# Supplementary material for: General and sports nutrition knowledge among Jordanian adult coaches and athletes: A cross-sectional survey
Source: PLoS One. 2021 Nov 18;16(11):e0258123. doi: 10.1371/journal.pone.0258123 (PMC8601468; doi:10.1371/journal.pone.0258123)
Supplement: S1 File — (XLSX) [file pone.0258123.s001.xlsx]

## Sheet: Coded data
ID	Category	Gender	age	Nationality	education	course	counselor	frequancy	sport type	frequancy per week	hours oer day	DS	anti-doping	training	smoking	General Nutrition Knowledge 9 Questions	kg1	2	3	4	5	6	7	8	9	Sport Nutrition Knowledge 24 Questions	12	13	14	15	16	17	18	19	20	21	22	23	24	25	26	27	28	29	30	31	32	33	34
1	1	2	2	1	2	1	0	2	3	2	1	0	1	0	0		2	1	2	2	0	1	2	0	0		2	1	2	0	0	2	2	2	2	4	0	1	0	3	1	2	0	0	0	1	2	0	1
2	1	2	1	1	2	1	0	1	3	3	1	0	0	0	0		0	2	2	2	0	1	2	0	0		0	2	2	0	0	1	1	2	1	3	0	1	1	3	4	3	0	2	1	2	1	1	3
3	1	2	1	1	2	1	0	2	3	1	1	0	0	0	0		1	2	2	1	1	1	1	0	1		1	1	1	1	0	0	3	1	1	2	1	2	2	3	1	2	2	2	1	0	0	2	1
4	1	2	1	1	2	1	0	4	3	2	1	0	0	0	0		2	1	2	2	1	2	2	0	2		1	0	2	0	0	2	1	1	2	0	2	1	2	3	1	0	0	0	2	0	1	1	0
5	1	2	2	1	2	1	0	4	1	2	1	1	1	0	0		2	1	2	2	1	2	2	2	1		2	2	2	1	0	1	1	2	2	4	1	2	1	3	4	3	2	2	2	1	1	1	2
6	1	1	2	2	3	1	0	4	3	2	1	1	0	0	0		2	1	2	1	1	2	2	1	0		2	0	1	0	0	1	1	2	2	2	1	2	1	3	1	2	1	2	4	1	2	0	0
7	1	2	2	1	3	1	0	4	3	3	1	1	1	1	0		2	2	2	2	1	1	2	1	1		2	2	1	2	2	2	4	2	1	4	2	2	1	3	4	3	2	0	2	0	2	2	2
8	2	2	2	1	2	1	0	4	3	3	1	0	0	0	0		1	2	2	2	1	2	1	0	0		2	2	2	2	0	2	2	2	0	0	0	1	1	3	0	3	0	2	4	0	2	2	0
9	1	1	2	2	2	1	0	4	3	3	1	0	0	1	0		2	2	1	2	1	2	1	2	2		1	1	2	2	1	2	1	1	1	3	2	1	1	3	4	2	2	2	3	2	2	2	4
10	1	1	2	1	2	1	0	2	2	3	1	1	0	0	0		2	1	2	2	1	2	2	1	2		1	2	1	1	0	1	2	2	2	1	1	1	1	4	1	1	2	2	3	3	1	1	1
11	2	2	2	1	2	1	1	3	1	2	1	1	1	1	0		2	2	2	2	1	2	2	1	1		2	1	2	1	0	1	3	2	2	4	0	1	0	3	1	1	0	0	0	0	2	2	2
12	1	1	2	1	2	1	0	2	2	3	1	1	0	0	0		2	1	2	2	1	2	2	1	2		1	2	1	1	0	1	2	2	2	1	1	1	1	4	1	1	2	2	4	2	2	1	1
13	2	2	2	1	2	2	0	4	3	3	1	1	1	0	0		1	0	0	1	1	1	2	1	1		2	2	2	1	0	1	4	2	1	4	0	1	1	3	1	3	2	0	2	0	1	1	1
14	2	2	2	2	2	2	0	4	3	2	1	0	0	1	0		2	1	2	2	1	1	2	0	1		2	2	2	2	2	2	1	1	1	4	0	1	2	3	4	3	2	2	1	1	1	2	2
15	1	2	3	1	1	1	0	4	3	3	1	0	1	0	0		2	1	2	2	1	2	2	0	2		2	1	2	1	0	1	1	1	2	4	0	2	1	3	4	3	1	2	4	1	2	1	2
16	1	2	2	2	2	1	0	2	1	3	1	1	1	0	0		2	1	2	2	1	2	1	1	2		2	2	1	2	0	2	2	0	1	4	0	1	2	3	1	3	0	2	4	2	1	1	0
17	1	1	1	1	2	2	1	2	3	2	1	1	0	0	0		2	2	2	2	1	1	2	0	1		1	1	2	2	0	1	4	1	2	1	0	1	0	3	1	3	1	1	4	0	1	1	0
18	1	2	2	1	2	1	0	4	3	3	1	0	0	0	0		1	2	2	2	1	2	2	2	2		2	2	2	0	1	2	3	2	2	4	0	1	0	3	1	2	1	0	0	0	2	2	2
19	1	2	2	1	2	1	0	3	1	3	1	1	1	1	0		2	1	2	2	1	1	1	0	2		1	2	2	1	0	1	4	2	2	4	1	1	1	3	1	3	2	2	4	3	1	2	4
20	1	2	2	1	2	1	0	3	1	3	1	1	1	1	0		2	1	2	2	1	1	1	0	2		1	2	2	1	0	1	4	2	2	4	1	1	1	3	1	3	2	2	3	1	2	2	4
21	2	2	2	1	2	1	0	3	1	3	1	1	1	1	0		2	1	2	2	1	1	1	0	2		1	2	2	1	0	1	4	2	2	4	1	1	1	3	1	3	2	2	1	1	2	2	4
22	1	2	2	2	3	1	0	4	2	3	2	0	0	1	0		2	1	2	1	1	2	2	0	1		2	2	1	2	0	1	4	2	1	3	2	1	2	3	4	2	2	0	2	0	1	2	3
23	2	2	2	1	2	1	0	3	3	3	1	1	1	1	0		2	2	2	2	1	1	2	0	1		1	1	2	1	0	2	2	2	2	4	1	1	2	3	4	3	2	0	0	0	1	1	4
24	2	2	2	2	2	1	0	2	3	3	1	1	1	0	0		2	2	2	2	1	2	2	0	2		1	1	2	1	0	1	2	2	2	4	1	1	1	3	1	2	2	0	0	0	0	0	1
25	2	1	1	1	2	2	1	2	1	3	1	1	0	1	0		2	1	2	2	1	1	2	2	1		2	2	1	2	2	2	4	0	1	4	2	2	1	3	3	3	2	2	4	1	2	0	0
26	2	2	1	1	2	1	0	1	1	2	1	0	0	1	0		2	0	2	0	1	1	2	0	0		2	1	2	1	0	1	2	2	1	0	0	1	1	3	1	2	0	2	3	0	0	1	0
27	1	2	2	2	2	1	0	2	1	2	1	1	1	0	0		2	0	1	2	1	2	0	0	1		2	2	1	2	2	1	4	2	2	4	0	1	1	3	4	1	0	2	3	1	2	2	0
28	2	2	2	2	2	1	0	2	1	2	1	0	0	0	0		2	1	2	0	1	2	2	0	0		0	2	1	1	0	2	3	2	1	4	0	1	2	3	4	0	1	0	0	0	0	2	4
29	2	2	1	1	2	2	0	2	3	2	1	1	0	0	0		0	1	2	0	1	2	0	0	2		1	0	2	1	0	1	1	0	2	0	0	1	1	3	1	2	0	2	4	0	2	0	0
30	2	2	2	1	2	1	0	3	3	3	1	1	1	1	0		1	2	2	1	1	2	2	2	1		2	1	1	2	0	2	3	1	1	4	1	1	1	3	1	2	2	2	1	0	0	1	0
31	2	2	1	1	2	2	0	2	3	2	1	1	0	0	0		0	1	2	0	1	2	0	0	2		1	0	2	1	0	1	1	0	2	0	0	1	1	3	1	2	0	0	4	0	1	0	0
32	2	2	1	1	2	1	0	1	1	2	1	0	0	0	0		2	2	2	2	1	0	2	1	2		2	0	2	0	0	1	1	2	2	3	0	1	1	3	1	1	0	2	1	2	0	2	0
33	2	2	1	2	2	2	0	2	1	1	1	0	0	0	0		2	1	2	2	1	2	2	0	2		1	0	2	0	0	2	1	1	2	4	1	2	0	2	3	3	2	2	1	1	1	1	4
34	2	2	1	2	2	2	0	4	1	1	1	0	0	0	0		2	1	2	2	1	2	2	0	2		2	1	1	1	0	2	4	2	2	4	0	1	1	2	2	1	2	2	1	2	2	2	1
35	2	2	1	2	2	2	0	4	3	1	1	0	0	0	0		1	1	2	1	1	1	0	0	0		1	1	1	2	0	1	1	1	2	0	0	1	1	3	4	3	0	1	3	0	2	2	0
36	2	2	1	2	2	2	0	2	1	2	1	1	1	0	0		2	2	1	1	1	1	2	1	1		1	1	0	1	1	1	2	2	2	1	2	1	1	3	1	3	2	0	0	0	0	0	1
37	2	2	1	2	2	2	0	1	3	2	1	0	0	0	0		0	2	0	1	1	2	2	2	1		0	1	2	0	0	2	2	1	2	1	0	2	0	3	0	0	0	0	0	0	0	0	0
38	2	2	1	2	2	2	0	3	3	2	1	0	0	0	0		0	2	2	1	1	2	2	0	1		2	2	2	2	0	1	4	1	2	3	0	0	0	3	0	0	0	2	4	2	1	0	0
39	2	2	1	2	2	2	0	3	3	2	1	0	0	0	0		0	2	2	1	1	2	2	0	1		2	2	2	2	0	1	4	1	2	3	0	0	0	3	0	0	0	2	1	0	2	0	0
40	2	2	1	2	2	2	0	1	3	1	1	0	0	0	0		2	2	2	2	2	2	2	1	2		1	1	2	1	0	1	1	2	2	1	1	1	1	3	1	2	2	2	4	2	2	1	1
41	2	2	1	2	2	2	0	1	3	1	1	0	0	0	0		2	2	2	2	2	2	2	1	2		1	1	2	1	0	1	1	2	2	1	1	1	1	3	1	2	2	2	2	1	2	1	1
42	2	2	1	1	2	2	0	4	2	2	1	1	1	1	0		1	1	2	2	1	0	2	2	2		2	1	0	0	0	0	1	1	1	4	0	0	0	3	4	1	0	2	2	1	0	0	2
43	2	2	1	1	2	1	0	2	3	3	1	0	0	0	0		2	0	2	2	1	2	2	1	2		0	1	2	1	0	1	1	2	1	1	1	1	1	3	4	2	2	2	4	1	1	0	0
44	2	2	1	2	2	2	0	2	2	2	1	0	0	0	0		1	1	2	2	1	2	2	2	2		1	1	2	0	0	1	4	2	2	1	1	1	1	2	2	1	1	1	4	0	1	0	2
45	2	2	1	2	2	2	0	1	1	2	2	0	1	0	0		2	2	1	2	1	2	0	0	0		2	0	1	0	0	1	1	0	1	4	0	0	2	3	3	2	2	2	4	1	0	0	0
46	1	2	1	2	2	2	0	1	1	2	2	0	1	0	0		2	2	1	2	1	2	0	0	0		2	0	1	0	0	1	1	0	1	4	0	0	2	3	3	2	2	2	4	0	0	0	0
47	2	2	1	2	2	2	0	1	1	2	2	0	1	0	0		2	2	1	2	1	2	0	0	0		2	0	1	0	0	1	1	0	1	4	0	0	2	3	3	2	2	2	4	1	0	0	0
48	2	1	3	1	2	1	0	1	1	1	1	0	0	0	0		2	1	2	2	1	2	2	0	1		0	1	2	0	0	0	4	0	2	1	1	1	0	3	1	2	0	1	4	0	1	0	0
49	2	1	1	2	2	2	1	2	1	1	1	1	0	0	0		2	2	2	2	1	2	1	2	2		1	1	1	1	0	1	4	2	2	0	1	1	2	4	4	2	0	1	2	2	2	1	3
50	2	2	1	1	2	1	0	1	1	1	1	1	0	0	0		2	1	0	2	1	2	1	0	2		0	0	2	1	0	1	1	1	2	0	0	1	2	3	4	3	0	2	1	2	0	1	3
51	2	2	1	2	2	1	0	1	3	2	1	0	0	0	0		2	2	2	2	1	2	2	1	2		0	1	1	1	2	1	2	2	2	4	0	1	1	4	0	1	0	0	0	0	2	1	1
52	2	1	1	2	2	1	0	1	2	1	2	1	0	0	0		2	1	2	1	1	0	2	0	2		1	0	2	1	0	1	2	0	2	0	0	1	1	3	0	3	0	2	1	0	2	0	1
53	2	1	1	2	2	1	0	1	2	2	1	1	0	0	0		1	2	2	2	1	2	1	0	1		2	2	1	2	0	1	3	1	1	4	0	0	1	3	4	2	0	0	0	0	1	1	0
54	2	2	1	2	2	2	0	2	3	3	1	1	1	0	0		1	2	2	2	1	1	2	0	2		2	2	2	1	1	1	2	2	2	4	2	1	1	4	1	2	0	0	0	0	1	2	2
55	2	2	1	2	2	1	0	2	3	2	1	0	1	0	0		1	2	2	2	1	2	2	1	1		2	1	1	2	0	1	4	2	2	4	2	1	1	3	4	2	1	2	4	0	2	2	3
56	2	1	1	1	2	1	0	2	1	2	1	1	0	0	0		0	1	2	2	1	2	2	1	2		1	1	1	0	0	2	1	1	2	3	0	1	1	3	0	2	0	2	2	2	0	1	0
57	2	2	2	2	2	1	0	3	3	2	1	0	0	0	0		2	2	2	2	1	2	2	2	1		2	1	1	2	0	1	2	2	2	4	2	1	1	3	4	2	2	2	4	1	1	2	4
58	1	2	1	2	2	1	0	2	2	1	1	0	0	0	0		2	1	2	2	1	0	1	0	1		2	1	2	2	1	1	2	1	1	4	0	1	1	3	1	1	0	2	4	0	2	2	2
59	2	2	1	2	2	2	0	2	1	2	1	1	0	0	0		0	1	2	2	1	2	2	1	1		1	1	1	1	0	1	3	2	2	2	1	1	1	3	1	3	2	0	0	0	2	1	2
60	1	1	1	2	2	1	1	1	1	2	1	0	0	0	0		2	2	2	2	1	2	1	0	0		2	1	2	1	0	2	2	2	2	0	0	2	2	3	1	2	0	2	2	0	2	2	0
61	2	1	3	2	2	1	0	4	3	3	3	0	0	0	0		1	2	1	1	2	0	1	0	2		1	1	2	2	0	1	3	2	2	0	1	1	1	2	4	3	0	0	0	0	1	1	0
62	1	1	1	2	2	2	0	2	1	2	1	1	0	1	0		2	2	2	2	1	2	2	0	1		2	2	1	2	1	2	4	1	1	4	2	1	2	3	1	2	2	2	4	1	2	2	2
63	2	1	3	2	2	1	0	4	3	3	3	0	0	0	0		2	2	2	1	2	2	1	0	2		1	1	2	2	0	1	1	2	0	2	0	1	1	3	1	1	0	2	4	1	1	1	0
64	2	1	1	1	2	1	0	3	3	3	1	1	0	0	0		1	2	2	0	1	1	2	0	1		2	2	2	2	0	1	2	2	2	4	1	1	1	3	4	3	1	0	0	0	2	2	0
65	2	1	1	1	2	2	0	2	3	3	1	1	1	1	0		1	2	2	2	2	2	0	2	0		2	1	2	0	0	1	1	2	2	4	2	1	1	3	4	2	2	0	0	0	2	2	4
66	2	1	1	2	2	1	0	1	1	2	1	0	0	0	0		2	0	2	2	1	2	1	2	0		2	0	0	0	0	0	2	1	0	2	2	2	0	0	4	1	1	2	2	0	1	2	1
67	1	1	1	2	2	1	1	2	1	1	1	1	0	1	0		1	1	2	1	1	0	1	2	1		2	1	2	2	0	1	2	2	2	1	2	2	2	3	4	3	1	0	0	0	0	0	0
68	2	1	1	2	1	2	0	1	1	2	1	0	0	0	0		2	2	2	1	0	0	1	1	2		1	0	2	2	0	0	1	0	1	0	1	0	1	3	3	2	2	2	1	0	1	1	0
69	1	1	1	2	2	2	0	1	1	2	1	0	0	1	0		1	1	2	1	1	2	1	1	1		2	2	2	1	0	1	2	2	1	2	1	1	1	3	4	1	1	2	1	3	2	2	2
70	2	1	2	2	3	2	0	2	2	2	2	1	1	0	0		1	1	2	2	2	1	2	2	1		1	2	2	1	0	1	1	2	1	4	1	1	2	3	3	2	1	2	1	1	0	2	2
71	2	1	1	2	2	1	0	2	1	2	1	0	0	1	0		0	1	1	2	2	2	0	0	2		0	1	2	1	0	1	1	0	2	0	1	1	1	3	0	1	0	2	2	3	0	1	3
72	2	1	1	1	2	1	0	3	2	2	1	0	0	0	0		2	0	2	2	1	2	0	0	2		2	1	2	0	0	1	1	1	1	0	1	1	1	3	4	0	0	2	2	1	1	1	2
73	1	1	1	2	2	2	0	1	1	3	1	1	0	0	0		2	1	0	1	0	0	2	1	0		1	2	2	0	1	2	2	2	1	3	1	1	2	3	0	0	0	0	0	0	0	1	1
74	2	2	2	2	2	1	1	4	3	3	1	1	1	0	0		2	2	2	2	1	2	2	2	2		1	1	2	2	1	1	2	0	1	3	1	1	1	3	4	3	0	0	0	0	2	0	2
75	2	1	1	2	3	2	0	1	3	2	3	0	1	0	0		2	2	1	2	1	0	2	1	0		1	2	0	0	0	2	1	2	2	1	2	2	0	1	1	2	0	0	0	0	2	1	1
76	2	1	1	2	2	2	1	1	1	1	1	1	0	0	0		1	1	2	2	1	0	2	1	2		1	0	1	1	0	2	2	2	2	0	0	1	2	3	4	2	0	2	1	0	0	2	1
77	1	1	2	2	2	1	1	2	1	1	1	1	0	0	0		2	1	2	2	1	2	1	2	1		1	1	2	1	0	1	1	2	1	0	0	1	0	3	0	2	0	2	3	0	1	1	0
78	2	1	2	1	2	2	1	2	2	1	1	1	0	0	0		1	2	2	2	1	1	2	2	1		2	2	2	1	0	1	1	1	1	1	0	2	2	0	0	3	1	2	2	1	0	0	1
79	2	1	1	2	2	1	0	1	1	2	1	0	0	0	0		2	2	2	1	2	2	2	0	1		0	0	0	0	0	0	4	1	0	0	0	0	1	3	4	2	0	0	4	0	0	2	0
80	2	1	1	1	2	1	0	3	2	2	1	0	1	0	0		1	2	2	1	2	2	2	0	0		2	0	2	2	0	1	3	2	1	0	0	1	1	3	4	3	0	2	3	0	0	2	0
81	2	1	2	2	2	2	1	1	1	1	1	1	1	1	0		2	2	2	1	1	1	2	1	2		1	1	2	1	0	1	1	2	1	4	1	1	1	3	1	2	2	2	4	1	2	1	0
82	2	1	1	2	2	1	1	1	1	1	1	1	0	0	0		2	0	2	2	1	0	1	1	1		2	1	0	0	0	1	1	2	2	0	0	2	2	3	0	2	1	2	2	3	0	2	2
83	1	1	1	1	2	1	0	1	1	1	1	1	1	0	0		1	2	2	0	1	2	2	0	0		1	1	2	0	0	0	2	0	2	0	2	1	1	3	4	0	0	2	2	1	1	1	4
84	2	2	3	2	2	1	0	4	3	1	1	0	0	0	0		1	1	2	1	1	1	1	1	1		0	0	1	0	0	1	4	2	0	0	0	0	1	3	0	0	0	0	2	0	0	0	0
85	2	1	1	2	2	2	0	1	1	1	1	0	0	1	0		1	1	2	2	1	2	2	1	1		2	2	2	1	0	2	2	1	2	4	1	1	2	3	1	2	2	2	3	1	2	2	4
86	2	1	1	1	3	2	1	3	2	2	1	1	0	1	0		2	1	1	2	1	2	2	0	0		2	2	2	1	1	1	2	2	2	4	2	2	2	0	0	0	1	0	0	0	1	2	1
87	2	2	3	1	2	1	0	4	3	2	1	1	1	0	0		2	2	2	2	1	2	1	1	2		1	1	2	1	0	1	3	2	1	4	1	1	1	3	4	3	2	0	0	0	2	1	0
88	2	1	1	2	2	2	0	1	3	2	2	0	0	1	0		1	1	0	2	1	0	0	0	2		1	1	2	1	0	1	2	2	2	4	0	1	0	3	0	2	0	2	0	4	1	2	1
89	2	1	2	2	2	1	1	2	2	2	1	1	1	0	0		2	2	2	1	2	2	2	1	2		2	1	2	0	1	1	2	1	1	4	2	0	1	3	4	3	0	2	1	0	2	1	2
90	2	2	1	2	2	1	1	4	3	2	2	0	0	0	0		2	1	2	2	1	2	1	1	1		2	1	2	2	1	1	2	1	1	4	0	1	1	3	1	1	0	2	1	1	2	2	2
91	2	1	2	2	2	1	1	2	1	1	1	0	0	0	0		1	0	2	2	1	2	2	1	1		1	1	2	1	0	1	2	2	2	3	2	1	1	3	2	2	1	2	4	1	1	1	0
92	2	1	1	1	2	2	1	2	1	2	1	0	0	0	0		1	1	2	1	1	0	2	0	0		2	1	1	2	0	0	2	2	2	1	2	2	0	3	0	2	0	2	2	1	2	2	0
93	2	1	1	2	2	2	0	1	1	1	1	0	0	0	0		0	2	2	0	0	0	2	0	2		1	1	2	1	0	1	1	2	2	0	0	0	1	3	4	1	0	2	4	0	0	0	0
94	2	1	1	2	2	2	0	1	1	2	1	0	0	0	0		2	0	1	2	1	2	2	1	2		1	1	2	0	0	1	1	2	2	0	0	0	1	3	1	2	0	2	2	2	1	2	1
95	2	1	1	2	2	2	0	1	2	1	1	1	0	1	0		2	2	2	1	1	1	2	0	2		0	2	2	1	0	2	2	2	2	0	0	1	1	3	4	1	0	2	1	0	2	0	0
96	2	1	1	1	2	1	0	1	3	1	1	0	0	0	0		2	2	2	2	0	0	2	0	2		1	1	1	2	0	1	3	1	1	4	0	1	1	3	4	2	0	0	0	0	0	1	1
97		1	1	2	2	1	0	1	1	1	1	1	0	0	0		1	1	2	1	0	2	0	0	2		2	0	2	0	0	2	1	2	1	0	0	1	1	3	0	2	0	2	1	1	2	0	0
98	2	1	1	2	2	2	1	2	1	2	2	1	1	0	0		1	1	2	0	1	1	2	1	2		1	0	2	1	1	1	4	1	1	4	2	1	1	3	1	1	0	0	2	0	2	2	3
99	1	2	2	2	2	1	0	2	2	2	2	0	0	0	0		0	0	0	2	1	0	2	0	1		1	0	2	0	0	0	3	0	0	0	0	0	0	3	0	0	2	0	0	0	0	0	0
101	2	1	1	2	2	2	0	1	1	2	1	0	0	0	0		1	0	2	1	1	1	0	0	1		1	0	2	1	0	1	1	0	2	0	0	1	0	3	0	2	0	2	2	0	0	0	0
102	2	1	1	2	2	2	0	1	1	1	1	1	0	0	0		2	1	0	2	2	1	1	1	2		2	2	2	1	0	1	4	1	1	1	1	1	1	1	2	2	2	0	2	0	1	1	2
103	2	1	1	1	2	1	0	1	3	1	1	0	0	0	0		2	2	2	0	1	2	2	0	0		2	2	2	2	0	2	3	2	2	0	0	2	1	3	4	1	1	2	0	1	2	1	3
104	2	1	2	2	2	1	0	1	1	1	1	1	0	0	0		1	1	2	2	1	2	2	1	1		2	2	2	1	0	1	2	2	2	3	0	1	2	3	4	2	0	1	0	2	2	2	0
105	2	2	1	1	2	1	0	3	2	2	1	1	0	1	0		2	2	2	0	1	0	2	0	1		2	1	2	1	0	1	1	2	1	4	1	1	1	3	2	3	1	2	3	1	0	2	0
106	2	1	3	1	3	1	0	4	2	2	1	0	0	0	1		2	2	2	0	1	1	2	0	2		1	1	2	0	0	2	1	2	2	0	0	1	1	3	0	1	0	2	4	1	0	0	0
107	2	1	1	2	2	2	0	1	1	1	1	0	0	0	0		1	1	2	2	1	2	2	0	0		0	0	2	1	0	1	1	2	2	0	0	1	1	3	0	2	0	2	4	0	2	1	0
108	2	1	1	2	2	1	1	1	1	1	1	0	1	0	1		0	2	2	0	1	2	0	1	2		1	1	2	1	0	1	2	2	1	0	0	2	2	3	1	3	0	0	0	1	0	2	0
109	2	1	1	2	2	1	0	1	1	1	1	0	0	0	0		2	1	2	2	1	0	2	0	2		0	0	2	1	0	1	2	2	2	0	0	1	0	3	0	0	0	2	1	0	2	0	0
110	2	1	1	2	2	2	1	1	1	1	1	0	0	0	0		0	2	2	0	1	0	0	0	2		2	0	2	2	0	0	3	1	1	0	0	1	2	3	0	0	0	2	1	1	0	0	0
111	2	1	1	2	2	2	0	1	1	1	1	0	0	0	1		0	1	2	1	0	0	1	0	2		1	0	2	0	0	1	2	0	1	4	0	1	2	3	0	2	0	0	4	1	0	1	0
112	2	1	1	1	1	1	1	4	3	1	2	1	0	1	0		2	0	2	1	1	2	2	1	1		1	2	2	2	0	1	2	2	2	4	1	1	2	4	4	2	2	1	0	1	2	2	2
113	2	1	1	1	2	2	0	3	3	1	1	0	0	0	0		1	1	2	1	1	2	0	1	2		1	1	2	1	0	0	2	0	2	1	0	1	1	3	1	1	0	2	0	0	0	1	0
114	2	1	1	1	2	2	0	1	1	1	1	1	0	1	0		2	2	2	2	1	2	1	1	1		0	1	2	1	0	1	1	1	1	2	2	1	1	3	4	3	2	2	1	0	0	1	0
115	2	2	3	1	3	2	0	2	1	2	1	0	0	0	1		2	2	2	2	1	2	2	1	2		2	2	2	1	0	0	4	2	2	1	0	1	2	3	1	0	2	1	4	0	1	1	0
116	2	1	1	2	1	1	1	1	3	1	1	0	0	1	1		0	1	0	2	1	0	2	0	2		2	2	2	1	2	2	2	1	2	4	2	2	2	3	1	2	0	0	4	2	0	2	0
117	2	2	1	1	2	1	0	1	2	1	1	1	0	1	1		1	2	1	2	1	1	2	1	2		1	1	2	1	0	2	2	0	0	0	0	1	2	3	4	2	2	0	2	1	1	0	0
118	2	1	1	1	2	1	1	2	3	2	3	0	1	1	1		2	1	2	0	0	1	2	0	0		1	0	2	2	0	1	4	1	2	4	0	2	0	2	2	3	0	2	4	3	1	0	2
119	2	2	2	1	2	2	1	1	2	2	2	0	1	0	1		0	1	2	2	1	0	1	0	2		1	0	2	0	0	2	4	2	0	4	0	1	0	3	3	3	2	0	2	0	0	2	0
120	2	2	1	1	1	1	0	1	1	1	1	0	0	0	0		2	1	1	2	1	1	2	1	1		2	1	2	1	0	2	1	1	1	0	0	1	2	3	4	2	0	0	0	4	1	1	0
121	2	2	1	1	1	1	0	1	1	1	1	0	0	0	0		2	2	2	2	1	1	1	2	1		1	1	2	1	0	2	1	1	1	0	0	1	2	3	4	3	0	2	1	1	1	1	0
122	2	1	1	1	1	1	0	1	2	1	1	0	0	0	0		1	2	2	2	1	1	1	2	1		1	1	2	1	0	2	1	1	1	0	0	1	0	3	0	3	0	2	1	2	2	1	0
123	2	2	1	1	2	1	0	1	1	2	1	1	0	0	1		1	2	0	1	1	2	1	1	1		1	0	2	1	1	1	2	1	1	4	2	1	1	3	4	3	2	2	1	1	2	2	0
124	1	2	1	1	2	2	1	1	1	2	1	1	0	0	0		1	2	2	2	1	2	0	0	1		1	1	2	1	0	1	1	1	1	0	0	1	0	3	0	3	0	2	4	0	1	1	0
125	2	1	1	2	2	2	0	1	1	1	1	0	0	0	0		1	0	2	2	0	2	2	0	1		2	2	2	1	0	1	1	2	2	1	0	1	0	3	1	3	0	2	1	1	0	0	4
126	2	1	3	1	2	1	0	1	1	1	1	0	0	0	0		1	0	2	1	0	2	0	0	0		2	1	2	1	0	2	1	1	0	3	2	1	1	3	1	2	2	2	1	2	0	0	0
127	2	1	1	2	2	2	0	2	1	1	1	0	0	0	0		1	2	2	2	1	2	0	0	0		2	2	2	1	0	1	2	2	1	4	0	1	2	3	1	2	1	0	0	0	1	0	0
128	2	1	1	1	2	2	1	1	2	1	2	0	0	0	0		1	2	2	2	1	1	2	2	0		1	1	2	1	0	2	2	0	1	0	0	1	0	3	4	3	0	2	1	0	0	2	0
129	2	1	3	2	2	1	0	1	1	1	1	0	0	0	0		2	0	2	2	1	0	2	0	2		0	1	2	1	1	1	2	0	2	4	0	1	1	3	1	2	0	0	0	4	2	1	0
130	1	2	1	1	2	1	0	2	3	2	1	0	1	0	1		1	2	2	2	1	2	1	0	1		2	1	2	1	0	1	2	1	1	4	1	1	1	3	3	3	2	2	2	0	1	1	2
131	2	2	1	2	2	1	0	2	2	1	1	0	0	0	1		2	1	2	2	1	0	1	1	1		2	1	2	2	0	1	3	0	0	4	1	1	1	3	4	3	2	1	0	0	2	2	2
132	2	1	1	1	2	1	0	2	3	3	1	0	1	0	1		2	2	2	2	2	2	1	0	0		2	2	2	2	1	1	2	2	2	4	1	1	1	3	1	2	2	2	1	1	2	1	0
133	2	1	1	2	2	2	1	2	2	1	1	0	0	0	0		2	2	2	2	0	1	2	1	1		2	1	2	0	0	1	1	2	2	1	0	1	1	3	1	2	0	2	3	1	2	2	0
134	2	1	1	2	2	2	1	1	1	1	1	1	1	1	0		2	1	1	1	1	2	2	2	2		1	1	2	1	0	1	1	2	2	1	1	1	1	3	4	1	2	2	4	2	2	1	0
135	2	1	1	2	2	2	0	1	1	1	1	1	1	0	0		2	1	2	2	1	1	2	1	2		2	1	2	2	0	1	1	2	1	0	0	1	1	2	1	2	0	2	4	0	2	2	0
136	2	2	1	1	3	1	1	3	3	2	1	1	1	0	0		1	1	2	0	0	2	0	0	1		1	1	2	1	0	1	2	2	2	2	1	1	1	4	3	1	2	2	1	1	2	1	1
137	2	1	1	2	2	1	1	1	2	1	1	0	0	0	1		0	2	2	1	1	2	2	0	0		1	0	2	1	2	0	2	2	2	1	1	2	1	2	3	1	0	2	2	3	2	0	1
138	2	2	1	1	2	2	1	1	2	2	1	1	1	0	0		1	2	2	2	1	1	0	0	0		1	1	2	1	0	0	1	0	1	0	0	1	0	3	0	3	0	2	4	2	1	1	0
139	2	1	3	2	1	1	1	1	1	1	1	1	0	1	0		2	2	1	1	1	2	2	2	2		1	1	2	1	0	1	1	2	2	1	1	1	1	3	4	1	2	2	2	3	0	1	2
140	2	1	3	2	1	1	1	1	1	1	1	1	0	1	0		2	2	1	1	1	2	2	2	2		1	1	2	1	0	1	1	2	2	1	1	1	1	3	4	1	2	2	1	3	2	1	2
141	2	1	1	2	1	1	0	1	1	2	1	1	0	0	0		0	1	0	1	1	0	2	0	0		2	1	2	0	0	1	1	2	0	0	0	1	1	3	1	0	0	1	0	0	0	1	0
142	2	1	1	1	2	1	0	1	1	1	1	1	0	0	0		1	2	2	2	1	1	0	0	0		1	1	2	1	3	1	3	0	1	0	0	1	0	3	4	3	0	2	4	1	0	1	0
143	2	1	1	2	2	1	0	1	2	1	1	1	0	0	0		2	0	1	2	1	2	0	0	0		1	0	2	0	0	0	2	2	1	0	0	0	1	3	4	1	0	2	0	0	0	0	3
144	1	1	2	2	2	1	1	1	3	1	1	0	0	0	0		2	1	2	1	0	1	1	1	0		1	1	2	2	2	2	1	2	1	4	1	1	0	3	1	3	2	2	2	2	1	1	3
145	2	1	1	2	2	2	1	1	1	1	1	1	1	1	0		2	1	1	1	1	2	2	2	2		1	1	2	1	0	1	1	2	2	1	1	1	1	3	4	1	2	2	4	2	2	1	0
146	2	1	1	2	2	1	0	1	1	1	1	1	0	0	0		2	2	0	2	1	2	1	0	0		0	0	2	0	2	1	2	1	1	0	0	1	1	0	0	0	0	1	0	0	0	0	0
147	2	1	1	2	2	2	0	2	1	2	1	1	0	1	0		0	1	2	2	1	1	2	0	2		1	1	2	1	0	1	1	1	2	0	2	1	2	3	4	3	1	2	4	1	2	1	0
148	1	1	1	2	2	2	0	1	2	1	1	1	0	0	1		0	1	2	2	0	2	2	1	2		2	1	2	1	0	1	2	2	2	0	1	1	1	3	1	2	0	2	3	0	0	2	0
149	2	1	1	2	2	2	1	1	3	1	1	1	0	1	1		2	2	1	2	1	2	2	2	2		1	1	2	1	0	1	1	1	2	3	1	1	1	3	4	3	2	2	2	1	2	1	1
150	2	2	2	2	2	1	0	2	3	2	2	0	0	0	0		0	0	0	0	1	1	2	1	1		2	2	2	2	0	2	4	1	2	2	2	2	1	3	1	2	1	2	1	2	2	0	0
151	2	2	1	1	3	1	0	4	3	3	1	1	1	0	0		2	2	1	1	1	2	2	1	2		2	1	2	0	0	1	2	2	2	2	0	1	2	3	4	1	0	1	0	0	1	1	1
152	2	1	1	2	2	1	0	1	3	2	1	1	1	0	1		2	0	2	2	0	2	0	0	1		2	2	1	2	0	1	1	1	1	2	0	1	0	3	1	2	0	2	2	1	1	0	0
153	1	1	1	2	2	2	0	1	1	2	1	1	0	0	0		2	1	2	1	1	0	2	1	2		2	0	2	0	1	1	1	2	1	3	1	1	1	3	1	2	0	2	2	1	2	1	0
154	2	1	1	2	2	1	0	3	1	2	1	0	0	0	1		0	1	0	0	1	0	0	0	0		0	0	0	1	0	2	2	0	2	0	0	1	0	3	1	0	0	2	4	0	0	2	0
155	1	2	1	2	2	1	0	2	2	1	1	0	0	0	1		1	1	2	2	1	2	1	2	1		2	0	1	2	0	1	2	1	2	3	0	0	2	3	0	2	0	1	0	0	2	1	0
156	1	1	3	2	2	1	0	3	3	3	2	1	1	1	1		1	2	2	0	1	1	2	1	2		1	1	2	2	1	2	1	1	1	4	1	1	0	3	1	0	2	2	1	1	2	1	2
157	2	1	1	1	2	1	0	1	3	1	1	1	0	0	1		1	2	0	2	1	2	0	0	0		1	1	1	1	0	2	2	0	0	1	0	0	2	3	2	3	1	2	4	0	2	2	1
158	2	1	2	2	3	1	0	4	2	3	1	0	0	1	0		1	2	2	2	1	2	0	0	1		2	2	2	2	0	1	1	2	1	1	0	1	1	3	4	3	0	2	2	1	2	1	0
159	1	2	2	2	2	1	0	2	3	2	1	1	1	1	0		2	1	2	1	1	1	2	1	1		1	2	2	2	0	1	2	1	1	0	2	1	2	3	3	3	0	2	4	0	2	2	1
160	2	2	1	1	3	1	1	3	3	2	1	1	1	0	0		1	1	2	0	0	2	0	0	1		1	1	2	1	0	1	2	2	2	2	1	1	1	4	3	1	2	2	3	3	1	1	1
161	2	1	1	2	2	2	0	1	1	1	1	0	0	0	0		1	1	2	1	1	0	2	0	1		2	2	2	2	0	2	2	1	1	0	2	1	1	3	3	0	0	0	0	0	1	2	1
162	2	1	2	1	2	1	1	3	2	2	1	1	1	1	0		1	1	2	2	1	1	2	1	1		0	2	2	2	0	1	1	2	2	4	1	1	1	3	1	3	2	2	2	2	2	2	4
163	2	1	2	2	1	1	0	3	1	1	1	1	1	0	0		1	1	2	1	1	2	2	0	0		2	0	2	2	0	1	4	2	2	0	0	1	2	3	1	3	0	0	4	0	0	2	0
164	2	1	1	2	2	1	0	1	1	1	1	0	0	0	1		2	1	2	2	0	0	2	0	2		1	0	2	1	0	0	3	1	2	0	0	1	1	3	1	2	0	1	3	0	2	2	1
165	2	1	2	2	2	1	1	2	1	1	1	1	1	0	1		1	0	2	0	1	0	0	0	0		2	1	0	1	0	2	2	0	2	0	0	1	0	3	0	0	0	2	1	0	0	0	0
166	2	1	1	2	2	2	0	1	1	1	1	0	0	0	1		1	1	2	2	1	2	1	0	0		2	0	0	0	0	1	1	1	2	0	0	1	0	3	0	2	0	2	2	1	2	2	4
167	2	1	1	1	2	1	0	1	1	1	1	0	0	0	1		0	2	2	1	1	0	2	0	2		1	1	2	0	1	0	4	0	2	0	0	0	2	3	4	3	0	0	4	0	0	2	0
168	2	1	1	2	2	1	0	1	1	1	1	0	0	0	1		2	1	2	2	0	0	2	0	2		1	0	2	1	0	0	3	1	2	0	0	1	1	3	1	2	0	2	4	0	1	2	1
169	2	1	2	2	2	1	0	2	3	2	1	0	0	0	1		2	2	2	2	1	2	0	0	0		1	1	1	0	0	1	2	2	1	2	0	1	2	3	0	0	0	1	0	1	2	2	0
170	2	2	1	1	2	1	0	2	3	3	1	1	1	0	1		1	2	2	2	1	2	2	1	2		2	1	2	1	0	1	4	2	1	1	1	1	1	3	4	3	2	0	2	0	1	1	1
171	2	1	2	1	2	1	0	1	1	1	1	0	0	0	0		0	0	2	1	1	2	2	0	1		0	1	0	0	0	1	1	2	2	4	2	1	1	3	4	2	2	2	1	1	2	2	0
172	2	2	2	2	2	1	0	3	3	2	1	1	1	0	0		2	2	1	1	1	2	1	1	2		2	2	2	1	1	2	4	2	2	4	2	1	1	3	1	1	1	2	2	1	2	1	2
173	2	1	2	1	2	1	1	2	2	2	1	0	0	0	0		0	1	2	2	2	1	2	1	1		2	1	2	1	1	1	4	2	1	4	2	1	1	3	1	2	0	0	2	0	1	2	0
174	2	2	3	1	2	1	0	1	1	3	1	0	0	0	1		2	0	2	2	2	1	2	1	1		2	1	2	1	1	1	4	2	2	4	2	1	1	3	1	1	0	0	0	0	2	2	2
175	2	1	2	1	2	2	0	2	1	1	1	1	1	1	0		1	2	2	2	1	2	2	1	1		2	2	1	2	0	1	3	2	1	4	1	1	2	3	1	1	1	2	4	2	2	2	2
176	2	1	1	2	2	2	1	1	1	1	1	1	0	0	0		2	2	1	1	1	0	1	0	1		0	1	2	1	0	1	1	1	1	4	0	1	1	3	0	0	2	2	2	1	1	2	0
177	2	1	1	1	2	2	1	2	2	2	1	1	0	1	0		2	1	2	2	2	1	2	1	2		2	1	2	1	2	1	4	2	2	4	2	1	1	3	1	1	0	2	4	0	2	0	2
178	2	1	2	1	2	1	0	1	1	1	1	0	0	0	0		1	0	2	1	1	2	2	1	1		2	1	2	0	1	1	1	2	1	4	2	1	1	3	1	2	0	2	2	1	2	2	4
179	1	2	2	1	2	1	1	3	3	2	1	0	0	1	1		0	1	2	2	1	2	2	0	2		1	0	2	2	0	1	0	1	2	3	1	1	1	3	1	0	0	1	4	0	2	2	1
180	2	2	1	1	2	1	0	2	3	2	1	1	1	0	1		2	1	2	1	2	2	1	1	1		2	2	0	1	1	1	3	0	1	4	2	1	1	3	1	3	0	2	4	0	2	2	2
181	2	1	2	2	2	2	0	3	3	2	1	0	0	0	0		2	1	2	2	1	0	1	0	1		1	2	2	2	0	2	2	1	2	2	2	2	2	3	4	3	1	0	1		2	2	0
182	2	2	1	1	2	1	0	3	3	2	1	1	1	0	0		2	1	2	2	1	2	2	0	1		2	1	2	2	0	1	2	1	2	2	2	1	1	3	3	2	1	0	4	0	1	1	3
183	2	2	2	2	2	1	1	4	3	3	1	1	1	0			2	2	2	2	1	2	2	2	2		1	1	2	2	1	1	2	0	1	3	1	1	1	3	4	3	0	2	2	0	2	0	2
184	1	2	1	1	2	1	0	1	3	2	2	1	1	0	1		1	2	2	2	1	2	2	1	1		2	2	1	0	0	1	1	1	0	4	0	1	1	3	1	3	2	2	4	0	2	2	1
185	2	1	1	2	3	1	1	2	3	3	1	1	1	0	0		1	1	2	2	1	2	2	1	1		2	1	2	2	0	1	2	2	1	2	2	1	1	3	3	3	2	2	1	1	1	1	0
186	2	2	1	1	3	1	0	3	1	1	2	1	1	1	1		2	1	2	2	2	1	1	0	0		1	2	1	2	1	2	3	2	1	4	2	1	2	3	4	3	2	2	2	0	1	2	2
187	1	1	2	2	2	2	1	4	3	3	1	0	1	1	1		2	2	2	2	1	1	2	0	2		2	1	2	2	2	1	4	1	2	4	0	1	2	3	1	1	0	2	4	3	1	2	0
188	2	1	2	1	2	2	1	1	2	2	1	0	0	0	1		1	1	2	2	1	0	1	2	0		1	1	2	1	0	1	3	2	1	2	0	1	0	3	4	2	0	0	0	1	2	2	1
189	2	2	1	1	2	1	0	1	3	1	1	1	0	0	1		2	2	2	1	1	2	2	0	0		0	0	2	1	3	1	4	2	1	0	0	1	0	3	1	0	0	0	2	0	1	1	0
190	2	2	2	1	2	2	0	4	3	3	1	1	1	1	1		2	1	0	1	1	2	1	1	1		2	1	2	1	0	1	4	2	1	4	1	1	1	3	1	1	2	0	2	0	1	0	2
191	2	1	1	1	2	2	1	3	3	2	1	1	1	1	0		0	0	2	1	1	2	2	1	2		0	0	0	0	0	0	3	0	1	1	1	1	1	3	4	1	2	2	1	1	2	0	3
192	1	1	1	2	2	1	0	1	1	1	1	0	0	0	1		2	1	2	2	0	0	2	0	2		1	0	2	1	0	0	3	1	2	0	0	1	1	3	1	2	0	1	4	0	1	2	1
193	2	2	1	2	2	1	0	2	3	2	1	0	0	0	1		1	2	2	2	1	2	2	1	0		2	0	2	2	0	1	1	1	2	4	0	1	1	3	0	3	0	2	4	1	0	1	0
194	2	2	1	2	2	1	0	2	3	2	1	1	1	0	1		2	2	2	0	1	2	2	0	0		0	0	2	2	2	2	4	1	1	4	0	2	2	3	1	3	0	0	2	0	1	1	2
195	2	2	1	1	2	1	1	3	3	3	1	1	1	1	1		1	1	2	2	2	2	1	1	1		2	2	1	2	0	2	2	1	2	2	0	1	1	3	1	3	2	2	1	3	1	1	0
196	2	2	1	1	2	2	0	1	1	2	1	0	0	0	1		1	2	2	2	0	2	2	0	2		1	0	1	2	0	1	2	2	2	4	0	0	0	0	0	0	0	2	0	1	0	1	0
197	2	2	1	1	2	2	1	2	2	2	1	1	0	0	1		2	0	0	1	0	1	1	0	0		1	0	1	0	0	2	4	1	2	4	0	1	1	3	1	3	0	2	1	2	2	1	0
198	2	2	1	2	2	2	0	3	2	2	1	0	0	0	1		2	0	2	1	1	0	0	1	1		1	0	2	0	0	1	4	2	2	0	0	1	2	3	1	1	2	0	4	0	0	2	4
199	2	2	1	1	2	1	0	2	1	1	1	1	1	0	1		2	2	2	1	1	2	2	0	0		1	1	1	0	0	1	1	2	2	2	0	1	2	3	1	3	0	2	2	1	1	0	0
200	1	2	2	1	2	2	1	1	2	2	2	0	1	0	1		0	1	2	2	1	0	1	0	2		1	0	2	0	0	2	4	2	0	4	0	1	0	3	3	3	2	0	4	0	0	2	0
201	2	2	1	1	2	1	0	2	3	2	1	1	1	0	1		1	1	2	1	1	2	1	0	1		2	0	1	1	0	1	2	1	2	2	0	1	1	3	1	2	2	0	0	1	1	1	2
202	2	2	1	1	2	1	1	2	3	2	1	1	1	0	1		0	2	2	2	1	2	2	2	1		2	1	2	2	0	1	3	1	2	4	2	2	1	0	1	2	1	2	2	1	2	2	0
203	2	1	3	2	2	1	1	4	3	3	1	1	1	1	0		2	2	0	1	1	2	1	2	2		2	2	2	1	1	1	4	2	2	4	0	1	1	3	1	1	2	2	4	3	1	2	0
204	2	1	1	2	2	1	0	1	1	1	1	0	0	0	0		0	1	2	1	2	2	1	0	0		2	1	2	2	0	0	2	2	2	3	0	1	2	3	0	2	0	1	2	4	2	0	0
205	2	2	1	1	2	1	0	2	3	2	1	1	1	0	1		1	1	2	1	1	2	1	0	1		2	0	1	1	0	1	2	1	2	2	0	1	1	3	1	2	2	2	1	1	1	1	2
206	2	2	1	2	2	2	0	3	2	2	1	0	0	0	1		2	0	2	1	1	0	0	1	1		1	0	2	0	0	1	4	2	2	0	0	1	2	3	1	1	2	0	4	0	0	2	4
207	2	1	1	2	2	2	0	1	1	1	1	0	0	0	0		1	0	2	2	1	0	2	1	2		2	2	2	1	0	1	1	2	2	4	1	2	1	3	3	2	1	2	4	2	2	1	1
208	2	2	1	1	2	2	0	3	3	1	1	1	1	1	1		0	2	2	2	1	2	1	2	2		1	1	1	0	1	1	1	1	2	4	2	2	1	3	1	2	1	2	1	2	1	1	3
209	2	2	2	1	2	1	1	1	2	2	2	0	0	0	1		0	1	1	1	1	1	1	1	2		0	2	2	1	0	0	1	1	1	1	1	1	1	4	1	1	2	2	4	2	2	2	1
210	2	2	2	1	2	2	0	1	3	2	1	0	0	0	0		2	2	2	2	1	1	2	0	1		2	1	1	2	0	1	3	2	2	4	0	1	0	3	1	3	0	2	4	0	0	0	0
211	1	1	3	1	1	1	0	1	1	1	1	1	0	0	1		2	0	1	2	2	1	2	0	1		2	1	1	2	0	1	3	1	1	3	0	1	1	4	2	1	1	1	0	1	2	0	1
212	2	2	1	1	2	2	0	2	1	2	1	0	0	0	1		2	1	2	2	2	1	2	0	2		1	1	2	1	0	1	2	0	2	2	1	1	1	3	1	0	0	0	4	0	2	1	0
213	1	1	3	2	2	1	1	4	3	3	1	1	1	1	1		2	2	2	2	1	1	2	2	1		2	2	2	2	1	1	1	1	1	4	2	2	1	3	1	3	2	2	2	0	1	0	0
214	2	1	2	2	2	2	1	4	3	3	1	0	1	1	1		2	2	2	2	1	1	2	0	2		2	1	2	2	3	1	4	1	2	4	0	1	2	3	1	1	0	2	3	1	2	2	0
215	2	1	1	2	2	1	0	2	2	2	1	1	0	0	0		2	1	2	2	1	2	2	0	1		2	2	2	1	0	1	2	1	1	0	0	1	2	3	4	0	0	2	0	0	2	2	0
216	2	1	3	2	2	1	1	4	3	3	1	1	1	1	0		2	2	0	1	1	2	1	2	2		2	2	2	1	1	1	4	2	2	4	0	1	1	3	1	1	2	2	3	1	2	2	0
217	2	2	1	1	2	1	0	2	3	2	1	1	1	0	0		1	1	2	1	1	1	2	0	2		2	2	2	0	3	1	0	0	2	4	0	1	1	3	4	1	0	1	4	0	2	1	0
218	2	2	1	1	2	1	1	2	2	1	1	0	0	0	1		2	2	2	2	2	2	2	1	2		1	1	2	1	2	1	3	2	2	1	1	1	1	4	4	1	2	2	2	3	2	1	1
219	1	2	1	1	2	1	1	2	3	2	1	1	1	0	1		0	2	2	2	1	2	2	2	1		2	1	2	2	0	1	0	1	2	4	2	2	1	0	1	2	1	2	4	0	2	2	0
220	2	2	3	1	1	1	0	4	1	2	1	0	0	0	1		2	2	2	1	1	1	2	1	2		1	1	1	1	0	1	1	2	2	3	1	2	1	3	1	2	0	2	3	1	1	1	0
221	2	2	1	2	2	1	0	1	1	3	1	0	0	0	1		0	1	1	1	0	2	2	1	2		1	2	2	1	2	2	1	2	1	4	2	2	1	4	3	2	2	2	2	1	2	0	1
222	2	1	1	2	2	2	0	2	3	3	1	0	0	1	0		2	2	2	1	1	2	2	1	2		2	1	2	0	0	1	1	2	1	0	2	0	2	3	3	3	0	0	0	0	0	0	0
223	1	1	1	2	2	2	0	1	1	1	1	1	0	0	0		0	2	1	2	1	2	1	2	2		2	2	2	2	0	1	1	1	1	2	1	1	1	3	1	2	2	2	3	2	2	1	1
224	2	1	2	2	2	1	1	2	1	1	1	1	0	0			2	1	2	2	1	2	1	2	1		1	1	2	1	0	1	1	2	1	0	0	1	0	3	0	2	0	2	4	0	1	1	0
225	2	1	3	2	2	1	0	4	2	3	1	0	0	0	0		2	2	2	2	1	2	0	1	2		1	0	2	1	0	0	1	2	2	0	0	1	1	3	1	2	1	2	2	1	2	0	1
226	1	2	3	2	2	1	0	4	3	3	1	1	1	1	0		1	2	2	2	1	2	2	0	2		2	2	1	2	0	1	0	1	1	4	0	1	1	3	4	2	0	1	4	0	2	1	4
227	1	2	2	1	2	1	0	1	3	2	1	0	1	0	1		2	0	2	1	0	1	2	0	0		0	0	2	0	0	1	1	0	1	0	2	1	0	3	1	1	0	0	0	0	0	0	0
228	2	1	1	1	2	1	0	1	1	1	1	0	0	0	0		2	0	2	1	0	0	2	0	0		0	0	2	0	0	1	1	0	1	0	2	1	1	3	1	1	0	0	0	0	0	1	0
229	2	1	3	2	3	2	0	4	2	2	1	0	1	1	0		1	0	2	0	1	1	1	2	1		2	1	2	0	1	2	2	1	1	4	2	1	2	3	3	3	1	2	2	0	2	2	2
230	2	1	3	2	2	1	1	4	3	3	1	0	1	1	1		1	2	2	0	1	1	2	0	2		1	1	2	2	0	1	4	2	1	4	0	1	2	3	0	3	0	0	2	0	1	0	0
231	2	1	1	2	1	1	0	1	1	1	1	0	0	0	0		2	1	2	1	1	2	2	0	1		0	1	2	1	0	1	1	2	1	1	1	1	2	3	1	2	1	2	4	1	0	2	0
232	2	1	1	2	2	1	0	2	2	2	1	1	0	0	0		2	1	2	2	1	2	2	0	1		2	2	2	1	0	1	2	1	1	0	0	1	2	3	4	0	0	1	0	0	2	2	0
233	2	1	1	1	2	1	0	1	1	1	1	0	0	0	0		2	0	2	0	0	0	2	0	0		0	0	2	2	0	1	1	0	1	0	2	0	1	3	1	1	0	0	0	0	0	1	0
234	2	1	1	2	2	1	0	1	1	1	1	1	0	0	0		1	0	2	2	1	0	2	0	1		1	0	2	1	0	1	2	2	2	0	0	1	1	3	4	0	0	2	2	2	1	2	1
235	1	1	3	2	2	1	1	4	3	3	1	1	1	1	1		2	2	2	2	1	1	2	2	1		2	2	2	2	1	1	1	1	1	4	2	2	1	3	1	3	2	2	1	0	1	0	0
236	2	1	1	1	2	1	0	1	1	1	1	0	0	0	0		2	0	2	0	0	0	2	0	0		0	0	2	2	0	1	1	0	1	0	2	0	1	3	1	1	0	0	0	0	0	1	0
237	2	1	1	2	2	1	1	2	1	1	1	1	0	1			1	1	2	1	1	0	1	2	1		2	1	2	2	0	1	2	2	2	1	2	2	2	3	4	3	1	2	0	0	0	1	0
238	2	2	3	2	2	1	0	4	3	2	2	1	1	1	0		2	2	2	2	1	2	2	0	1		2	2	1	2	0	1	2	2	1	4	0	1	1	3	4	3	2	2	4	0	2	2	2
239	2	1	1	1	2	1	0	1	1	1	1	0	0	0	0		2	0	2	0	0	0	2	0	0		0	0	2	2	0	1	1	0	1	0	2	0	1	3	1	1	0	0	0	0	0	1	0
240	2	1	1	1	2	1	0	1	1	1	1	1	0	0	1		2	2	2	1	1	2	0	0	1		0	0	2	1	0	1	3	0	0	0	0	1	1	3	1	1	0	1	0	0	0	1	0
241	2	1	1	1	2	1	0	1	1	1	1	0	0	0	0		2	0	2	0	0	0	2	0	0		0	0	2	2	0	1	1	0	1	0	2	0	1	3	1	1	0	0	0	0	0	1	0
242	2	1	1	2	2	1	0	1	1	2	1	0	0	0			2	2	2	1	2	2	2	0	1		0	0	0	0	0	0	4	1	0	0	0	0	1	3	4	2	0	0	4	1	0	2	0
243	2	1	1	1	2	1	0	1	1	1	1	1	0	0	1		2	2	2	1	1	2	0	0	1		0	0	2	1	0	1	3	0	0	0	0	1	1	3	1	1	0	2	0	0	0	1	0
244	2	2	1	2	1	1	1	2	3	2	1	1	1	0	0		1	0	0	2	1	0	1	0	2		2	2	1	2	2	2	4	2	2	4	0	1	2	3	1	0	0	2	1	1	2	1	0
245	2	1	2	1	2	1	0	2	1	1	1	1	0	0	0		2	2	2	2	1	1	2	0	2		1	2	2	1	0	1	2	1	2	1	1	1	1	3	1	2	2	2	2	3	0	2	0
246	2	2	3	1	2	1	0	3	1	3	1	1	1	0	1		2	1	2	1	1	2	1	0	2		2	2	2	1	0	2	1	2	2	0	2	1	1	3	3	3	0	2	1	2	2	0	1
247	2	2	1	1	2	1	1	2	3	3	1	1	0	0	1		1	2	2	2	1	1	2	1	2		2	1	2	2	0	2	2	2	1	2	1	1	2	3	1	2	0	2	1	1	2	1	2
248	2	2	1	1	2	1	1	2	3	2	1	1	1	0	1		2	2	2	1	1	2	2	1	1		1	2	2	1	0	2	1	2	2	3	0	1	1	3	1	2	0	2	4	0	2	1	1
249	2	1	1	1	2	2	1	1	1	1	1	1	0	1	0		1	2	2	2	1	2	1	0	2		1	1	2	0	0	1	3	2	2	1	0	1	1	3	0	2	0	1	0	0	2	1	2
250	2	2	1	1	2	1	0	2	2	2	1	0	0	0	0		1	1	2	2	1	2	2	1	0		1	2	2	0	1	1	1	0	2	1	2	1	2	3	4	0	2	0	4	0	0	2	0
251	2	1	1	1	2	1	1	1	1	2	1	0	0	0	0		1	2	2	1	0	1	2	1	1		2	1	2	2	0	1	4	2	1	4	0	1	0	3	4	2	0	0	2	0	1	1	4
252	2	2	1	1	2	2	1	2	3	3	1	1	1	0	0		2	0	2	2	1	1	2	1	1		2	2	1	2	0	2	4	2	2	0	1	1	1	3	1	3	0	0	4	0	0	1	0
253	2	1	1	2	1	2	0	2	3	2	1	1	1	1	1		2	2	2	0	0	2	0	0	1		2	1	2	1	1	1	2	2	1	4	2	2	0	1	4	2	0	2	1	2	1	1	0
254	2	2	1	2	2	1	0	2	3	2	2	1	1	0	1		2	0	2	2	1	2	2	1	1		2	1	1	2	0	1	1	1	1	4	0	1	1	3	1	3	0	2	1	1	0	0	0
255	2	2	2	2	2	1	0	2	3	1	2	0	1	0	1		2	1	2	2	0	0	2	1	1		2	1	1	2	0	1	3	2	1	1	1	1	1	0	3	2	2	1	0	0	0	2	2
256	2	2	1	2	2	1	0	2	3	1	2	0	1	0	1		2	1	2	2	1	0	0	1	0		2	0	0	0	0	1	1	2	1	1	0	1	1	4	3	1	0	2	4	1	1	2	4
257	2	1	1	2	2	2	1	2	1	2	1	1	0	1	1		2	2	2	2	0	2	2	1	2		1	1	2	1	0	1	1	2	2	1	1	1	1	3	4	0	0	2	4	1	2	2	0
258	2	1	1	2	2	2	1	2	1	1	1	0	1	1	1		0	2	2	2	1	2	2	1	0		0	0	2	1	0	2	2	1	2	0	2	1	1	3	4	2	2	2	3	2	2	2	0
259	2	1	1	2	2	2	0	1	1	1	1	0	0	0	0		1	0	1	2	2	0	1	1	2		0	1	0	1	0	1	1	2	2	1	0	1	1	2	2	3	2	2	2	2	2	0	2
260	1	1	1	2	2	2	0	2	1	2	1	1	0	0	0		1	1	0	2	1	1	1	0	1		0	0	2	0	0	1	1	2	0	0	0	1	0	3	4	2	2	2	3	0	1	0	0
261	2	1	1	2	2	2	0	1	1	1	1	1	0	0	0		2	0	2	0	0	2	2	0	0		2	1	2	0	0	1	1	2	0	0	0	1	1	3	0	0	0	1	0	0	0	0	0
262	2	1	1	1	2	1	0	1	1	1	1	1	0	0	0		1	2	2	2	1	2	2	1	2		1	1	2	1	3	1	3	2	1	0	0	1	0	3	4	2	0	1	2	4	0	2	0
263	2	1	1	2	1	1	0	1	1	1	1	1	0	0	0		2	1	2	0	1	0	2	1	2		0	1	2	0	0	1	2	0	1	0	0	1	2	3	1	1	0	1	0	1	0	1	1
264	2	1	1	2	2	2	0	1	1	2	1	0	0	0	1		2	2	2	1	1	2	2	0	0		0	1	1	1	0	1	2	1	0	0	0	1	1	3	1	0	0	2	1	1	2	2	0
265	2	2	1	2	2	2	0	3	1	2	1	0	0	0	1		2	2	2	0	1	2	2	0	1		2	2	1	1	0	1	2	2	2	2	0	1	1	3	4	0	0	1	0	1	1	1	0
266	2	1	1	2	2	1	0	1	1	2	1	1	0	0	0		0	0	2	2	1	0	0	0	0		2	1	2	0	0	0	2	0	1	0	0	0	0	3	0	0	0	2	0	0	0	0	0
267	2	1	2	2	2	1	0	2	1	1	1	1	0	0	0		2	2	2	2	1	2	0	0	2		0	0	1	0	0	0	1	0	2	0	1	1	1	3	0	3	0	2	4	0	0	0	0
268	2	1	1	2	2	2	0	2	1	3	1	0	0	0	0		2	2	2	1	2	2	2	0	2		1	0	2	1	0	2	1	2	1	0	0	1	1	3	0	2	0	2	2	0	2	2	1
269	2	2	1	2	2	2	0	1	3	3	1	0	0	0	0		1	2	2	2	1	1	2	2	1		1	1	2	1	0	1	1	2	2	3	2	1	1	3	1	1	2	2	2	1	2	1	2
270	2	1	3	2	2	1	0	3	1	3	1	1	0	0	0		1	2	1	2	0	1	2	0	1		1	1	2	1	0	2	1	1	2	3	2	1	0	3	0	0	1	2	4	2	0	0	0
271	2	2	2	2	3	2	0	2	2	3	1	1	1	0	0		2	2	2	2	1	1	2	1	1		2	2	2	2	1	1	2	1	1	4	1	2	1	3	4	2	2	2	4	0	1	1	1
272	2	1	1	2	2	2	0	1	1	1	1	1	0	0	0		2	2	0	1	1	2	2	0	2		2	1	2	1	0	1	3	2	1	0	0	1	1	3	1	2	1	1	0	2	0	0	0
273	2	1	1	2	2	2	0	1	1	1	1	1	0	0	0		0	1	2	2	0	2	2	1	1		1	2	2	2	0	1	4	2	1	0	0	1	1	3	4	1	0	0	2	0	1	1	0
274	2	1	1	2	2	1	0	1	2	1	1	0	0	0	1		2	0	2	2	1	1	2	0	1		0	1	2	1	1	1	1	2	1	4	1	1	0	3	1	3	0	2	3	1	1	1	0
275	2	1	1	2	2	2	0	3	3	1	1	0	0	0	1		2	1	2	1	1	2	2	0	2		1	1	2	1	0	1	1	2	0	0	0	1	1	3	1	0	0	1	0	0	2	0	0
276	1	1	1	2	2	2	0	2	1	2	1	1	0	0	0		2	1	2	0	0	1	2	2	2		1	1	2	0	0	1	1	2	2	3	1	1	2	3	1	3	0	2	4	0	1	1	1
277	2	1	1	2	2	2	0	1	1	2	1	0	0	0	0		0	0	2	1	1	0	2	0	2		0	0	2	0	2	1	1	2	1	0	0	1	0	3	4	0	0	2	4	1	0	0	0
278	2	1	1	2	2	2	0	2	1	1	1	1	0	0	0		2	0	2	2	0	2	0	0	0		0	0	0	0	0	0	3	0	0	0	0	0	1	3	0	0	0	1	0	0	0	0	0
279	2	1	1	2	2	2	1	2	2	2	1	1	0	1	0		2	1	2	0	0	2	2	0	2		2	1	2	1	0	1	2	0	2	1	0	1	1	3	4	2	0	2	0	0	2	2	1
280	2	2	2	1	2	1	0	2	1	2	1	0	0	0	1		0	0	2	0	1	2	2	0	0		1	0	2	0	0	0	1	0	0	4	0	0	1	3	1	0	0	2	2	2	0	0	0
281	2	1	1	2	2	2	0	3	3	2	1	1	0	0	0		1	0	2	2	1	2	0	0	1		2	2	1	2	0	1	2	2	1	0	0	2	1	3	0	0	0	1	0	0	2	2	0
282	2	1	1	2	1	1	0	1	1	2	1	0	0	0	0		0	0	2	0	1	1	1	0	1		2	1	2	2	0	0	2	0	0	0	0	2	2	3	3	2	2	0	4	0	2	2	1
283	2	1	1	2	2	1	0	2	1	2	1	1	0	0	0		0	2	2	2	1	0	1	0	0		1	0	2	2	0	1	2	1	1	0	0	2	1	3	4	3	0	1	0	0	2	1	0
284	2	1	1	2	2	2	0	1	2	2	1	1	0	1	0		1	1	1	2	1	1	1	2	2		2	2	1	2	0	2	2	1	1	4	2	2	2	3	0	1	1	2	4	0	1	2	0
285	2	1	1	2	2	1	0	2	2	1	1	1	0	0	0		2	2	0	1	1	2	2	1	2		2	0	2	1	0	2	2	2	2	0	1	2	1	3	1	2	0	2	4	2	2	2	2
286	2	1	1	2	2	2	0	2	1	2	1	0	0	0	0		1	0	0	2	1	1	0	0	2		1	1	2	1	0	0	2	1	2	2	0	1	0	3	4	1	0	1	0	0	0	2	0
287	2	1	1	2	1	1	0	1	1	1	1	0	0	0	0		2	0	0	1	1	0	0	0	0		0	0	0	0	0	0	3	0	0	0	0	0	0	0	0	0	0	1	0	1	0	0	0
288	2	2	1	2	2	2	0	2	1	2	1	1	1	0	1		1	1	0	2	1	2	2	2	0		2	2	2	1	2	2	4	1	2	1	1	1	2	3	1	2	0	1	4	0	1	1	0
289	2	1	1	2	2	2	1	1	1	1	1	1	0	0	0		2	0	2	2	1	1	2	2	2		1	0	2	0	0	0	1	2	1	0	0	0	0	0	0	0	0	2	4	0	0	0	0
290	2	1	1	2	2	1	1	1	1	2	1	1	0	0	0		1	2	2	2	1	2	2	1	2		1	0	2	0	0	0	2	2	1	0	1	1	1	4	0	2	0	2	2	3	2	2	0
291	2	2	1	2	2	2	1	2	2	2	2	1	0	1	1		2	2	1	0	0	2	2	0	2		2	1	2	2	0	2	1	0	2	0	2	1	1	3	1	1	2	2	1	1	0	1	0
292	2	2	1	2	2	2	0	1	1	3	1	1	0	0	1		2	2	2	0	0	2	2	0	2		1	1	1	0	0	2	0	2	0	3	0	2	2	3	1	2	0	2	1	1	2	2	1
293	2	1	1	2	2	2	0	1	1	1	1	1	0	0	0		2	0	1	1	1	1	0	0	0		1	0	2	0	0	1	3	2	2	3	2	1	2	3	3	0	1	0	0	0	1	1	1
294	2	1	1	2	2	2	0	2	3	2	1	1	0	0	0		2	0	2	2	0	0	0	0	0		2	2	2	1	1	1	1	2	2	0	0	1	0	0	0	3	0	2	1	2	0	0	0
295	2	1	1	1	2	1	0	2	3	1	1	1	0	0	0		0	0	2	2	1	1	2	1	1		2	0	1	0	0	1	2	1	0	4	0	2	0	3	4	3	1	2	4	0	1	2	2
296	2	1	1	1	2	1	0	2	2	3	1	0	0	0	1		1	2	0	0	1	0	2	0	0		2	1	2	2	0	0	1	1	1	0	1	1	1	3	0	3	0	2	1	1	2	1	0
297	2	1	1	2	2	2	0	1	1	1	1	1	0	0	0		2	2	2	1	1	0	2	1	1		2	1	2	2	0	1	1	2	2	2	1	2	2	3	2	0	1	2	4	0	2	2	1
298	2	1	1	2	1	2	0	1	1	1	1	1	0	0	0		0	2	2	1	1	0	2	0	2		1	1	2	1	0	2	1	2	0	2	0	0	0	3	4	2	0	2	1	1	0	1	1
299	2	1	1	2	2	2	0	3	2	2	1	0	0	0	0		1	2	2	2	1	0	2	2	0		2	1	2	1	0	2	3	1	1	0	0	1	2	3	4	2	0	2	0	4	0	2	0
300	2	1	2	2	2	2	0	2	1	2	2	0	0	0	0		0	0	0	0	0	0	0	0	0		0	0	0	0	0	0	3	0	0	0	0	0	0	0	0	0	0	2	2	0	0	0	0
301	2	2	1	2	2	2	0	1	2	3	1	1	1	0	1		1	2	2	2	1	1	0	0	1		1	2	2	1	0	2	2	1	0	0	0	0	0	3	1	2	2	1	0	3	0	2	0
302	2	1	1	2	2	1	0	1	1	2	1	1	0	0	0		0	1	1	2	1	2	2	0	0		2	1	2	2	0	1	1	2	2	0	1	0	1	3	0	0	0	2	2	1	0	0	0
303	2	2	1	2	2	2	0	1	1	1	1	0	0	0	1		0	2	0	1	0	0	2	2	0		1	0	2	1	1	1	2	2	2	4	0	1	1	3	4	2	2	1	0	0	2	2	1
304	2	1	1	2	2	2	0	1	2	2	1	1	0	0	0		0	1	0	1	1	2	0	0	1		1	0	0	2	0	1	1	0	2	0	0	1	2	3	4	0	0	2	2	0	0	0	0
305	1	1	1	2	2	2	0	1	1	1	1	0	0	0	0		2	2	2	0	1	2	0	0	2		1	0	2	2	0	1	1	2	2	0	0	1	2	3	1	0	0	2	2	2	2	1	3
306	2	2	1	2	2	2	0	3	3	2	1	1	1	0	1		2	0	1	2	1	0	2	0	0		2	0	2	2	0	1	4	2	2	2	0	1	1	3	4	2	0	1	4	0	1	2	0
307	2	1	1	2	2	2	0	2	3	1	1	0	0	0	1		2	2	2	2	1	2	2	1	2		1	1	2	1	0	1	1	2	1	0	0	1	1	3	4	2	0	2	2	3	1	2	0
308	2	1	3	2	2	1	0	3	3	3	2	1	1	1	1		1	2	2	0	1	1	2	1	2		1	1	2	2	1	2	1	1	1	4	1	1	0	3	1	0	2	2	2	2	2	1	2
309	2	1	1	2	2	2	0	1	2	2	1	1	0	0	0		2	1	0	2	2	2	2	0	2		1	1	2	1	0	1	1	2	0	0	0	1	1	3	4	3	2	2	1	1	2	1	1
310	2	2	2	2	1	1	1	4	2	2	1	1	1	0	1		2	2	2	2	1	2	2	1	2		1	1	1	2	0	1	1	1	2	3	1	1	1	3	4	0	2	2	4	1	1	1	2
311	2	2	3	2	3	2	0	2	1	2	1	0	0	0	0		2	2	2	2	2	1	2	1	1		1	0	2	1	0	1	2	2	2	4	1	1	1	4	1	2	2	2	2	0	2	2	3
312	1	1	1	2	1	2	1	1	3	3	1	1	1	1	0		2	2	0	2	2	1	2	1	2		1	1	2	1	0	1	1	2	2	1	1	1	1	4	1	1	2	2	1	3	2	1	1
313	1	2	1	2	2	2	0	2	3	2	1	1	1	0	1		2	2	2	2	2	2	1	2	1		1	1	2	2	0	2	4	2	2	4	0	1	1	3	0	2	0	2	4	2	1	2	0
314	2	1	2	2	1	2	0	3	1	3	1	0	0	0	0		1	2	2	2	1	0	2	2	2		1	0	2	1	0	1	1	2	0	0	1	1	2	3	4	2	0	2	1	0	2	2	0
315	2	1	3	2	2	1	1	4	3	3	1	0	1	1	1		1	2	2	0	1	1	2	0	2		1	1	2	2	0	1	4	2	1	4	0	1	2	3	0	3	0	0	2	0	2	0	0
316	2	1	1	2	2	2	0	1	1	1	1	1	0	0	0		2	2	0	2	0	1	2	2	2		2	2	2	1	0	1	1	0	2	0	1	2	2	3	4	3	2	2	2	1	2	1	1
317	2	1	1	2	2	2	0	1	1	3	1	1	0	0	0		2	2	2	2	1	2	2	1	2		1	1	2	2	2	1	1	2	2	1	1	1	2	3	4	2	2	2	3	3	2	1	0
318	2	2	1	2	1	1	0	1	2	3	1	0	0	0	0		0	1	2	1	1	0	2	0	1		0	1	1	2	2	1	2	2	1	3	1	1	2	0	1	2	0	2	3	3	1	1	0
319	2	2	1	2	2	1	0	3	1	2	1	0	0	0	0		1	1	1	1	1	2	0	0	0		1	1	1	2	0	2	2	1	0	2	2	2	2	2	3	1	1	0	0	0	0	0	0
320	2	2	1	2	2	1	0	1	1	2	1	0	0	0	1		1	0	1	1	1	1	2	0	1		2	2	2	1	0	2	2	2	1	4	0	0	0	3	1	1	0	2	4	0	2	2	3
321	2	1	1	2	2	1	0	1	1	2	1	1	0	0	0		2	1	2	1	1	2	0	0	2		2	0	2	2	1	1	1	2	2	1	1	1	2	3	4	3	0	2	2	1	1	1	1
322	2	2	1	2	2	2	0	3	3	2	1	0	1	0	0		1	1	2	1	0	0	1	0	0		2	1	2	0	0	1	2	0	2	0	0	1	1	3	1	3	0	2	4	2	2	2	0
323	2	1	1	2	2	1	0	2	1	2	1	1	0	0	1		2	1	2	2	1	2	1	2	0		2	2	2	1	0	1	1	1	1	3	0	0	0	0	0	0	0	2	2	1	0	0	0
324	2	2	1	2	2	2	0	2	3	2	1	1	1	0	1		2	2	2	2	1	2	2	1	1		1	1	1	0	0	2	2	1	2	0	2	1	1	3	4	0	2	0	2	0	2	2	0
325	2	1	1	2	2	2	0	1	1	1	1	0	0	0	0		2	0	2	2	1	2	2	0	0		1	1	2	1	0	1	3	0	2	0	0	1	0	3	0	0	0	0	0	1	2	2	0
326	2	2	3	2	3	2	0	4	1	1	1	0	0	0	1		2	2	2	2	1	0	2	1	1		2	0	1	2	0	1	1	1	2	2	2	1	1	3	4	3	2	2	4	1	2	2	0
327	2	1	1	2	1	1	0	1	1	1	1	0	0	0	0		2	2	2	2	0	1	0	0	0		1	1	2	1	0	0	2	2	0	1	0	0	0	0	0	0	0	2	0	1	0	0	0
328	2	1	1	2	2	2	1	1	1	1	1	0	0	1	0		1	1	2	1	1	1	1	2	1		2	1	1	1	2	1	1	2	2	1	1	1	2	3	0	3	2	2	1	0	2	0	0
329	2	1	1	2	2	2	1	1	1	1	1	1	0	0	0		0	2	2	2	1	2	0	2	2		0	1	2	0	0	1	2	2	2	4	0	2	2	2	1	0	1	0	0	0	0	1	0
330	2	1	1	2	2	2	0	1	1	1	1	0	0	1	0		0	0	2	1	1	2	0	0	0		0	0	0	0	0	0	3	2	0	0	0	0	0	0	0	0	0	0	0	1	0	0	0
331	2	1	1	2	2	2	0	1	1	1	1	1	0	0	0		1	1	2	0	0	0	0	0	0		1	0	0	0	0	0	3	0	0	0	0	0	0	0	0	0	0	2	1	1	0	0	0
332	2	1	1	2	1	1	1	1	1	1	1	0	0	1	0		2	1	0	1	2	2	2	1	1		2	2	2	2	0	1	1	2	1	1	2	2	2	4	2	0	2	2	2	1	2	2	2
333	2	1	1	2	2	2	0	1	1	2	1	0	0	0	1		2	2	2	1	1	2	2	0	0		0	1	1	1	0	1	2	1	0	0	0	1	1	3	1	0	0	1	0	1	2	2	0
334	2	2	2	2	2	1	0	4	3	2	1	0	1	0	0		2	2	2	0	1	1	0	0	0		2	1	2	2	3	1	4	1	2	4	0	1	1	3	4	2	0	2	4	3	1	2	0
335	2	1	3	2	2	2	0	2	1	2	1	1	0	0	1		1	2	2	2	1	1	1	0	1		2	2	1	2	0	1	1	0	1	0	2	2	1	3	0	1	0	2	2	0	2	2	2
336	2	1	1	2	2	1	1	2	1	2	1	1	0	0	0		2	1	2	1	0	1	0	0	2		1	0	2	2	0	1	1	1	1	0	0	0	1	3	3	0	0	2	4	1	2	2	0
337	2	1	2	2	2	1	0	1	1	1	1	0	0	0	1		0	2	0	0	1	2	2	0	2		0	0	0	0	0	1	3	2	2	0	0	1	2	3	4	0	0	2	0	0	2	1	1
338	2	1	3	2	2	2	0	1	1	1	1	1	0	0	0		1	1	2	2	1	2	2	2	1		2	1	2	1	0	1	1	2	2	3	2	1	1	3	4	2	0	2	1	1	2	2	2
339	2	1	1	2	1	1	0	1	1	2	1	0	0	0	0		0	1	0	0	0	0	0	0	0		0	0	2	1	0	0	2	0	0	0	0	0	1	3	0	0	0	1	0	0	1	0	0
340	2	2	1	1	2	1	0	2	3	2	1	1	0	0	1		2	2	2	1	1	2	0	0	2		1	0	2	1	0	1	4	1	2	3	0	2	2	3	0	1	2	2	1	2	2	1	0
341	2	1	2	1	1	1	0	3	2	2	2	0	0	0	0		0	0	0	0	1	0	2	0	0		0	0	1	1	0	1	3	0	0	0	0	0	1	3	0	2	0	2	2	3	1	0	0
342	2	2	1	1	2	1	0	3	3	3	1	1	1	0	1		1	2	2	2	1	1	0	2	1		2	2	2	2	0	2	4	1	2	4	2	1	1	3	1	2	0	0	0	0	1	1	1
343	2	2	1	1	2	1	0	2	2	2	1	0	0	0	0		1	1	2	2	1	2	2	1	0		1	2	2	0	1	1	1	0	2	1	2	1	2	3	4	0	2	2	2	0	0	2	0
344	2	2	1	1	2	2	0	2	3	3	1	1	1	1	1		2	2	2	2	1	2	1	1	1		2	2	2	2	0	2	1	1	2	4	2	1	1	3	1	2	1	2	4	1	2	0	2
345	2	2	1	1	2	1	0	2	2	2	1	1	0	0	1		2	1	0	2	1	2	0	0	0		1	1	0	0	0	2	1	1	0	0	1	0	2	3	1	2	0	2	1	0	0	1	1
346	2	1	1	2	2	2	0	3	1	2	1	1	0	0	0		2	2	2	1	0	1	1	0	2		1	0	1	2	0	2	2	0	1	0	2	2	2	3	0	0	0	0	0	0	2	0	0
347	2	1	1	2	2	2	0	1	1	1	1	1	0	0	0		0	2	2	2	0	0	0	0	0		0	0	0	0	0	0	4	0	0	0	0	0	0	0	0	0	0	0	3	0	0	0	0
348	2	1	1	2	2	2	0	2	1	1	1	1	0	0	0		1	1	2	2	1	2	0	1	1		2	2	2	1	0	0	2	2	1	2	0	1	0	2	0	2	0	0	0	0	0	0	1
349	2	1	2	2	3	1	1	2	2	2	1	1	0	1	0		1	2	2	2	1	1	2	0	2		2	1	1	2	0	1	4	2	0	0	0	2	2	3	1	1	0	0	2	0	0	2	2
350	2	1	1	2	2	2	0	2	1	2	1	1	0	0	1		0	2	2	0	0	2	2	0	2		1	0	2	1	0	2	2	2	1	4	1	1	1	3	4	2	2	2	2	2	2	1	1
351	2	1	1	2	2	2	0	1	1	1	1	1	0	0	0		0	2	2	2	0	0	0	0	0		0	0	0	0	0	0	4	0	0	0	0	0	0	0	0	0	0	2	1	0	2	0	0
352	2	1	2	2	2	1	0	2	1	2	1	1	0	0	0		2	1	2	2	0	2	2	0	1		1	1	2	0	0	1	1	2	1	1	0	1	1	3	4	2	0	1	0	0	0	0	0
353	2	1	1	2	2	1	0	1	1	1	1	1	0	0	0		2	2	0	2	1	0	2	2	0		1	0	2	1	0	0	1	2	0	1	2	1	1	3	0	3	1	2	4	0	0	0	0
354	2	2	2	1	2	1	0	2	1	1	1	0	0	0	1		2	2	2	1	0	1	2	1	1		1	1	1	2	0	2	3	2	1	0	0	1	0	3	0	2	2	1	0	0	1	0	1
355	2	1	2	2	2	1	0	2	2	2	1	1	0	0	0		2	2	2	2	1	2	2	0	1		0	1	2	1	0	1	2	2	1	0	0	0	1	3	4	2	0	2	0	0	0	1	2
356	1	1	1	2	2	1	0	1	1	1	1	1	0	0	0		2	2	0	2	1	0	2	2	0		1	0	2	1	0	0	1	2	0	1	2	1	1	3	0	3	1	2	1	1	0	0	0
357	1	1	1	1	2	2	0	1	2	2	1	0	0	0	0		2	1	2	2	1	1	2	2	1		2	0	2	2	0	1	1	2	1	1	2	1	2	3	4	2	0	2	4	1	0	0	0
358	1	2	2	2	2	2	1	2	2	2	1	0	0	1	0		2	2	2	2	0	2	2	1	1		2	2	2	1	0	1	2	2	0	2	1	1	1	3	4	2	0	1	0	0	2	2	2
359	2	1	1	1	2	2	1	2	2	1	1	0	0	0	0		1	2	1	1	1	2	2	0	2		1	2	1	2	0	1	1	2	2	4	1	1	2	1	1	1	0	2	1	1	2	2	4
360	2	1	1	1	2	2	1	2	2	1	1	0	0	0	0		1	2	1	1	1	2	2	0	2		1	2	1	2	0	1	1	2	2	4	1	1	2	1	1	1	0	2	2	0	2	2	4
361	2	1	1	1	2	2	1	2	2	1	1	0	0	0	0		1	2	1	1	1	2	2	0	2		1	2	1	2	0	1	1	2	2	4	1	1	2	1	1	1	0	2	3	1	2	2	4
362	2	1	1	2	2	1	1	1	1	2	1	1	0	0	0		2	1	2	0	1	2	2	0	1		2	1	2	2	0	1	2	2	2	4	1	1	2	3	3	2	0	1	0	0	2	2	1
363	2	2	2	2	3	2	0	3	3	3	1	1	1	0	1		2	1	2	1	1	1	1	2	2		1	2	2	1	0	1	1	2	2	4	1	1	1	3	4	3	2	2	1	2	2	2	0
364	2	1	2	1	2	1	0	1	1	1	1	0	0	0	1		0	0	0	2	1	2	2	1	2		1	1	0	2	0	1	2	2	1	0	0	1	1	1	0	0	0	1	0	0	2	1	1
365	2	1	1	2	2	2	0	2	2	2	1	1	0	0	0		1	1	2	2	2	1	2	1	2		2	1	2	1	2	1	4	2	2	4	2	1	1	3	1	1	0	0	0	0	2	2	2
366	2	1	1	2	1	2	0	3	1	3	1	0	0	0	0		0	2	2	1	1	0	2	0	2		1	0	2	0	0	1	1	0	0	0	1	1	2	3	0	2	0	1	0	1	2	2	0
367	2	1	1	2	2	2	0	1	1	3	1	1	0	0	1		1	2	2	2	2	0	1	0	0		0	0	0	1	0	2	2	0	0	4	0	0	0	3	4	2	0	1	0	1	0	0	1
368	2	1	1	2	2	2	0	1	1	2	1	0	0	0	0		0	0	2	1	1	0	2	0	2		0	0	2	0	2	1	1	2	1	0	0	1	0	3	4	0	0	2	1	1	0	0	0
369	2	2	1	1	1	2	0	2	3	2	1	1	0	0	0		2	0	0	1	1	2	0	0	2		2	2	1	0	0	2	1	2	1	0	2	1	2	3	4	2	0	2	2	0	2	2	2
370	2	1	1	2	2	2	0	1	1	1	1	1	0	0	0		0	2	2	2	0	0	0	0	0		0	0	0	0	0	0	4	0	0	0	0	0	0	0	0	0	0	0	3	0	0	0	0
371	2	1	1	2	2	2	0	1	1	1	1	1	0	0	0		0	2	2	2	0	0	0	0	0		0	0	0	0	0	0	4	0	0	0	0	0	0	0	0	0	0	2	1	0	2	0	0
372	2	2	1	1	2	1	0	1	3	1	1	1	1	1	0		2	2	2	2	2	2	2	2	2		1	1	2	1	2	1	1	2	2	1	1	1	1	4	3	3	2	2	2	1	2	2	1
373	2	1	1	2	2	2	0	1	1	2	1	0	0	0	0		0	0	2	1	1	0	2	0	2		0	0	2	0	2	1	1	2	1	0	0	1	0	3	4	0	0	2	2	2	0	0	0
374	2	1	2	2	2	1	1	1	3	1	1	0	0	0	0		2	1	2	1	0	1	1	1	0		1	1	2	2	2	2	1	2	1	4	1	1	0	3	1	3	2	2	1	2	1	1	3
375	2	1	1	2	2	2	0	3	1	2	1	1	0	0	0		2	2	2	1	0	1	1	0	2		1	0	1	2	0	2	2	0	1	0	2	2	2	3	0	0	0	2	4	0	2	0	0
376	2	1	3	2	2	1	0	4	2	3	1	0	0	0	0		2	2	2	2	1	2	0	1	2		1	0	2	1	0	0	1	2	2	0	0	1	1	3	1	2	1	2	3	3	2	0	1
377	2	1	1	1	2	1	0	1	3	1	1	1	0	0	1		1	2	0	2	1	2	0	0	0		1	1	1	1	0	2	2	0	0	1	0	0	2	3	2	3	1	2	3	0	2	2	1
378	2	1	2	2	2	1	0	1	1	1	1	0	0	0	0		0	0	0	0	0	0	0	0	0		0	0	0	0	0	0	2	0	0	0	0	0	0	3	0	0	0	2	0	0	0	0	0
379	2	1	1	2	2	2	0	2	1	1	1	1	0	1	0		2	1	2	2	1	1	2	0	0		2	1	2	2	0	1	1	0	0	4	0	1	1	3	1	0	2	2	1	2	0	1	0
380	2	2	2	2	2	1	0	4	3	2	2	0	0	0	1		2	1	2	2	1	0	1	1	1		2	1	2	2	1	1	2	1	1	4	0	1	1	3	1	3	0	2	2	1	2	2	0
381	2	2	1	2	2	2	0	2	3	1	2	0	0	0	0		2	1	2	2	1	1	1	1	1		2	1	2	2	0	1	2	1	1	4	0	1	1	3	1	3	2	2	2	0	2	2	0
382	2	2	1	2	2	2	0	2	3	1	2	1	1	0	0		2	1	2	2	1	1	1	1	1		2	1	2	2	0	1	2	1	1	4	0	1	1	3	0	0	2	2	4	0	2	2	0
383	2	2	1	2	2	2	0	4	3	1	1	0	0	0	0		2	1	2	2	1	0	1	1	1		2	1	2	1	1	1	2	1	1	4	0	1	1	3	1	0	2	2	4	2	2	2	0
384	2	2	2	2	2	1	0	4	3	1	2	0	0	0	1		2	1	2	2	1	0	0	1	1		2	1	2	1	0	1	1	1	1	0	0	1	1	3	0	0	0	2	1	1	2	2	2
385	1	2	1	2	2	2	0	2	2	2	2	0	0	0	0		2	1	2	2	1	1	1	1	1		2	1	2	1	0	1	2	1	1	1	0	1	1	3	0	0	0	1	0	0	2	2	0
386	2	2	1	1	2	1	0	3	2	1	1	0	0	0	0		2	0	2	2	2	1	2	1	2		2	1	2	0	0	1	1	1	1	0	0	1	0	3	0	0	0	2	4	1	2	2	0
387	2	2	2	2	2	1	0	2	1	1	1	0	0	0	1		2	2	2	2	2	0	2	1	1		2	1	2	0	0	1	1	2	1	1	0	1	1	3	0	0	0	2	4	0	2	2	2
388	2	2	2	2	3	2	1	3	3	2	2	1	0	0	1		1	0	2	1	0	1	2	0	2		2	2	1	2	2	2	1	1	2	4	1	0	2	3	4	2	2	2	1	1	1	2	2
389	2	1	3	2	2	1	0	3	1	1	1	1	0	0	0		2	2	1	1	0	2	1	1	2		1	1	1	2	0	1	1	0	2	3	0	1	2	3	1	3	0	2	2	0	1	1	2
390	2	1	3	2	2	1	1	4	1	2	1	1	0	0	0		1	0	2	0	1	0	2	0	2		1	1	2	1	1	1	2	2	1	0	0	0	0	2	0	2	0	2	3	0	0	0	0
391	2	2	1	1	2	1	0	3	3	2	1	0	0	0	0		0	2	2	0	0	0	0	0	0		0	0	2	0	0	1	2	0	0	0	0	0	1	3	0	0	0	1	0	0	0	0	0
392	2	1	1	2	2	1	0	1	1	1	1	1	0	0	0		0	2	2	2	1	2	2	1	2		1	1	2	1	0	1	1	2	2	0	0	0	0	0	0	0	0	2	1	2	0	0	0
393	2	1	1	2	2	1	0	2	2	2	1	1	0	0	0		2	2	2	1	1	2	2	1	1		2	1	1	0	0	1	1	2	1	4	1	1	1	3	0	2	2	2	4	2	2	2	1
394	2	1	1	2	1	1	1	1	1	1	1	0	1	1	0		0	0	0	0	0	0	0	0	0		0	0	0	0	0	0	4	0	0	0	0	0	0	0	0	0	0	2	1	0	2	0	0
395	2	2	1	2	2	1	0	2	1	3	1	1	1	0	0		2	1	2	2	1	2	2	1	2		2	2	2	0	1	2	4	2	1	4	2	1	2	3	4	3	0	2	4	1	2	2	4
396	2	1	3	2	1	1	0	2	2	2	1	1	0	0	0		0	1	2	1	1	2	2	1	1		1	1	2	1	0	2	1	2	2	4	2	1	0	3	1	2	0	2	4	1	2	0	0
397	2	1	3	2	2	1	0	3	1	1	1	1	0	0	0		2	2	1	1	0	2	1	1	2		1	1	1	2	0	1	1	0	2	3	0	1	2	3	1	3	0	2	2	3	1	1	2
398	2	1	1	1	2	2	0	1	1	1	1	0	0	0	0		1	2	2	2	1	1	2	1	1		1	2	2	1	2	1	2	1	2	1	2	1	2	3	1	3	0	2	0	0	0	1	0
399	2	1	3	2	2	1	0	1	1	1	1	1	0	0	0		2	2	2	0	1	1	2	1	2		1	1	2	1	1	1	2	2	1	4	2	1	1	3	1	3	2	2	1	0	0	1	0
400	2	2	3	2	1	1	1	2	2	2	1	1	1	0	1		1	0	2	1	1	0	0	0	0		2	2	0	0	0	1	2	1	1	0	0	1	0	3	0	3	0	2	4	0	2	2	0
401	1	1	1	2	2	2	0	2	1	1	1	1	0	1	0		2	1	2	2	1	1	2	0	0		2	1	2	2	0	1	1	0	0	4	0	1	1	3	1	0	2	2	2	0	0	1	0
402	2	1	3	2	2	1	1	4	1	2	1	1	0	0	0		1	0	2	0	1	0	2	0	2		1	1	2	1	0	1	2	2	1	0	0	0	0	2	0	2	0	2	3	0	0	0	0
403	2	1	3	2	2	1	0	1	1	1	1	1	0	0	0		2	2	2	0	1	1	2	1	2		1	1	2	1	1	1	2	2	1	4	2	1	1	3	1	3	2	2	4	0	0	1	0
404	2	2	2	1	2	2	0	4	3	3	1	1	1	0	1		2	1	0	2	2	1	2	1	1		2	1	2	1	0	1	2	1	1	4	1	1	1	3	1	1	2	2	2	0	2	1	2
405	2	1	3	2	2	1	1	4	1	2	1	0	0	0	0		2	2	2	1	1	0	0	0	1		2	1	1	0	0	0	2	2	1	2	1	0	0	2	0	2	2	2	0	0	0	0	2
406	2	2	1	2	2	2	0	2	3	2	1	1	1	0	1		2	2	2	2	2	2	1	2	1		1	1	2	2	0	2	4	2	2	4	0	1	1	3	0	2	0	2	1	0	2	2	0
407	2	1	1	1	2	1	0	1	3	1	1	1	0	0	1		1	2	0	2	1	2	0	0	0		1	1	1	1	0	2	2	0	0	1	0	0	2	3	2	3	1	2	3	0	2	2	1
408	2	2	1	1	2	1	0	3	3	2	1	0	0	0	0		0	2	2	0	0	0	0	0	0		0	0	2	0	0	1	2	0	0	0	0	0	1	3	0	0	0	1	0	0	0	0	0
409	2	2	1	1	2	1	0	3	3	2	1	0	0	0	0		0	2	2	0	0	0	0	0	0		0	0	2	0	0	1	2	0	0	0	0	0	1	3	0	0	0	1	0	0	0	0	0
410	2	1	1	1	2	1	1	2	1	2	1	0	0	0	0		2	1	2	2	2	2	2	0	0		2	1	1	2	3	1	2	1	0	0	0	0	0	0	4	3	2	2	4	0	2	0	2
411	2	1	1	1	2	1	0	1	1	1	1	1	0	0	0		2	2	2	0	1	0	2	0	0		2	1	2	2	0	1	1	0	1	3	0	1	0	3	0	2	0	1	0	3	0	1	0
412	2	2	2	2	2	1	0	2	1	1	1	0	0	0	1		2	2	2	2	2	0	2	1	1		2	1	2	0	0	1	1	2	1	1	0	1	1	3	0	0	0	2	4	1	2	2	2
413	2	1	1	1	2	1	0	1	1	2	1	0	0	0	0		2	2	2	1	1	0	2	0	0		0	1	0	2	0	1	1	0	1	0	2	1	1	3	1	1	0	0	0	0	1	1	0
414	2	1	1	1	2	1	0	1	1	2	1	0	0	0	0		2	0	2	0	1	0	2	0	0		1	0	0	2	0	1	1	0	1	0	0	1	1	3	1	1	0	2	2	2	1	1	0
415	2	1	1	1	2	1	0	1	1	1	1	0	0	0	0		2	2	2	0	1	0	2	0	0		1	0	0	2	0	1	1	0	1	0	2	1	1	3	1	1	0	0	0	0	0	1	0
416	2	1	1	2	2	2	0	1	1	2	1	1	0	0	0		2	0	1	1	0	2	2	0	1		0	1	0	1	0	0	2	1	2	0	0	2	0	3	0	2	0	2	3	0	1	1	0
417	2	1	1	1	2	1	0	1	2	2	1	1	0	0	0		1	1	2	2	1	1	0	0	2		1	0	2	0	0	1	1	2	0	0	2	1	1	3	1	2	1	0	2	0	2	1	0
418	2	2	2	1	2	1	1	4	3	3	1	0	1	0	1		1	1	2	1	1	2	1	0	1		1	2	1	1	0	0	4	1	1	2	0	1	1	3	1	2	1	0	2	0	1	1	2
419	2	2	2	1	2	1	1	4	3	3	1	0	1	0	1		1	1	2	1	1	2	1	0	1		1	2	1	1	0	0	4	1	1	2	0	1	1	3	1	2	1	0	2	0	2	1	2
420	1	2	2	1	2	1	0	4	3	2	1	1	1	0	1		1	2	2	2	1	2	0	0	1		1	2	2	1	0	2	0	0	1	0	0	1	2	2	0	0	0	2	1	0	2	1	0
421	2	2	3	2	2	1	0	4	3	3	1	1	1	0	0		1	1	1	1	0	0	1	0	0		2	1	1	0	0	1	2	2	0	0	0	1	2	3	4	2	0	2	1	0	0	0	0
422	2	2	1	2	2	2	1	2	3	3	1	1	1	0	1		1	2	2	2	1	2	2	0	1		2	2	1	2	0	0	4	1	2	2	0	1	1	0	4	0	0	1	4	0	1	2	0
423	2	2	1	1	2	1	0	3	3	2	1	1	1	0	1		2	2	2	2	1	2	1	1	1		2	2	1	2	0	1	4	1	2	4	1	1	1	3	1	1	2	2	4	3	1	1	0
424	2	2	3	2	2	1	0	4	3	3	1	1	1	0	0		1	1	1	1	0	0	1	0	0		2	1	1	0	0	1	2	2	0	0	0	1	2	3	4	2	0	2	1	0	0	0	0
425	2	2	1	1	2	1	0	3	3	2	1	1	1	0	1		1	2	1	2	1	1	1	2	1		2	1	2	2	0	1	4	1	1	4	1	1	1	3	4	1	1	0	2	0	1	1	3
426	2	2	1	1	2	1	0	3	3	2	1	1	1	1	1		1	2	1	2	1	1	2	1	1		2	1	2	2	0	1	0	1	2	4	1	1	1	3	1	3	1	0	0	0	2	1	1
427	2	2	1	1	2	1	0	3	3	2	1	1	1	1	1		1	2	1	2	1	1	2	1	1		2	1	2	2	0	1	0	1	2	4	1	1	1	3	1	3	1	0	0	0	2	1	1
428	2	2	3	2	2	1	0	3	3	3	1	1	1	0	0		2	1	2	2	1	2	2	0	1		2	1	2	1	0	1	3	1	1	4	1	1	1	3	1	3	2	1	0	0	1	1	0
429	2	1	1	1	2	1	0	1	1	1	1	0	0	0	0		2	2	2	0	1	2	2	0	0		1	0	0	2	0	1	1	0	1	0	0	1	1	3	1	0	0	2	3	1	0	1	0
430	2	2	2	2	2	1	0	2	2	2	1	1	1	0	1		1	2	1	1	1	2	1	0	1		2	1	2	2	0	1	1	0	1	1	0	1	1	3	4	0	0	2	4	1	2	1	0
431	2	2	1	2	3	1	0	2	3	2	1	0	0	0	1		2	0	2	1	0	2	0	2	2		1	0	1	2	0	1	0	0	0	4	0	2	1	1	4	2	1	2	4	1	2	1	0
432	2	2	1	2	3	1	0	2	3	2	1	0	0	0	1		2	0	2	1	0	2	0	2	2		1	0	1	2	0	1	0	0	0	4	0	2	1	1	4	2	1	2	1	1	2	1	0
433	2	1	2	1	2	1	0	1	1	1	1	0	0	0	0		0	2	2	2	1	1	1	1	1		1	1	2	2	1	1	1	2	1	4	1	1	1	1	3	3	2	2	1	1	1	2	2
434	2	1	1	1	2	2	0	1	1	2	1	0	0	0	0		2	2	2	1	1	0	2	0	1		2	1	2	2	0	1	3	2	1	2	1	1	1	3	4	2	0	1	0	1	1	2	0
435	1	2	2	1	2	1	0	2	3	1	1	0	0	0	1		2	1	2	0	1	0	0	2	0		0	1	1	1	0	1	3	1	2	4	1	0	1	3	3	1	1	0	0	0	2	2	2
436	2	1	1	1	2	2	1	1	1	1	1	1	0	1	0		2	2	2	1	1	1	2	1	1		2	2	2	1	0	2	1	2	1	4	1	1	1	3	2	2	1	2	4	1	1	2	4
437	2	1	1	1	2	1	0	1	1	1	1	1	0	0	0		2	0	2	2	1	0	2	0	2		2	1	2	1	0	1	1	1	1	4	0	1	1	3	4	3	2	2	1	2	2	2	1
438	1	1	1	1	2	1	0	1	3	1	1	0	0	0	1		1	2	2	2	1	2	2	1	2		0	0	2	2	0	2	3	1	0	4	1	1	1	3	2	1	1	2	2	3	2	2	3
439	2	1	3	1	1	1	0	1	1	1	1	1	1	0	0		1	0	2	1	1	1	0	0	1		2	0	0	1	2	1	2	0	2	4	1	0	1	3	4	3	1	2	1	1	0	1	0
440	2	1	1	1	1	2	0	1	1	1	1	0	0	0	0		1	2	2	1	0	2	2	0	0		2	1	2	1	0	2	1	2	1	0	1	1	1	3	4	2	0	2	1	1	0	1	2
441	2	2	2	1	2	1	0	3	3	2	2	1	1	0	0		2	0	2	1	1	2	2	2	2		1	1	0	0	0	1	1	2	1	4	0	1	1	3	4	2	0	2	4	1	2	2	3
442	2	1	1	1	2	2	0	1	1	1	1	1	0	0	0		2	0	2	0	0	0	2	1	2		2	1	1	1	0	1	1	2	0	2	1	1	0	3	1	3	0	2	2	0	0	1	0
443	2	2	1	1	2	1	0	3	3	2	1	0	0	0	0		2	2	2	2	2	1	2	1	1		1	1	2	1	0	1	1	2	1	4	1	1	2	1	1	1	2	2	3	1	2	1	1
444	2	1	1	1	2	2	1	2	2	2	1	0	0	0	1		2	2	2	2	1	2	2	0	0		2	1	2	1	0	1	1	2	1	0	1	1	1	3	1	2	0	2	1	1	1	1	0
445	2	2	1	1	2	1	0	3	3	2	1	0	0	0	0		2	2	2	2	2	1	2	1	1		1	1	2	1	0	1	1	2	1	4	1	1	2	1	1	1	2	2	1	0	0	1	1
446	2	1	1	1	2	2	0	1	1	1	1	0	0	0	0		2	1	2	1	2	2	2	2	2		1	2	2	1	0	1	1	2	0	0	0	1	1	3	4	2	2	0	4	0	2	1	0
447	2	1	1	1	2	1	0	2	3	3	1	0	1	1	0		2	2	2	2	1	2	2	0	1		2	1	2	2	0	1	4	2	1	4	0	1	1	3	1	0	0	0	2	0	2	0	0
448	2	2	2	1	3	1	0	4	3	2	1	1	1	0	0		2	2	2	2	1	2	2	2	1		2	1	2	2	1	1	1	2	1	4	2	1	1	3	4	3	0	2	4	0	2	2	3
449	2	2	2	1	3	1	0	4	3	2	1	1	1	0	0		2	2	2	2	1	2	2	2	1		2	1	2	2	1	1	1	2	1	4	2	1	1	3	4	3	0	2	3	2	2	2	3
450	2	2	2	1	2	2	0	2	1	3	1	0	0	0	1		2	2	2	2	1	2	2	2	1		2	1	2	2	1	2	3	1	2	4	2	1	2	3	1	3	0	2	0	0	0	1	2
451	2	2	1	1	1	1	0	2	3	2	1	1	0	0	0		2	2	2	2	1	2	1	0	1		2	1	2	2	0	1	3	2	1	4	1	1	1	3	4	3	1	1	0	1	1	1	2
452	2	2	3	2	2	1	0	3	3	3	1	1	1	0	0		2	1	2	2	1	2	2	0	1		2	1	2	1	0	1	3	1	1	4	1	1	1	3	1	3	2	2	0	0	1	1	0
453	2	1	1	1	2	1	0	1	1	1	1	1	0	0	0		2	0	2	2	1	0	2	0	2		2	1	2	1	0	1	1	1	1	4	0	1	1	3	4	3	2	2	4	1	2	2	1
454	2	1	1	1	2	2	1	1	1	1	1	1	0	1	0		2	2	2	1	1	1	2	1	1		2	2	2	1	0	2	1	2	1	4	1	1	1	3	2	2	1	2	4	1	1	2	4
455	2	2	2	1	2	2	0	1	1	1	1	1	0	1	1		2	0	2	2	1	2	0	0	1		1	1	1	0	0	1	1	2	0	4	0	1	1	3	4	2	0	2	2	3	2	0	4
456	2	1	1	1	2	2	0	2	1	1	1	1	0	0	0		2	0	2	2	2	2	0	0	2		2	1	2	0	0	1	1	2	2	0	0	1	1	3	1	3	0	2	3	1	2	2	1
457	2	1	1	1	2	1	0	1	1	2	1	0	0	0	0		2	2	2	0	1	0	0	0	0		1	0	0	2	0	1	1	0	1	0	2	1	1	3	1	0	0	0	0	0	1	1	0
458	2	1	1	1	2	1	0	1	1	2	1	1	0	0	0		2	2	2	0	1	2	2	0	0		0	0	0	0	0	1	1	0	1	0	0	1	1	3	1	1	0	2	4	2	0	1	0
459	2	2	1	2	2	2	1	2	2	2	1	0	1	0	0		1	2	2	2	1	2	2	1	2		0	2	1	0	0	0	3	1	1	2	2	2	2	3	2	2	1	2	2	1	1	2	1
460	2	1	1	1	2	2	0	2	1	1	1	1	0	0	0		2	0	2	2	2	2	0	0	2		2	1	2	0	0	1	1	2	2	0	0	1	1	3	1	3	0	2	4	2	2	2	1
461	2	1	1	1	2	2	1	2	1	1	1	0	0	1	0		2	2	2	2	1	0	2	0	1		2	1	1	2	0	2	2	2	2	4	0	2	2	3	4	1	0	1	0	0	1	2	1
462	2	1	2	1	2	1	0	2	2	1	1	0	0	1	1		2	2	2	2	1	2	0	0	1		2	1	1	1	0	1	1	1	2	2	0	0	0	3	0	2	0	2	1	2	2	1	0
463	2	1	1	2	2	2	0	1	1	1	1	0	0	0	0		2	2	2	1	2	2	0	0	2		1	1	2	1	0	1	2	1	0	1	2	1	1	3	1	2	2	2	4	1	2	2	1
464	2	1	1	1	2	1	0	1	1	1	1	1	0	0	1		0	0	1	1	0	2	2	1	0		2	1	2	1	0	1	2	2	0	0	0	1	1	3	0	2	0	0	2	2	0	2	0
465	2	1	1	1	2	2	0	1	3	2	1	0	0	0	1		1	0	2	2	1	0	2	1	2		0	0	1	2	1	1	2	2	2	4	2	1	1	3	3	2	2	2	1	2	2	1	4
466	2	1	1	1	2	1	0	2	2	2	1	1	1	0	1		0	2	1	2	1	2	2	1	0		2	1	2	2	0	1	3	2	1	4	1	1	1	3	4	2	2	2	1	0	1	1	1
467	2	1	1	2	2	1	0	2	1	1	1	0	0	0	1		2	2	2	2	1	2	2	0	1		2	1	2	1	0	1	1	0	2	1	1	1	1	3	4	2	0	2	4	1	2	0	0
468	2	1	3	1	2	1	0	4	1	3	2	0	0	0	1		2	0	2	0	1	1	2	0	0		2	2	1	0	0	1	2	2	2	3	2	2	2	3	4	1	0	0	4	0	2	0	0
469	2	2	1	2	2	1	0	1	1	2	1	1	0	0	0		0	2	1	2	1	2	2	0	1		2	2	1	1	0	0	3	1	2	0	2	1	0	3	1	1	0	0	4	0	2	2	0
470	2	1	1	2	2	2	0	1	1	1	1	0	0	0	0		2	2	2	1	2	2	0	0	2		1	1	2	1	0	1	2	1	0	1	2	1	1	3	1	2	2	2	1	2	2	2	1
471	2	1	1	2	2	1	0	1	3	2	2	0	0	0	1		2	1	2	0	1	2	2	0	1		2	1	2	2	0	1	2	2	1	0	0	1	2	3	1	2	0	2	3	0	2	2	0
472	2	1	1	1	2	1	0	2	3	1	1	0	0	0	1		0	2	2	2	0	0	0	0	0		1	1	2	0	0	1	2	1	0	0	0	0	0	3	0	0	0	1	0	0	2	2	0
473	2	2	1	1	2	1	0	1	1	3	1	0	0	0	0		0	0	2	2	0	2	0	0	0		1	1	2	0	0	1	2	0	2	0	0	1	1	3	4	0	0	2	3	3	0	2	0
474	2	1	1	1	2	1	0	1	1	1	1	0	0	0	0		0	1	2	2	1	2	1	0	2		2	2	2	2	1	1	1	2	2	4	2	1	1	3	4	0	2	2	4	1	2	2	3
475	2	1	3	1	1	1	0	1	1	1	1	1	1	0	0		1	0	2	1	1	1	0	0	1		2	0	0	1	1	1	2	0	2	4	1	0	1	3	4	3	1	2	0	0	0	1	0
476	2	2	1	1	2	1	0	1	1	2	1	0	0	0	0		0	0	0	0	0	0	0	0	0		0	0	0	0	0	0	3	0	0	0	0	0	0	0	0	0	0	1	0	0	0	0	0
477	2	1	1	1	1	1	0	1	1	1	1	1	0	0	0		2	1	2	1	1	2	2	0	2		2	1	0	1	0	1	1	2	1	0	1	1	2	3	4	3	2	2	2	0	2	1	3
478	2	2	1	1	2	1	0	4	3	2	1	1	0	0	0		0	0	2	1	1	0	0	0	0		1	0	2	0	0	0	1	2	0	0	0	0	1	3	4	2	0	2	1	0	0	2	0
479	2	2	1	2	2	2	0	1	1	1	1	0	0	0	1		0	2	0	1	2	0	1	0	2		2	0	1	0	0	0	3	1	0	0	0	0	2	0	0	0	0	1	0	0	1	1	1
480	2	1	1	1	2	1	0	1	1	1	1	0	0	0	0		2	2	2	0	1	2	2	0	0		1	0	0	2	0	1	1	0	1	0	0	1	1	3	1	0	0	2	4	2	0	1	0
481	2	1	2	1	2	1	1	2	2	2	1	0	0	0	1		0	0	2	2	0	2	1	0	1		2	1	2	2	1	1	3	1	1	3	1	1	1	3	2	0	0	0	0	0	0	0	3
482	2	1	1	1	2	1	0	1	1	1	1	0	0	0	0		2	2	2	0	1	2	2	0	0		1	0	0	2	0	1	1	0	1	0	0	1	1	3	1	0	0	2	4	2	0	1	0
483	2	1	1	1	2	1	0	1	1	2	1	1	0	0	0		2	2	2	0	1	2	2	0	0		0	0	0	0	0	1	1	0	1	0	0	1	1	3	1	1	0	2	1	1	0	1	0
484	2	1	1	2	2	2	0	1	1	2	1	0	0	1			1	1	2	1	1	2	1	1	1		2	2	2	1	0	1	2	2	1	2	1	1	1	3	4	1	1	2	1	1	2	2	2
485	2	2	2	1	2	1	0	4	3	3	2	1	0	0	0		0	0	0	0	0	0	0	0	0		1	2	2	0	0	0	2	2	1	2	1	0	0	3	3	1	1	2	1	1	2	2	0
486	2	1	2	1	1	1	0	1	3	2	1	1	1	0	1		2	2	2	2	0	2	2	2	1		1	2	0	1	1	0	3	1	1	4	2	0	1	3	1	1	2	2	2	1	0	2	2
487	2	1	2	1	3	2	0	2	1	2	3	0	1	1	1		1	1	1	2	2	2	2	0	2		0	2	2	1	0	2	1	1	1	1	2	2	1	4	1	3	2	2	1	1	1	0	4
488	2	1	1	2	3	1	0	4	1	1	1	0	0	0	1		2	1	2	0	1	2	2	1	1		1	1	1	1	0	1	2	1	0	3	1	1	1	2	1	2	0	2	2	1	2	1	1
489	2	1	1	2	3	1	0	1	1	1	1	1	1	0	0		2	0	0	2	1	2	2	0	0		1	0	2	0	0	1	1	0	0	3	0	1	1	3	0	2	0	2	2	0	2	0	1
490	2	1	1	2	1	1	0	1	1	1	1	0	0	0	0		1	1	0	0	1	2	2	0	0		0	2	2	0	0	2	1	2	1	1	2	1	1	3	1	0	2	2	4	0	1	2	0
491	2	1	1	2	2	2	0	2	1	2	1	0	0	0	1		0	1	2	2	1	2	0	0	1		0	2	2	1	0	2	1	0	0	0	0	0	0	4	1	2	2	0	4	0	0	0	0
492	2	1	1	2	1	1	0	1	1	1	1	0	0	0	0		2	1	1	0	1	2	2	1	1		2	2	2	2	0	2	1	2	2	0	1	1	1	3	3	0	2	2	3	1	0	2	0
493	2	1	3	2	2	1	1	3	2	1	1	1	0	0	0		0	1	2	2	1	2	0	0	1		1	1	2	2	0	2	2	2	2	0	0	1	1	3	4	0	0	2	4	0	2	1	3
494	2	2	1	2	2	1	0	2	3	1	1	1	1	0	0		2	2	2	2	2	2	2	1	2		2	1	1	0	0	2	3	2	2	4	1	1	0	3	0	0	2	0	0	0	1	1	0
495	2	2	1	2	2	1	0	1	1	2	1	0	1	0	1		0	0	1	2	1	0	2	0	2		1	1	0	1	0	1	1	2	1	1	0	0	2	3	3	0	0	2	4	0	1	0	0
496	2	1	3	1	1	1	0	1	1	1	1	1	0	0	1		2	0	1	2	2	1	2	0	1		2	1	1	2	0	1	3	1	1	3	0	1	1	4	2	1	1	1	0	0	2	0	1
497	2	1	3	1	1	1	1	2	1	1	1	1	0	1	1		1	2	2	2	1	2	2	0	0		1	1	2	0	0	1	2	2	2	4	2	2	1	1	4	0	2	0	0	0	0	1	4
498	2	1	1	1	2	1	0	1	1	1	1	0	0	0	1		2	1	2	1	1	0	2	0	1		1	2	2	2	0	1	1	2	1	0	0	1	1	3	4	2	0	2	0	4	1	1	2
499	2	2	1	1	2	2	0	1	1	3	1	1	0	0	0		2	1	2	1	1	2	2	0	2		1	2	1	2	0	1	1	1	2	1	0	1	1	3	1	3	2	2	1	2	2	1	1
500	2	2	1	1	2	2	0	2	2	3	1	1	0	0	0		2	1	0	2	1	2	2	0	2		0	1	1	1	0	1	1	1	1	2	0	1	1	1	1	2	0	2	1	2	1	1	1
501	1	2	1	1	2	2	0	4	3	1	1	0	0	0	0		2	0	1	2	1	2	0	0	1		2	2	2	1	0	1	1	1	1	4	1	1	1	3	0	2	0	2	2	1	1	1	0
502	1	2	1	1	2	2	1	2	3	2	1	0	0	0	0		2	2	2	2	1	2	2	0	2		1	1	2	1	0	1	4	1	0	4	0	2	0	3	4	0	0	0	0	0	1	1	1
503	2	2	1	1	2	1	0	4	3	2	1	0	1	0	1		2	0	2	2	1	2	2	0	0		2	2	2	2	1	0	4	0	2	4	1	1	1	3	1	0	0	0	0	0	2	1	0
504	2	2	2	2	2	1	1	4	3	3	1	1	1	1	0		2	2	2	1	1	2	2	0	0		1	1	1	2	1	1	4	0	1	4	0	1	1	3	1	2	0	0	2	0	1	1	0
505	1	2	3	1	2	1	0	4	3	3	1	0	0	1	0		2	2	0	0	0	2	1	0	0		2	0	0	0	0	0	4	2	0	0	0	1	1	3	1	3	0	0	2	0	0	0	0
506	2	2	1	2	2	1	0	1	1	2	1	0	0	0	1		2	0	2	1	1	2	0	0	2		1	0	2	0	0	1	1	2	1	4	0	1	0	3	1	2	2	2	3	1	2	0	0
507	1	2	1	1	2	1	0	1	2	1	1	0	0	0	1		2	1	2	1	1	2	0	1	0		0	0	2	1	0	1	2	2	0	0	2	2	1	3	1	2	2	2	4	1	1	2	0
508	2	2	2	2	3	1	1	1	2	2	1	1	1	0	1		2	1	0	0	0	0	0	0	0		0	0	0	1	1	1	2	2	2	4	2	1	1	3	1	2	0	2	3	1	1	2	0
509	2	2	3	2	3	1	0	3	3	3	2	1	1	0	1		2	1	2	2	1	2	2	0	2		1	0	0	1	0	1	1	2	2	3	0	1	0	3	4	3	0	2	3	3	2	1	0
510	2	1	2	2	2	1	0	1	1	1	1	0	0	0	1		2	2	2	2	2	2	2	1	2		0	1	2	1	0	1	3	2	2	3	1	1	1	2	0	2	2	2	1	0	1	1	1
511	2	2	1	2	2	1	0	1	1	2	1	0	0	0	1		2	0	2	1	1	2	0	0	2		1	0	2	0	2	1	1	2	1	4	0	1	0	3	1	2	2	2	4	2	2	0	0
512	2	1	2	1	2	1	0	1	1	1	1	0	0	0	0		2	2	0	0	1	0	0	0	0		0	0	0	2	0	1	1	0	1	0	0	1	1	3	1	2	0	2	4	2	1	0	0
513	1	1	2	1	2	1	0	1	1	1	1	0	0	0	0		2	2	0	0	1	0	0	0	0		0	0	0	2	0	1	1	0	1	0	0	1	1	3	1	2	0	1	2	4	1	0	0
514	2	2	2	1	2	1	0	2	2	2	1	1	1	0	0		2	1	2	1	1	2	2	1	1		2	2	2	2	0	1	1	1	1	0	0	1	1	3	1	2	2	2	1	1	1	1	1
515	2	1	1	2	2	1	0	1	2	2	1	0	0	0	0		1	0	1	1	1	2	2	0	1		0	0	2	1	0	1	2	2	1	3	0	2	1	3	0	0	1	1	0	1	1	0	1
516	2	2	2	1	2	1	0	3	3	3	1	1	1	0	1		2	1	1	2	2	2	2	1	1		2	2	2	1	0	1	4	2	1	4	1	1	1	3	1	3	2	0	2	0	2	2	1
517	2	1	2	1	2	1	1	3	3	2	1	0	0	0	1		1	2	2	2	1	1	2	2	1		1	1	2	1	0	1	1	2	1	4	1	1	2	3	1	2	1	2	1	2	1	2	4
518	2	1	2	1	2	1	0	1	1	1	1	0	0	0	1		1	2	2	1	1	2	2	1	0		1	1	2	1	0	1	2	2	2	1	1	1	1	3	1	1	1	2	2	0	2	2	0
519	2	1	2	1	2	1	0	1	2	1	1	0	0	0	0		2	1	2	2	1	1	1	1	0		0	1	2	1	0	1	1	1	1	3	0	2	2	3	4	2	2	2	0	4	0	1	1
520	2	2	1	1	2	1	0	3	3	2	1	0	0	0	1		1	2	2	1	1	2	1	0	1		1	1	2	0	0	1	2	1	2	4	0	1	2	3	4	2	0	0	0	1	0	2	0
521	2	1	2	1	2	1	0	1	1	1	1	0	0	0	0		2	2	0	0	1	0	0	0	0		0	0	0	2	0	1	1	0	1	0	0	1	1	3	1	2	0	1	0	2	1	0	0
522	2	1	1	1	2	1	0	1	1	1	1	0	0	0	0		2	2	2	0	1	0	2	0	0		1	0	0	2	0	1	1	0	1	0	2	1	1	3	1	1	0	0	0	0	0	1	0
523	2	1	1	1	2	1	1	1	1	1	1	1	0	0	1		2	0	2	2	1	2	0	0	0		1	2	1	0	0	1	1	2	2	2	0	1	0	3	1	2	0	2	2	0	2	0	0
524	2	1	1	1	1	1	0	2	1	1	1	0	0	0	0		2	1	1	2	1	0	1	2	0		1	2	1	0	0	0	1	2	2	1	1	1	0	2	3	2	1	2	1	1	1	2	4
525	2	1	1	1	1	1	0	1	3	2	1	0	1	1	0		1	1	0	2	2	1	1	2	2		1	1	2	1	0	2	4	0	0	2	1	1	1	4	2	3	1	2	0	1	2	0	0
526	2	1	1	1	2	1	0	2	1	2	1	0	0	0	1		2	2	2	2	1	0	2	0	2		1	2	2	0	0	1	4	0	2	0	0	1	2	3	4	2	2	0	4	0	0	1	0
527	2	1	2	1	2	1	1	1	2	2	1	1	1	0	0		1	2	2	2	1	2	2	0	2		1	2	1	2	0	1	1	1	2	3	0	1	0	3	4	3	0	2	1	2	2	2	0
528	2	1	1	1	1	1	1	1	3	3	1	0	0	0	0		2	2	2	2	1	1	1	1	1		1	1	1	0	0	2	4	2	2	4	2	2	0	3	4	0	2	2	2	1	2	1	1
529	2	2	1	1	2	2	1	4	3	2	1	0	0	0	0		2	2	2	2	1	1	1	1	1		2	1	2	1	0	0	3	2	2	4	1	2	0	3	4	1	2	2	4	2	2	0	1
530	2	1	3	1	2	1	1	4	1	1	1	0	0	0	0		2	2	2	2	1	1	1	1	1		2	1	1	0	0	2	3	2	2	4	0	2	0	3	4	0	2	0	0	1	2	0	0
531	2	1	1	1	1	1	1	2	3	3	1	0	0	0	0		2	1	2	2	1	1	1	1	1		2	0	1	0	0	1	1	2	0	3	1	1	0	3	0	3	1	2	3	3	1	1	0
532	2	1	1	1	1	2	0	1	2	1	1	1	0	0	0		0	0	2	1	2	0	1	0	0		2	1	2	0	0	1	4	2	2	0	0	1	0	3	1	2	0	0	3	0	0	2	0
533	2	1	1	1	1	2	0	1	2	1	1	1	0	0	0		0	0	2	1	2	0	1	0	0		2	1	2	0	0	1	4	2	2	0	0	1	0	3	1	2	0	0	3	0	0	2	0
534	2	1	1	1	1	1	0	2	3	1	2	0	0	0	0		0	2	2	2	1	2	2	0	0		2	1	1	1	0	1	1	2	1	2	1	2	2	3	3	2	1	2	2	0	2	1	2
535	2	1	1	1	3	2	1	3	2	2	1	0	0	0	1		2	0	2	2	2	1	2	0	1		1	1	2	1	2	1	3	1	2	4	2	1	2	3	4	2	1	2	3	0	2	2	0
536	2	1	2	1	3	2	1	2	2	3	2	1	1	0	0		0	1	1	1	1	2	1	1	1		2	2	2	1	0	1	1	1	2	4	1	2	1	3	4	2	2	2	4	1	1	1	0
537	2	1	2	1	2	1	1	1	1	1	1	0	0	0	0		1	2	2	2	1	2	1	1	1		1	1	1	0	0	1	4	2	2	4	2	2	0	4	4	1	2	0	2	0	2	1	1
538	2	2	2	1	2	1	1	4	3	1	1	1	1	0	0		2	1	2	1	0	2	1	0	2		1	2	1	2	0	1	3	2	2	4	2	1	1	3	1	2	2	0	0	0	2	1	0
539	2	2	2	1	2	1	1	2	2	2	2	0	0	0	0		2	1	2	2	1	2	0	1	2		1	1	2	2	1	1	1	2	2	4	1	2	1	3	4	1	1	2	1	0	1	1	1
540	1	1	1	1	2	1	1	1	1	1	1	1	0	0	1		2	0	2	2	1	2	0	0	0		1	2	1	0	0	1	1	2	2	2	0	1	0	3	1	2	0	2	2	3	2	0	0
541	1	1	1	1	1	2	0	2	3	1	1	0	0	0	0		2	2	2	2	1	2	2	0	2		1	1	2	1	0	2	2	2	1	4	1	1	0	3	1	2	0	2	2	1	2	1	0
542	2	1	2	1	2	1	0	1	2	1	1	0	0	0	0		2	1	2	2	1	1	1	1	0		0	1	2	1	0	1	1	1	1	3	0	2	2	3	4	2	2	2	4	0	0	1	1
543	2	2	1	1	2	1	1	1	2	2	1	0	0	0	1		0	2	2	1	1	2	2	1	0		1	1	2	0	0	1	4	2	2	0	1	1	1	3	0	0	0	0	4	0	0	1	1
544	1	2	1	1	2	1	1	1	2	2	1	0	0	0	1		0	2	2	1	1	2	2	1	0		1	1	2	0	0	1	4	2	2	0	1	1	1	3	0	0	0	0	4	0	0	1	1
545	2	2	1	1	2	2	0	3	3	2	1	0	0	0	1		0	1	2	2	1	2	2	0	2		2	1	2	1	0	2	0	2	2	4	2	1	1	3	4	2	0	1	4	0	2	0	1
546	2	2	1	1	2	2	1	4	3	2	1	0	0	0	0		2	2	2	2	1	1	1	1	1		2	1	2	1	0	0	3	2	2	4	1	2	0	3	4	1	2	2	2	3	0	0	1
547	2	2	1	1	2	1	1	1	2	2	1	0	0	0	1		0	2	2	1	1	2	2	1	0		1	1	2	0	0	1	4	2	2	0	1	1	1	3	0	0	0	0	4	0	0	1	1
548	2	2	1	1	2	2	0	3	3	2	1	0	0	0	1		0	1	2	2	1	2	2	0	2		2	1	2	1	0	2	0	2	2	4	2	1	1	3	4	2	0	2	4	1	2	0	1
549	2	2	1	1	2	1	0	2	2	1	1	1	0	0	1		2	2	2	1	2	2	1	1	2		2	0	2	1	0	1	1	2	1	0	0	1	1	3	4	2	0	2	4	1	2	1	0
550	2	1	1	2	2	1	0	2	2	2	2	1	1	0	1		2	1	2	2	2	0	0	1	2		1	1	2	1	0	1	1	2	1	0	0	1	1	3	3	0	0	2	2	1	2	1	0
551	2	1	2	2	1	1	0	2	2	1	1	1	0	0	1		2	0	2	1	0	2	0	0	2		2	0	2	1	0	2	1	2	1	1	2	2	1	3	4	2	0	2	1	2	1	2	0
552	2	1	2	2	2	1	0	2	2	1	1	0	0	0	0		2	1	2	2	1	2	2	1	1		2	1	2	1	0	1	2	2	2	0	0	1	2	3	0	0	2	2	4	0	2	1	0
553	2	2	2	1	2	1	0	1	1	1	1	1	0	0	0		2	1	2	1	2	2	0	0	2		0	1	2	1	0	1	1	1	2	0	0	1	1	3	4	2	0	2	1	2	2	2	0
554	2	1	1	1	2	1	0	1	1	2	1	1	0	0	1		2	2	2	1	1	1	2	1	1		1	2	2	2	1	2	1	2	1	4	2	1	1	3	4	2	1	2	3	2	2	1	0
555	2	1	2	1	2	1	0	1	1	1	1	1	0	0	1		0	1	2	2	1	0	0	0	0		1	1	2	1	0	2	2	0	0	3	0	1	0	3	3	3	0	2	2	0	2	1	0
556	2	1	1	1	2	2	0	1	2	1	1	0	0	0	0		2	2	2	2	1	2	2	1	1		1	1	0	0	0	0	1	2	1	0	0	1	1	3	4	2	0	0	0	0	2	2	0
557	2	2	2	1	2	1	0	2	3	1	2	0	1	0	0		2	0	2	2	1	0	0	0	0		1	0	2	2	0	2	1	0	0	4	0	1	2	3	0	3	2	2	3	1	1	1	0
558	2	1	1	1	2	1	0	1	1	1	1	1	0	0	0		1	1	2	2	1	1	0	0	0		1	0	0	0	0	1	1	0	2	3	0	0	0	3	4	0	0	2	4	2	1	1	0
559	2	1	1	1	2	1	0	1	1	1	1	0	0	0	1		1	1	2	2	2	0	1	0	0		1	0	2	2	0	1	1	0	0	3	0	1	0	3	4	3	0	2	1	2	1	1	0
560	2	1	1	1	1	1	0	1	1	1	1	0	0	0	0		1	1	2	2	1	0	2	0	1		1	0	0	0	0	1	1	0	0	3	0	1	0	3	4	1	0	2	1	1	0	1	0
561	2	1	1	1	2	2	0	1	1	2	1	1	0	0	1		2	2	2	2	2	2	0	0	0		0	0	0	0	0	1	1	0	1	0	0	1	1	3	3	3	0	2	4	2	1	1	0
562	2	1	2	1	2	1	0	2	1	1	1	1	0	1	0		2	2	2	2	2	1	2	0	1		1	1	2	2	0	1	1	2	0	0	0	1	0	3	4	3	2	2	1	2	1	1	0
563	2	1	1	1	2	2	0	1	1	1	1	0	0	0	0		2	2	2	2	1	2	2	1	1		0	1	0	0	0	2	4	2	2	0	0	1	1	3	4	3	0	2	4	0	1	2	0
564	2	1	1	1	2	2	0	1	1	1	1	1	0	0	0		2	2	2	2	1	0	0	0	0		1	2	2	0	0	1	1	2	0	0	0	1	0	3	4	2	0	2	3	0	0	1	0
565	2	2	2	1	2	1	0	2	3	1	2	0	1	0	1		2	0	2	2	1	2	2	0	2		0	1	1	2	0	2	4	2	1	4	0	0	2	3	4	3	2	0	2	0	1	2	0
566	2	2	2	1	2	1	0	2	2	1	2	0	1	0	0		2	2	2	2	1	0	1	0	1		0	1	2	0	0	1	2	2	1	0	1	2	1	3	0	3	2	2	1	1	2	0	0
567	2	1	1	1	2	1	1	2	2	2	3	1	0	0	0		0	2	1	1	2	0	2	0	1		1	1	2	1	0	1	2	2	0	3	0	1	0	4	3	2	1	1	0	1	2	0	1
568	2	2	1	1	2	1	0	2	2	2	1	0	1	0	0		2	2	2	2	1	2	2	1	1		1	0	2	2	0	1	4	2	1	4	0	1	1	3	3	3	2	2	4	1	2	2	4
569	2	1	1	1	2	1	0	1	1	1	1	0	0	0	0		2	0	0	0	0	0	0	0	0		0	0	0	2	0	1	1	2	1	0	0	1	1	3	1	1	0	2	1	2	0	1	0
570	1	1	1	1	2	1	0	1	1	2	1	0	0	0	0		2	0	2	0	1	0	2	0	0		0	0	0	2	0	1	1	0	1	0	2	1	1	3	1	2	0	0	0	0	0	0	0
571	2	1	2	1	3	1	1	3	3	2	2	1	1	1	1		2	2	2	2	0	2	2	1	1		1	1	2	2	2	1	2	1	1	4	0	1	2	3	3	1	2	2	4	0	2	2	1
572	2	2	3	1	2	1	1	3	2	3	1	1	1	0	1		2	2	2	2	1	2	2	1	1		1	1	2	2	0	1	4	1	1	1	0	1	0	3	1	2	2	0	2	0	1	2	1
573	2	1	1	2	2	1	1	1	2	1	1	0	0	1	1		2	2	1	2	1	2	2	0	2		0	1	2	2	0	0	1	2	0	3	0	1	1	3	0	0	2	2	1	0	2	0	0
574	2	1	1	2	2	2	0	2	2	2	1	0	0	1	0		1	1	2	2	1	2	2	1	1		1	1	1	1	1	1	3	2	2	4	1	1	1	3	1	2	2	2	2	0	2	0	1
575	2	1	1	2	3	1	0	1	3	2	1	1	0	0	0		2	0	2	2	0	2	0	0	0		2	1	2	2	0	0	2	2	2	2	0	0	1	2	1	0	1	2	0	0	2	1	2
576	2	1	2	2	3	1	0	4	2	2	1	1	0	0	0		2	2	2	2	1	2	2	0	1		1	0	2	1	0	2	4	2	2	0	0	1	1	3	0	1	1	0	4	0	0	2	2
577	2	2	2	1	1	1	0	3	2	2	2	0	0	0	0		2	1	2	1	1	2	0	0	2		1	0	2	1	0	1	1	1	2	0	0	1	0	3	4	2	0	2	4	1	2	2	0
578	2	2	3	1	2	1	0	3	3	2	1	1	1	0	1		1	1	2	2	0	2	2	1	2		2	1	2	1	0	1	1	2	1	2	2	0	1	3	4	2	0	2	2	1	2	1	1
579	2	1	1	1	2	2	0	1	1	1	1	1	0	0	1		2	2	2	1	1	2	2	1	2		1	1	2	2	0	1	2	1	2	2	1	2	1	3	0	2	1	2	1	3	2	0	3
580	2	1	1	2	2	1	0	1	1	1	1	0	0	0	0		2	2	2	2	1	0	2	0	1		1	1	2	2	0	1	4	1	1	0	0	1	0	3	0	3	2	2	4	0	2	2	0
581	2	1	1	1	1	1	0	1	3	2	1	0	0	0	0		0	1	2	1	2	2	1	0	1		1	2	2	1	0	1	1	2	2	1	0	1	1	3	4	2	2	2	2	2	2	2	1
582	1	1	1	2	2	2	1	1	1	2	1	1	0	1	1		1	0	2	2	1	2	1	1	0		1	2	0	0	0	0	2	0	0	2	0	0	0	0	0	0	0	1	0	0	0	0	2
583	2	1	1	1	1	1	0	1	1	1	1	1	0	0	1		2	2	2	1	1	2	2	1	2		1	1	2	1	0	1	2	1	1	0	0	1	1	3	0	2	0	1	0	0	1	2	3
584	2	1	2	1	2	1	0	2	1	1	1	0	0	0	0		2	2	2	1	1	2	2	1	2		1	1	2	1	0	2	2	0	0	0	0	1	1	3	4	3	2	2	4	0	2	2	3
585	2	1	1	2	2	2	1	2	1	3	1	0	0	0	0		1	1	1	2	1	2	2	0	2		1	1	2	1	1	1	3	2	1	4	1	2	2	4	4	1	2	2	0	0	2	2	0
586	2	1	1	2	2	1	0	1	1	1	1	0	0	0	0		2	2	2	2	0	2	1	0	1		1	1	2	2	0	1	2	1	1	1	0	1	0	3	1	2	0	2	4	0	2	2	0
587	2	2	3	1	2	1	0	4	2	3	3	1	1	0	0		2	2	2	2	1	2	2	0	1		1	1	2	2	0	1	2	1	1	1	0	1	0	3	3	1	2	1	0	0	2	2	0
588	1	1	1	2	2	1	0	1	1	1	1	0	0	0	1		2	2	2	2	1	2	0	0	1		1	1	2	2	0	1	2	1	1	1	0	1	0	3	3	2	2	2	4	0	2	2	0
589	2	2	1	1	2	1	0	2	2	2	1	0	1	0	0		2	2	2	2	1	2	2	0	1		1	1	2	2	0	1	2	1	1	1	0	1	0	3	3	1	2	1	0	0	2	2	0
590	2	1	1	1	2	1	0	1	1	1	1	0	0	0	1		2	2	2	2	0	2	0	0	1		1	0	2	2	3	1	3	1	1	0	0	1	0	3	4	0	2	1	0	0	2	2	0
591	2	1	1	2	2	1	1	1	2	1	1	0	0	1	1		2	2	1	2	1	2	2	0	2		0	1	2	2	0	0	1	2	0	3	0	1	1	3	0	0	2	2	2	1	2	0	0
592	2	1	1	1	2	1	0	2	1	1	1	1	0	0	1		2	1	2	1	1	2	2	0	0		0	1	2	2	0	2	1	0	0	2	1	0	0	0	0	3	2	2	4	1	1	2	0
593	2	1	1	1	2	2	1	1	1	1	1	1	0	0	1		2	1	1	1	1	2	2	1	1		1	2	2	2	0	2	1	2	1	0	2	1	1	3	4	2	0	2	3	3	2	2	0
594	2	1	1	1	2	2	0	4	2	3	1	1	0	0	0		0	0	2	0	1	2	2	1	0		0	0	0	0	0	0	1	0	1	0	0	0	0	0	0	0	0	2	4	1	0	0	0
595	2	1	1	1	2	1	0	1	1	1	1	0	0	0	0		0	1	2	2	1	1	2	0	2		1	1	2	0	0	1	2	2	1	4	1	1	1	3	1	2	2	2	2	0	1	2	4
596	2	2	2	1	2	1	0	1	1	1	1	1	0	0	1		2	2	2	1	1	2	1	2	1		1	1	2	1	0	1	1	2	2	0	1	1	2	3	4	2	2	2	4	2	0	1	0
597	2	2	1	1	2	1	0	2	2	1	1	0	0	0	1		2	0	2	0	0	0	0	0	0		1	1	2	1	0	0	1	2	0	0	0	0	0	0	0	0	0	1	0	1	0	0	0
598	2	2	2	1	2	1	0	2	3	2	2	0	0	0	0		1	2	2	2	1	2	2	0	1		1	2	2	1	1	2	3	1	2	4	2	1	2	3	4	3	1	0	0	0	1	2	0
599	2	1	1	1	2	1	0	1	1	1	1	1	1	0	0		1	2	2	1	1	2	1	1	2		2	1	2	2	0	1	3	1	1	3	2	2	1	4	2	2	1	2	4	0	2	0	0
600	2	2	1	1	2	1	0	2	1	2	1	1	0	0	1		2	0	2	0	1	2	2	0	0		2	2	2	0	0	1	1	1	0	1	1	1	1	3	3	0	2	2	4	0	1	2	3
601	2	2	1	1	3	1	0	2	3	1	2	0	0	0	0		1	1	2	1	1	2	2	1	1		1	1	2	0	0	2	2	0	2	1	0	1	1	3	4	2	0	2	4	2	0	1	0
602	2	2	1	2	2	1	0	3	2	2	1	1	0	0	1		2	1	2	2	1	0	1	1	1		2	1	2	0	0	1	2	2	1	0	0	1	1	3	0	3	0	2	1	0	1	2	0
603	2	2	1	2	2	2	0	3	3	2	1	0	0	0	0		2	1	2	2	1	0	0	1	1		2	1	2	1	0	1	2	2	2	4	0	1	1	3	1	3	0	2	4	2	2	2	0
604	2	1	2	1	2	1	0	1	2	2	1	0	0	0	1		2	2	2	2	2	1	2	1	2		1	1	2	1	0	1	2	0	2	1	0	1	0	2	2	2	1	0	3	0	1	2	3
605	1	2	2	1	3	1	0	1	2	2	1	0	0	0	0		1	1	2	1	1	2	2	1	1		1	1	2	1	0	2	2	0	2	1	0	1	1	2	1	2	2	2	1	1	0	0	0
606	2	2	2	2	3	1	0	3	3	2	2	1	0	0	1		2	1	2	2	1	0	1	1	1		2	1	2	1	0	1	2	1	2	4	1	1	2	3	1	3	0	1	0	1	2	2	2
607	1	1	1	1	2	2	0	1	1	1	1	1	0	0	0		2	1	2	1	1	0	0	0	1		2	1	2	1	0	1	1	2	1	2	1	1	0	3	1	3	0	2	3	2	2	1	3
608	2	1	2	2	2	2	0	2	2	2	2	1	0	0	0		1	1	2	1	2	1	2	1	2		2	0	1	0	0	1	4	0	0	0	1	2	1	3	3	1	2	2	2	0	2	1	0
609	2	1	2	2	2	1	0	2	2	2	2	0	0	0	1		2	2	1	2	2	1	2	1	2		2	2	0	1	1	1	1	2	1	4	2	1	1	3	3	1	2	2	1	2	2	1	1
610	1	2	2	2	2	2	1	3	3	2	1	0	1	1	1		1	2	1	2	2	1	2	1	2		1	1	1	2	0	1	1	2	1	4	2	2	2	1	3	1	2	2	3	3	2	1	0
611	2	2	2	2	2	1	0	3	3	3	2	0	1	0	1		1	2	1	1	1	1	2	1	2		2	1	1	1	1	2	4	2	1	4	1	2	2	3	1	1	2	2	1	0	0	1	2
612	2	1	2	2	2	2	0	2	3	1	2	0	0	0	1		1	1	1	2	2	1	1	2	2		2	1	2	2	1	2	1	2	1	3	1	2	1	4	1	1	2	2	2	0	1	2	0
613	2	2	3	2	2	2	0	3	3	2	2	0	0	1	1		1	1	2	2	1	1	1	1	2		2	2	1	2	0	1	2	2	1	1	0	2	1	4	1	1	2	2	0	0	1	1	0
614	2	1	2	2	3	1	0	4	3	1	2	1	0	0	0		2	1	2	2	1	2	1	1	1		2	1	2	1	1	1	2	2	2	4	0	1	1	3	1	2	2	0	0	0	2	2	0
615	2	1	1	1	2	1	0	1	1	2	1	1	0	0	0		2	1	1	1	1	2	2	0	0		1	0	0	0	0	0	1	1	0	3	0	0	0	0	1	2	0	2	3	0	0	0	0
616	2	1	3	2	2	1	1	3	2	3	1	1	0	0	0		2	2	2	2	2	2	2	2	1		1	1	2	1	0	1	2	2	2	0	0	1	1	3	0	0	0	2	2	0	0	1	0
617	2	2	3	2	2	1	0	4	2	2	1	1	0	0	0		2	2	2	2	1	2	2	2	1		1	1	2	1	2	1	2	2	2	1	2	1	1	3	4	2	0	0	2	0	0	1	0
618	2	2	2	1	2	1	1	4	3	3	2	1	1	0	1		2	2	2	2	1	2	2	2	1		1	1	2	1	1	1	2	2	2	4	2	1	1	3	1	0	1	0	4	0	1	1	4
619	2	1	2	1	2	1	1	4	3	3	1	1	0	0	1		2	2	2	2	1	2	2	2	1		0	0	2	1	0	1	2	1	2	1	1	1	1	3	1	2	2	2	4	2	2	1	0
620	2	2	1	1	2	1	0	4	2	3	1	0	0	0	1		2	2	2	2	2	2	2	1	2		1	1	2	1	0	1	1	2	2	1	0	1	1	3	3	0	0	2	1	1	0	1	0
621	2	1	1	1	2	1	0	1	1	1	1	1	0	0	0		2	1	1	2	1	2	1	1	2		2	1	1	2	1	1	1	2	2	4	2	2	1	3	4	2	2	2	1	1	1	1	0
622	2	1	1	1	1	1	0	4	1	2	1	1	0	0	0		2	2	2	2	1	2	2	1	2		1	0	2	1	0	1	2	0	1	0	2	1	1	3	0	0	0	0	0	0	1	1	0
623	2	1	1	2	2	1	1	1	2	1	1	1	1	1	0		2	2	2	2	2	2	2	1	2		1	1	2	1	0	1	1	2	2	1	1	1	1	4	1	1	2	2	1	1	2	1	1
624	2	1	1	2	2	2	1	1	2	2	1	0	0	1	1		1	1	1	2	1	0	2	1	2		1	2	1	2	1	1	2	1	2	4	2	2	0	1	0	2	1	2	1	1	2	2	0
625	2	1	1	1	2	2	0	1	1	1	1	1	0	0	0		2	2	2	1	1	2	2	1	2		1	2	2	2	0	0	2	2	1	0	2	1	1	3	3	3	2	2	0	0	2	2	3
626	2	2	1	2	2	1	0	2	2	2	2	0	0	0	0		1	0	1	1	2	2	2	1	2		0	1	1	1	0	0	3	1	0	1	0	1	0	2	3	2	1	1	0	0	1	2	4
627	1	1	1	1	2	1	1	2	1	2	1	1	0	0	0		2	2	2	1	1	2	2	1	2		1	1	2	0	0	2	2	2	0	0	0	0	1	3	1	2	2	1	0	0	2	2	3
628	2	1	2	2	2	1	0	3	3	2	2	1	1	0	0		1	2	1	1	1	1	2	2	1		1	0	1	2	0	2	1	1	1	1	1	2	1	2	1	2	2	2	4	1	1	2	4
629	2	1	2	1	2	1	0	3	2	1	2	1	0	0	0		1	1	1	1	1	1	1	2	2		2	2	1	0	2	1	1	1	2	4	2	2	2	0	1	1	2	2	2	1	1	2	2
630	2	1	2	2	2	1	0	3	2	2	2	1	0	0	0		1	1	2	2	1	1	1	2	2		0	1	1	1	0	2	1	1	2	3	1	2	1	2	1	0	2	2	4	1	1	2	0
631	2	1	2	2	2	1	0	3	2	3	2	0	1	1	1		1	2	2	2	1	2	2	2	2		2	2	2	1	0	2	2	2	2	3	2	1	1	3	3	1	1	0	2	0	0	2	0
632	2	2	2	2	2	1	0	2	2	3	2	1	1	0	1		0	2	2	1	1	1	2	2	2		2	1	1	2	0	1	2	2	1	0	2	1	2	3	1	2	2	2	2	1	1	1	0
633	2	1	2	2	2	1	0	1	2	1	1	0	0	0	0		1	1	0	1	0	2	1	1	2		2	0	1	0	0	2	4	1	2	4	1	1	1	3	4	0	1	2	4	3	1	0	4
634	2	1	2	2	2	1	0	2	2	1	1	1	0	0	0		1	2	1	2	1	1	2	2	2		2	1	1	2	1	2	3	1	2	4	2	2	2	2	1	2	1	2	1	1	0	2	0
635	2	1	2	2	2	1	0	1	1	1	1	1	0	0	0		1	1	1	1	2	1	2	0	2		2	2	1	1	1	2	1	1	1	4	2	1	2	4	3	1	2	2	1	1	1	2	0
636	2	1	2	2	3	1	0	2	2	2	1	1	0	0	0		1	2	1	2	2	1	2	2	2		2	2	2	2	0	2	1	1	2	2	2	1	2	3	3	2	0	2	3	1	1	2	0
637	2	1	2	2	2	1	0	2	1	2	1	1	0	0	1		1	2	2	1	1	2	2	2	2		2	1	2	2	0	1	1	2	2	3	2	2	1	2	1	1	2	2	1	2	2	2	0
638	2	1	2	2	3	1	0	2	2	2	1	1	0	0	1		1	1	2	1	1	2	2	2	2		0	2	2	1	0	2	2	2	1	0	2	1	2	3	3	1	0	0	0	0	1	2	0
639	2	1	2	2	2	1	0	1	1	1	1	1	0	0	0		1	2	2	2	1	1	2	2	2		2	2	2	1	0	2	4	2	2	1	2	1	2	1	3	1	1	1	4	0	1	2	0
640	2	1	3	1	2	1	0	2	1	1	1	1	0	0	0		1	1	2	1	0	0	0	0	1		0	0	1	0	0	1	1	1	2	3	0	1	0	3	0	0	0	2	2	1	2	1	0
641	2	1	2	1	2	1	0	2	1	2	1	1	0	0	1		1	1	2	1	1	0	2	2	1		2	0	1	1	0	1	2	1	1	0	2	1	1	3	1	3	0	0	0	0	1	1	0
642	2	1	2	2	2	1	0	2	2	1	1	1	0	0	0		2	0	1	1	1	2	2	0	0		0	0	0	0	2	1	2	1	0	0	0	0	0	0	1	2	0	0	0	4	1	0	0
643	2	1	3	1	2	1	1	1	2	2	1	1	0	0	1		2	1	0	0	1	2	2	0	0		1	1	0	0	3	0	1	1	0	0	0	0	0	3	0	3	0	2	2	1	0	0	0
644	2	1	3	1	3	1	0	1	1	2	1	1	0	0	0		2	1	1	1	1	2	2	0	2		0	0	0	0	1	0	1	1	0	0	0	0	0	0	0	2	0	0	0	0	0	0	0
645	2	1	1	2	1	1	0	1	1	2	1	1	0	0	0		2	0	2	1	1	0	2	0	0		0	0	0	0	0	0	1	0	0	0	0	0	0	3	1	2	0	2	0	4	0	0	0
646	2	1	2	1	2	1	0	1	1	2	1	1	0	0	0		2	0	0	0	1	2	0	0	0		0	0	0	0	0	0	1	0	0	0	0	0	1	3	1	3	0	2	1	1	0	0	0
647	2	1	2	1	2	1	0	1	1	1	1	1	0	0	0		0	0	0	0	0	0	0	0	0		0	0	0	0	0	0	2	0	0	0	0	0	0	3	1	2	0	2	0	4	0	0	0
648	2	1	1	1	1	1	0	1	1	1	1	1	0	0	0		0	0	2	0	1	2	2	0	1		0	0	0	0	0	1	2	0	1	0	0	1	0	3	0	3	0	2	1	0	0	1	0
649	2	1	1	1	2	1	0	2	1	1	1	1	0	0	1		1	0	2	1	1	0	0	0	1		0	0	0	0	0	1	1	0	2	0	0	1	0	3	0	2	0	2	2	3	0	1	0
650	2	1	1	2	2	1	0	2	3	2	1	0	0	0	0		2	2	2	2	1	1	2	1	2		2	1	0	2	0	0	3	1	1	1	1	1	1	4	1	1	2	2	3	3	1	2	1
651	2	1	1	1	2	1	0	1	1	1	1	1	0	0	1		0	2	2	1	1	0	0	0	1		0	0	0	0	0	1	2	0	1	0	0	1	1	3	0	2	0	2	3	0	1	1	0
652	2	1	1	1	2	1	0	1	1	2	1	1	0	0	1		2	0	2	0	1	1	2	2	1		0	0	0	0	0	1	1	0	1	0	0	1	1	3	0	2	0	2	3	0	2	2	0
653	2	2	1	1	2	1	0	2	1	1	1	0	0	0	1		1	2	2	2	1	1	1	0	1		0	0	0	0	0	1	1	0	0	0	0	1	1	3	0	0	0	2	0	0	1	1	0
654	2	2	1	1	2	1	0	1	1	1	1	1	0	0	1		1	0	2	0	1	0	2	0	0		0	0	0	0	0	1	1	0	1	0	0	1	1	0	0	0	0	2	1	2	0	1	0
655	2	2	1	2	2	1	0	4	3	1	1	1	0	1	1		2	2	0	1	1	2	0	1	0		2	2	2	2	0	1	4	0	2	4	0	1	1	3	1	3	0	2	4	2	1	1	0
656	2	2	2	1	2	1	0	3	3	2	1	0	0	1	0		2	2	1	1	1	1	2	0	1		2	0	2	2	0	1	1	0	2	0	1	1	0	3	1	2	2	2	4	1	0	1	0
657	2	2	3	1	2	1	0	4	2	1	1	1	0	0	0		2	2	2	2	2	1	2	1	2		1	1	2	2	0	0	4	0	2	0	2	1	2	3	0	1	1	1	4	0	1	2	1
658	2	1	1	2	2	1	0	2	2	2	1	0	0	0	0		2	2	2	1	2	2	0	1	0		2	1	2	1	0	1	3	2	2	0	1	1	1	3	1	2	0	2	2	0	2	2	0
659	2	1	1	2	2	2	0	1	1	2	1	0	0	0	0		0	1	1	2	1	2	0	0	1		1	0	2	1	0	1	4	2	1	0	0	1	1	3	4	2	0	0	2	0	1	2	0
660	2	1	2	1	2	1	0	1	1	1	1	1	0	0	0		0	0	0	0	0	0	0	0	0		0	0	0	0	0	0	2	0	0	0	0	0	0	3	1	2	0	2	0	4	0	0	0
661	2	1	1	2	1	1	0	1	1	2	1	1	0	0	0		2	0	2	1	1	0	2	0	0		0	0	0	0	0	0	1	0	0	0	0	0	0	3	1	2	0	2	1	0	0	0	0
662	2	1	3	1	3	1	0	1	1	2	1	1	0	0	0		2	1	1	1	1	2	2	0	2		0	0	0	0	1	0	1	1	0	0	0	0	0	0	0	2	0	0	0	0	0	0	0
663	2	1	3	1	2	1	1	1	2	2	1	1	0	0	1		2	1	0	0	1	2	2	0	0		1	1	0	0	3	0	1	1	0	0	0	0	0	3	0	3	0	2	4	2	0	0	0
664		1	2	2	2	1	0	2	2	1	1	1	0	0	0		2	0	1	1	1	2	2	0	0		0	0	0	0	2	1	2	1	0	0	0	0	0	0	1	2	0	1	0	0	0	0	0
665	2	1	1	1	2	1	0	1	1	2	1	1	0	0	0		2	1	1	1	1	2	2	0	0		1	0	0	0	0	0	1	1	0	3	0	0	0	0	1	2	0	2	3	0	0	0	0
666	2	1	1	1	2	1	0	1	1	1	1	1	0	0	0		2	2	2	1	1	2	1	1	2		0	0	2	1	0	2	2	1	0	2	0	0	1	3	0	2	0	1	0	0	2	2	3
668	2	1	1	1	2	1	0	2	1	1	1	1	0	0	1		0	0	2	1	1	1	0	0	1		0	0	0	0	0	1	1	1	1	0	0	1	1	3	0	0	0	2	4	2	0	1	0
669	2	2	1	1	2	1	0	2	3	1	1	1	0	0	0		1	2	1	0	1	1	2	0	2		2	2	2	0	0	2	4	2	0	1	0	0	1	3	1	0	2	0	2	0	0	1	1
670	1	2	1	1	2	1	1	1	1	2	1	0	0	0	1		2	1	2	2	1	2	2	1	0		1	1	0	0	0	1	1	1	0	0	0	0	0	3	1	2	0	1	0	3	0	0	0
671	1	2	1	1	2	1	0	2	1	2	1	1	0	0	1		0	1	2	2	1	2	2	0	2		2	2	2	1	0	1	2	2	0	2	0	1	0	3	4	2	0	1	0	0	2	2	1
672	2	2	2	1	1	1	0	2	3	2	1	1	1	0	1		2	2	1	1	1	1	2	0	2		2	1	1	1	0	1	1	2	1	2	0	2	1	3	4	1	0	2	4	0	2	2	1
673	2	1	1	1	2	2	1	1	1	1	1	1	1	0	0		1	1	2	2	1	1	1	0	2		1	2	2	1	0	2	3	2	1	4	0	1	1	3	4	2	1	2	4	0	0	1	0
674	2	1	1	1	2	2	1	1	1	1	1	1	1	0	0		1	1	2	2	1	1	1	0	2		1	2	2	1	0	2	3	2	1	4	0	1	1	3	4	2	1	0	2	0	0	1	0
675	1	1	1	1	1	1	0	1	1	1	1	0	0	0	0		1	1	2	2	1	0	1	0	0		1	1	2	1	0	1	1	1	2	0	0	1	2	3	3	3	0	2	4	0	1	1	0
676	2	1	1	1	2	1	0	1	1	1	1	1	0	0	0		1	1	2	2	1	2	2	1	1		1	1	2	2	0	1	3	1	1	0	2	1	2	3	1	3	0	0	0	0	0	0	0
677	2	2	1	1	1	1	0	2	2	2	1	1	0	0	1		1	2	2	0	1	1	2	0	2		1	2	2	2	0	1	3	1	1	2	0	1	2	3	3	1	0	1	0	0	1	1	4
678		1	1	2	1	1	0	1	1	1	1	0	0	0	0		0	2	2	1	0	2	2	1	2		1	1	2	0	1	1	2	1	1	3	2	1	2	3	1	2	0	2	4	0	2	2	3
679		1	2	1	2	2	1	4	1	1	1	0	0	1	0		2	2	2	2	1	0	2	1	1		1	1	2	1	2	2	2	2	2	4	2	2	0	3	4	0	2	2	2	0	1	2	1
680		2	3	1	2	1	0	3	1	1	1	0	0	1	1		1	1	1	1	1	1	2	1	1		2	1	2	0	1	1	1	2	1	4	2	1	1	3	0	2	0	2	2	1	2	2	0
681	2	1	1	1	2	2	0	1	2	2	1	0	0	0			2	1	2	2	1	2	2	0	1		1	2	2	1	1	2	1	2	2	4	0	1	2	3	1	2	0	1	2	2	2	2	0
682	2	2	2	2	3	1	1	3	1	2	1	0	0	0			1	1	2	2	1	1	0	0	1		2	1	1	1	0	1	1	2	2	1	0	1	0	3	1	3	0	1	2	2	2	2	0
683	2	1	1	2	2	1	0	1	1	2	1	0	0	0			2	0	2	2	2	0	2	0	0		1	0	1	0	0	1	1	2	0	2	0	0	1	3	1	0	0	0	4	0	2	1	4
684	2	2	1	1	2	1	1	2	3	2	1	1	1	0			2	1	2	2	1	1	1	0	2		2	2	1	2	0	1	1	1	1	4	0	1	1	3	4	2	1	2	1	1	1	1	0
685	1	2	3	2	3	2	0	4	3	3	1	1	1	0			2	2	2	2	1	2	2	2	1		2	1	2	2	1	2	4	1	1	4	1	2	2	3	4	2	0	2	4	1	2	2	2
686	2	1	1	2	2	2	1	1	1	1	1	0	0	1			2	2	2	2	2	2	1	0	1		2	2	1	0	0	1	2	1	1	4	0	1	2	3	1	3	0	2	2	1	2	2	1
687	2	1	1	2	2	2	1	2	3	3	1	0	1	0			1	0	2	0	1	2	2	0	2		1	0	2	0	0	1	2	0	2	0	0	1	1	3	0	2	0	0	3	0	0	1	2
688	2	2	1	1	2	2	0	1	3	2	1	1	0	0			2	1	2	2	1	2	0	2	1		2	2	2	2	3	2	2	1	2	4	0	1	2	3	0	0	2	2	1	3	1	0	0
689	2	2	1	1	2	2	0	1	3	2	1	1	0	0			2	1	2	2	1	2	0	2	1		2	2	2	2	2	2	2	1	2	4	0	1	2	3	0	0	2	2	1	3	1	0	0
690	2	2	1	1	2	2	0	1	3	3	2	0	0	0			2	2	0	1	1	1	1	0	1		2	1	1	2	0	1	1	2	1	3	1	0	1	3	3	3	0	2	4	0	0	0	0
691	2	1	3	2	1	1	1	1	3	2	1	1	0	0			2	0	0	0	1	2	2	0	0		1	0	0	0	0	1	2	0	0	0	0	0	0	3	1	0	0	0	3	0	0	0	0
692	2	2	2	2	1	1	0	3	1	1	1	0	0	0			2	2	0	2	2	2	2	0	1		2	1	2	1	0	1	3	1	1	4	0	1	1	3	4	1	0	1	3	3	2	0	1
693	2	1	1	1	2	2	1	2	1	2	1	0	0	1			2	2	2	2	1	2	2	2	1		1	1	2	2	0	2	2	1	2	4	2	1	1	3	4	2	0	2	4	2	2	2	4
694	2	1	2	1	2	1	0	2	1	1	1	1	0	1			2	0	2	2	1	2	0	0	2		1	1	1	0	1	1	1	2	1	3	0	1	1	3	0	2	0	2	3	0	0	1	0
695	2	2	1	1	2	2	0	1	3	2	1	1	0	0			2	1	1	2	1	2	0	2	1		2	2	2	2	1	2	2	1	2	4	0	1	2	3	1	0	0	2	1	3	1	1	0
696	1	1	1	1	1	2	1	1	3	1	1	1	1	1			1	1	2	1	2	2	2	1	2		1	1	2	1	1	1	2	2	2	1	1	1	1	4	1	1	2	2	1	1	2	1	4
697	1	1	1	2	2	2	0	3	3	2	1	1	1	1			2	2	2	2	1	2	1	0	1		2	1	1	1	0	1	4	2	2	4	0	1	1	3	1	3	0	1	4	1	1	1	0
698	2	1	1	1	2	1	1	2	2	2	1	0	0	0			1	2	2	2	1	2	2	0	1		2	1	1	1	0	1	2	2	1	2	1	1	1	3	1	1	0	1	4	3	2	2	0
699	2	1	1	2	2	1	0	1	3	1	1	0	0	0			0	0	2	1	1	2	2	0	0		1	1	2	1	0	2	4	2	2	0	1	1	1	2	1	1	2	2	1	0	1	2	0
700	2	2	1	2	2	1	0	2	3	3	2	1	0	0			2	1	2	2	1	0	2	0	2		1	2	2	0	0	1	1	2	2	0	2	1	1	4	3	0	1	2	1	0	2	2	0
701	2	2	1	2	2	1	1	3	3	2	1	0	0	1			2	2	2	2	0	2	0	2	2		2	2	1	2	1	1	1	2	1	4	0	1	1	3	1	2	0	2	4	2	1	1	0
702	2	2	1	2	2	1	1	3	3	2	1	1	1	0			0	2	2	2	1	2	2	2	2		1	1	2	1	2	1	1	0	2	1	2	1	1	3	4	3	2	2	3	3	1	2	0
703	2	1	1	1	2	1	0	1	3	2	1	0	0	0			2	0	2	1	1	0	0	0	1		1	1	1	1	0	1	2	2	0	3	0	1	1	3	1	0	0	2	4	0	2	2	1
704	2	1	1	2	2	1	0	2	3	1	1	0	0	0			0	2	2	2	1	1	1	0	1		2	1	2	1	0	1	2	2	2	4	2	2	1	3	1	2	1	1	4	2	1	2	1
705	2	1	2	1	2	1	1	3	3	2	1	1	1	0			2	1	2	1	1	2	1	1	2		0	1	2	1	0	1	1	2	1	4	0	1	1	3	4	3	2	2	2	3	2	0	4
706	2	2	1	1	2	1	0	1	1	2	1	0	0	0			2	0	2	2	1	2	2	0	0		2	2	2	1	0	1	3	2	2	0	1	1	1	3	1	1	0	2	4	0	1	1	0
707	2	1	2	2	2	1	1	1	1	1	1	1	0	0			0	1	2	2	1	1	0	0	1		1	1	1	1	0	1	4	0	2	0	0	1	1	3	1	3	0	0	3	0	0	1	0
708	2	2	1	2	2	2	0	1	1	1	1	1	0	0			1	2	2	2	0	0	0	2	1		2	2	2	2	0	1	2	2	2	0	0	0	0	3	1	3	0	0	1	0	2	2	0
709	1	1	2	1	2	1	1	3	3	3	1	0	1	0			2	2	2	2	1	2	1	1	2		1	1	2	1	0	1	2	2	2	0	1	1	1	3	4	3	2	2	1	3	2	1	0
710	2	2	1	2	2	2	0	1	1	1	1	1	0	0			1	2	2	2	0	0	2	2	0		2	2	2	2	0	1	2	2	2	0	0	1	0	3	1	3	0	0	1	0	2	2	0
711	2	1	1	1	2	2	0	2	1	2	1	1	0	1			2	1	2	2	1	2	2	1	1		2	1	2	2	0	2	2	1	2	1	1	1	1	3	1	2	0	2	4	2	2	0	0
712	2	1	1	2	2	1	1	2	2	3	1	1	0	1			2	2	2	1	0	0	0	2	2		2	0	2	2	1	2	2	2	1	4	2	1	2	3	4	3	1	0	4	2	2	2	2
713	2	1	3	2	2	1	1	1	1	1	1	0	0	0			0	1	2	2	1	0	0	0	0		1	1	2	1	0	0	3	2	0	0	0	1	2	3	1	3	0	0	3	0	2	0	0
714	2	2	1	1	2	1	0	3	3	2	1	1	1	0			2	2	0	2	0	2	2	0	2		1	0	2	1	0	2	3	2	0	1	1	0	1	3	4	2	0	2	3	0	0	0	0
715	2	1	2	1	2	1	1	4	3	2	2	0	0	0			1	1	2	0	1	1	0	1	2		2	1	2	1	0	2	1	2	0	0	1	1	1	3	1	2	2	2	4	0	0	0	0
716	2	1	2	1	2	1	1	4	3	2	2	0	0	0			1	1	2	0	1	1	0	1	2		2	1	2	1	0	2	1	2	0	0	1	1	1	3	1	2	2	2	4	0	0	0	0
717	2	1	1	1	2	1	0	2	3	2	1	1	0	0			1	1	2	1	1	2	2	0	0		1	1	2	1	0	1	2	2	1	0	0	1	1	3	1	0	0	0	3	0	1	1	0
718	1	1	1	1	2	1	0	2	1	2	1	1	0	0			1	2	2	2	2	1	0	0	1		2	0	2	1	0	1	1	1	1	1	0	2	1	3	1	3	0	0	3	0	0	0	0
719	1	1	1	2	2	1	0	2	3	2	1	1	1	0			2	2	0	1	1	2	1	0	0		2	1	1	1	0	1	1	1	1	0	0	1	2	3	4	2	0	0	2	0	2	2	2
720	2	1	1	2	2	1	0	2	1	2	1	0	0	0			2	0	2	2	0	0	0	0	1		2	2	0	2	0	1	1	2	2	1	0	1	0	3	4	1	0	0	4	2	2	2	0
721	2	1	1	2	1	2	1	2	3	2	1	1	0	0			2	0	2	2	1	2	0	1	2		2	1	2	1	1	0	2	2	2	1	2	1	1	3	4	1	1	1	2	0	2	2	2
722	2	1	2	1	2	2	0	3	3	2	1	0	0	1			2	2	2	2	1	2	2	2	1		2	2	2	2	1	2	4	2	1	4	2	2	2	3	4	3	2	1	4	1	2	2	4
723	2	1	2	1	2	2	0	3	3	2	1	0	0	1			2	2	2	2	1	2	2	2	1		2	2	2	2	1	2	4	2	1	4	2	2	2	3	4	3	2	1	4	1	2	2	4
724	2	1	2	1	2	1	0	3	2	2	1	0	0	0			2	0	0	2	1	2	2	0	0		1	1	2	0	0	1	2	2	0	0	0	1	1	3	1	2	0	0	3	2	0	0	0
725	2	1	1	2	2	2	1	2	2	2	3	1	0	1			2	0	2	1	1	2	2	1	0		1	2	1	1	0	1	3	2	0	3	1	1	1	3	0	2	0	1	3	1	2	2	2
726	2	1	1	2	2	1	0	1	2	2	1	1	0	0			1	2	2	2	1	1	1	0	1		2	2	1	2	0	1	3	1	2	4	0	1	1	3	4	2	0	1	2	0	2	1	0
727	2	1	1	2	2	1	0	2	1	1	1	1	0	0			2	1	2	2	1	2	1	0	0		0	0	1	0	0	0	2	0	0	0	0	0	1	3	0	2	0	0	3	0	0	0	3
728	1	1	2	2	2	2	1	2	3	2	1	1	1	1			2	1	1	1	2	1	2	1	1		2	1	1	2	1	1	2	2	1	4	2	1	1	2	4	2	1	1	1	1	1	1	2
729	2	2	1	1	2	1	0	3	3	3	2	1	1	1			2	0	2	1	1	2	2	1	2		2	2	2	2	0	2	4	1	2	4	2	1	1	3	4	3	2	0	4	1	1	1	2
730	2	1	1	2	2	1	0	2	1	2	1	1	0	0			1	2	2	1	1	1	2	2	1		1	1	2	0	0	1	1	2	2	0	0	1	0	3	3	0	0	0	1	0	0	0	0
731	2	1	2	1	3	1	0	2	3	2	1	1	0	0			1	0	2	2	1	1	1	1	2		1	1	2	1	0	1	2	2	2	0	0	1	2	3	4	1	0	0	1	0	2	2	0
732	2	1	2	1	2	1	0	2	1	2	1	1	0	0			2	0	2	2	0	2	2	0	2		1	1	1	1	0	0	3	2	1	0	0	1	2	3	0	3	1	2	3	0	1	2	1
733	2	1	1	2	2	2	0	1	1	2	1	0	0	0			1	0	1	1	1	2	2	1	0		1	1	2	0	0	1	2	2	0	1	0	1	0	3	1	3	0	0	4	3	2	1	1
734	2	1	2	2	3	2	1	4	3	2	1	1	1	0			1	2	2	2	1	1	1	2	2		2	1	2	2	1	1	2	2	1	4	2	1	1	3	1	1	2	2	1	1	0	1	2
735	2	1	1	2	1	1	0	1	1	2	1	0	0	0			2	1	2	2	1	2	0	0	1		2	1	2	2	0	1	1	2	2	0	0	2	1	3	4	3	0	1	3	2	2	2	0
736	2	1	1	2	2	2	0	1	1	1	1	0	0	0			0	0	1	1	1	2	1	1	0		1	0	2	0	0	1	1	2	1	0	0	1	0	3	1	2	0	0	4	0	2	0	1
737	2	1	1	2	2	2	0	1	1	1	1	1	0	0			0	0	1	1	1	2	1	1	0		1	0	2	0	0	1	1	2	1	0	0	1	0	3	1	2	0	0	4	0	2	2	1
738	2	1	1	2	2	1	1	1	1	2	1	0	0	0			2	2	2	2	1	2	1	0	0		2	1	2	1	0	0	2	2	2	0	0	1	2	3	1	2	0	0	3	0	2	2	0
739	2	2	1	2	2	1	0	1	2	3	1	0	0	0			2	1	2	2	1	1	2	1	0		2	1	1	2	0	1	2	2	2	3	0	1	1	3	4	3	2	2	4	2	2	2	0
740	2	1	2	2	2	1	1	2	2	2	1	0	1	0			2	2	2	2	1	2	2	0	1		2	1	2	1	0	1	2	0	1	0	0	1	0	3	1	2	0	0	4	0	0	0	0
741	2	2	3	1	2	1	0	4	3	1	1	0	0	0			2	2	2	1	1	2	0	0	0		0	0	2	0	0	1	2	1	0	1	0	2	1	3	0	0	0	0	4	0	0	0	0
742	2	2	1	2	1	1	0	1	3	2	1	1	1	0			2	1	2	1	1	2	2	1	2		0	1	2	1	0	1	1	2	1	1	0	1	1	3	1	2	2	2	4	1	2	1	0
743	2	1	2	1	2	1	1	1	1	1	1	0	0	1			1	1	2	1	1	2	2	0	2		0	1	1	0	0	1	2	2	0	1	1	1	1	3	1	3	2	2	1	0	2	1	0
744	1	1	1	2	2	2	0	1	1	1	1	0	0	0			2	1	2	1	1	2	0	0	1		2	1	2	1	0	1	4	2	1	3	0	1	1	3	4	3	1	1	4	2	0	1	3
745	2	1	1	2	2	1	1	2	1	2	1	1	1	1			1	1	2	2	1	1	2	1	2		2	2	2	1	0	2	4	1	1	1	1	1	0	3	4	3	2	1	4	2	2	1	1
746	2	1	1	2	2	2	0	1	1	1	1	0	0	0			1	2	2	2	2	2	2	1	1		1	0	1	0	2	2	2	1	1	3	2	1	1	3	1	0	1	2	1	2	2	2	1
747	2	2	2	1	2	1	0	3	3	2	1	1	1	0			2	2	0	2	1	2	1	0	2		2	2	2	1	0	2	4	1	2	0	0	1	2	3	4	2	2	2	4	0	1	1	0
748	2	2	2	2	2	1	1	4	3	3	1	1	1	0			2	2	2	2	1	1	2	2	2		1	1	2	0	1	1	4	1	1	3	1	1	1	3	4	3	0	1	1	1	2	0	1
749	1	2	3	1	2	1	0	4	3	2	1	1	1	1			2	2	2	2	1	2	1	1	2		2	1	2	1	2	2	4	1	2	4	2	1	2	3	1	2	0	2	1	2	1	1	2
750	2	2	2	2	1	1	0	3	1	1	1	0	0	0			2	2	0	2	2	2	2	0	1		2	1	2	1	0	1	3	1	1	4	0	1	1	3	4	1	0	1	3	3	2	0	1
751	2	2	1	1	1	1	0	2	2	1	1	0	0	0			1	1	2	2	0	1	0	1	2		0	0	2	1	0	1	2	1	2	4	1	1	1	3	4	2	0	0	3	2	2	1	1
752	2	1	1	2	2	1	0	2	2	1	1	1	1	0			1	0	2	1	1	2	2	0	2		2	0	2	1	0	1	2	0	0	4	0	1	1	3	1	2	0	2	1	3	1	1	0
753	2	2	2	1	2	1	0	2	3	2	1	1	0	0			2	0	2	1	0	2	2	0	0		0	0	2	0	0	1	1	0	1	0	0	0	1	3	1	1	2	0	4	0	0	0	0
754	1	1	1	1	2	2	0	2	3	3	1	1	1	1			2	2	2	2	0	2	2	0	1		2	1	2	1	1	2	0	2	2	4	2	1	0	3	1	3	2	2	1	1	2	0	3
755	2	1	1	2	2	2	0	1	1	2	1	0	0	0			1	2	1	1	2	0	0	0	0		0	0	0	0	1	0	3	0	1	4	2	2	0	3	3	3	1	0	2	3	1	2	3
756	2	1	1	2	1	1	0	1	1	2	1	0	0	0			1	2	0	2	1	1	1	2	0		2	2	2	2	0	2	4	1	2	1	2	2	2	2	3	2	0	0	4	2	1	0	3
757	2	1	1	2	1	1	0	1	2	2	2	1	0	0			2	1	2	1	1	2	2	0	0		1	0	2	2	0	2	1	2	1	3	0	1	1	3	4	2	0	1	3	1	2	1	1
758	1	1	1	2	2	1	1	2	2	1	1	1	1	1			2	1	2	2	1	2	2	0	2		0	0	0	0	0	0	3	0	0	0	0	0	0	0	0	0	0	0	3	0	0	0	0
759	2	2	1	2	2	1	0	2	2	2	1	0	0	0			2	1	2	2	1	2	1	0	0		2	0	1	2	0	0	3	0	0	0	0	0	0	3	0	0	0	0	3	0	0	0	0
760	2	1	1	2	2	1	0	1	1	1	1	0	0	0			0	1	2	1	1	0	0	2	2		0	1	1	0	0	1	2	2	1	1	0	1	1	3	4	3	2	1	1	0	2	2	1
761	2	1	1	2	2	2	1	2	1	2	1	0	0	0			0	2	2	2	1	2	2	1	2		2	1	2	1	0	1	4	2	2	3	1	1	1	3	4	1	0	2	3	0	2	1	3
762	2	1	1	2	2	1	1	1	1	1	1	0	0	0			2	0	2	0	0	2	1	1	0		1	0	2	1	0	1	2	2	0	0	0	1	1	3	4	2	1	0	3	0	2	2	0
763	2	1	1	1	2	2	1	1	1	2	1	0	1	0			1	1	2	2	1	2	2	1	2		2	1	2	1	0	1	2	2	2	1	2	1	2	4	4	2	1	2	1	1	1	0	0
764	1	2	2	2	3	2	0	2	3	2	2	1	1	0			1	2	1	2	2	2	2	2	2		1	1	2	1	0	1	2	2	2	2	1	1	0	4	3	1	2	2	1	2	0	2	0
765	2	1	1	2	2	2	1	2	2	2	1	1	0	0			0	0	1	1	1	2	2	0	2		2	1	2	1	0	1	1	2	2	4	2	1	1	3	4	2	2	1	1	0	2	1	2
766	2	1	2	1	2	1	1	3	1	2	2	0	0	0			2	0	2	2	1	0	2	0	2		2	0	2	1	0	1	3	2	2	1	0	1	2	3	4	1	0	1	4	0	1	1	0
767	2	1	2	2	2	1	1	2	1	2	1	1	1	0			2	2	2	1	1	1	2	0	2		2	1	2	0	1	1	3	2	1	4	0	1	2	3	4	3	0	1	4	0	2	1	0
768	2	1	1	2	2	2	0	2	3	1	1	0	0	0			1	1	2	1	1	1	2	0	2		1	0	2	1	0	1	1	2	0	0	0	1	1	3	1	0	1	2	4	0	2	0	0
769	1	2	2	2	3	1	1	2	2	1	1	0	0	0			2	2	2	1	1	1	0	1	2		2	1	2	0	0	1	2	2	2	4	0	1	0	3	0	0	2	0	4	1	2	2	0
770	2	1	1	2	2	2	1	1	2	2	1	1	0	1			1	2	1	2	1	2	2	2	2		2	2	2	1	0	2	2	2	2	4	1	1	2	3	0	2	2	2	1	1	1	1	0
771	2	2	1	1	2	1	0	2	3	2	1	0	0	0			0	1	2	1	1	0	0	0	1		2	2	2	0	0	1	1	0	2	2	1	1	0	3	1	0	1	2	1	2	0	0	0
772	2	1	1	1	2	1	0	1	1	1	1	0	0	0			1	1	1	2	1	2	2	1	2		1	2	0	1	0	2	1	2	1	4	0	1	2	3	1	2	0	2	4	0	1	1	1
773	2	2	1	1	2	2	1	2	3	3	2	1	0	1			2	1	2	2	1	2	1	2	1		1	1	1	1	0	2	1	1	2	1	2	2	1	4	2	1	1	2	1	3	1	1	1
774	2	2	1	1	2	2	0	2	3	2	1	0	1	0			2	1	0	2	0	2	2	0	2		2	1	2	0	0	1	2	0	0	2	1	1	1	3	1	3	0	0	4	2	1	1	0
775	1	2	2	1	2	1	0	4	3	2	1	1	1	0			2	2	2	2	1	1	2	2	1		2	2	1	2	1	1	4	2	1	4	2	1	1	3	4	3	1	1	4	2	1	2	0
776	2	2	1	2	2	1	0	3	2	1	1	0	0	0			0	0	0	1	2	1	1	1	0		1	2	0	1	2	2	2	0	2	4	1	0	2	2	1	1	0	1	2	3	1	0	1
777	1	2	2	1	2	1	1	3	3	2	1	0	0	0			2	1	1	1	1	0	2	1	1		1	2	2	1	0	2	2	1	2	2	1	1	2	3	4	3	1	2	3	3	1	1	0
778	2	1	1	1	2	2	0	1	1	2	1	1	0	1			0	1	2	1	1	1	1	1	2		1	1	2	2	0	1	2	2	0	4	0	1	0	3	1	2	2	2	4	1	2	1	1
779	2	2	1	2	2	2	0	1	1	1	1	0	0	0			1	1	2	1	2	2	2	0	1		1	0	2	1	0	2	4	1	2	1	0	1	2	3	4	2	0	2	4	1	2	2	1
780	2	2	1	2	2	1	0	3	2	1	1	0	0	0			0	0	0	1	2	1	1	1	0		1	2	0	1	2	2	2	0	2	4	1	0	2	2	1	1	0	1	2	3	1	0	1
781	2	1	2	2	2	2	0	1	2	1	1	1	0	0	0		1	2	2	0	1	2	1	2	0		0	0	0	2	0	0	2	2	2	4	2	2	1	3	0	1	2	2	2	2	2	1	0
782	2	1	1	1	1	1	0	1	1	2	1	1	0	0			2	2	2	2	1	0	2	2	1		2	1	2	0	0	1	4	2	2	0	0	1	1	3	0	0	0	0	3	0	0	2	0
783	2	2	2	2	2	1	0	1	1	3	1	0	0	0	1		2	1	2	2	1	2	2	2	1		2	1	1	1	0	1	2	1	2	0	2	1	1	3	4	3	0	1	2	0	2	2	0
784	2	1	1	1	2	1	0	1	3	2	1	0	0	0	0		2	1	2	1	1	1	2	0	1		0	0	0	0	0	1	1	0	1	0	2	1	1	3	1	1	0	0	4	0	0	0	0
785	1	1	1	2	1	1	0	1	3	1	1	0	0	0	0		0	0	0	0	0	0	0	0	0		0	0	0	0	0	0	3	0	0	0	0	0	0	0	0	0	0	0	2	0	0	0	0
786	2	1	1	2	2	1	0	1	1	1	1	1	0	0	0		0	1	0	2	2	2	2	1	2		1	0	2	0	0	1	2	0	0	0	1	1	1	3	4	0	0	2	3	0	0	2	0
787	2	1	1	2	1	1	0	1	1	2	1	0	0	0			1	2	0	2	1	1	1	2	0		2	2	2	2	0	2	4	1	2	1	2	2	2	2	3	2	0	0	4	2	1	0	3
788	2	1	1	2	2	2	0	2	1	1	1	1	0	1	0		2	2	2	2	1	2	2	0	1		1	1	2	1	0	1	4	1	0	4	1	1	0	3	1	3	0	2	4	1	1	0	2
789	2	1	1	2	1	1	1	3	3	3	1	1	0	1	0		2	1	2	2	1	2	2	0	1		2	1	2	2	1	1	1	2	2	4	2	1	1	3	4	3	2	2	3	1	0	0	3
790	1	1	3	2	3	1	1	2	2	2	2	1	1	1	1		0	2	2	2	1	0	2	0	0		0	0	0	2	1	0	1	2	1	0	0	1	0	2	0	0	0	0	3	0	0	0	0
791	2	1	1	2	2	2	0	1	1	1	1	0	0	0	0		0	1	2	2	1	1	2	0	2		1	0	0	1	0	1	2	2	2	0	0	1	1	3	3	0	0	0	1	0	0	0	0
792	2	1	1	2	2	2	0	1	1	1	1	1	0	0	0		1	0	2	1	1	2	2	0	2		1	2	2	1	0	1	1	2	0	3	0	1	1	3	4	1	2	1	2	0	2	1	0
793	2	1	1	2	2	2	1	1	1	1	1	1	0	1	0		2	2	2	2	1	2	2	1	1		1	1	2	1	0	2	4	1	1	4	1	2	0	3	1	3	2	2	4	1	1	0	2
794	2	1	1	2	2	2	1	1	1	2	1	1	0	0	0		1	0	2	2	2	2	2	0	1		1	2	2	1	0	1	1	2	2	0	1	1	1	3	4	2	1	2	3	1	0	2	3
795	2	1	1	2	2	2	0	1	1	1	1	1	0	0	0		2	1	1	1	1	0	1	0	0		1	0	0	2	0	1	1	0	1	0	1	0	0	3	0	2	0	0	4	0	0	2	1
796	2	1	1	2	2	2	1	2	3	2	1	0	0	0	0		0	1	2	1	2	0	0	0	2		1	1	2	0	0	1	1	0	1	0	0	1	1	3	0	2	0	0	4	0	1	2	0
797	2	1	1	2	1	1	0	1	1	1	1	1	0	0	0		0	0	2	2	0	0	0	0	0		0	1	2	1	0	1	2	2	2	0	0	0	0	3	0	1	0	0	3	0	0	0	0
798	2	1	2	1	2	1	0	1	1	1	1	0	0	0			2	2	2	2	1	2	1	0	2		1	0	2	1	0	2	2	2	2	0	2	2	1	3	1	2	2	1	2	0	1	2	0
799	1	1	1	1	2	2	0	2	1	3	1	1	1	1	0		2	2	1	2	2	1	2	1	0		0	1	2	2	0	1	3	2	1	4	0	1	1	3	0	1	2	0	4	1	2	2	0
800	2	1	1	2	2	1	0	1	3	2	1	1	0	0	0		2	0	2	2	1	1	2	0	2		0	1	2	2	0	0	4	0	2	1	0	1	0	3	1	2	0	1	4	0	0	2	1
801	2	1	2	1	2	1	0	2	1	2	1	1	0	0			2	0	2	2	0	2	2	0	2		1	1	1	1	0	0	3	2	1	0	0	1	2	3	0	3	1	2	3	0	1	2	1
802	2	1	2	1	2	2	0	1	1	2	1	0	0	0	1		0	2	2	2	1	2	2	0	0		2	2	2	1	0	0	1	2	2	0	0	1	0	3	0	2	0	0	4	0	0	0	0
803	2	1	1	2	2	2	0	1	1	1	1	1	0	0	0		2	2	2	1	1	2	2	1	2		1	1	2	1	1	2	2	2	2	4	0	1	2	3	4	2	0	2	4	0	2	2	1
804	2	2	2	2	2	1	0	4	3	2	1	1	0	0	1		2	1	2	1	1	2	1	0	0		0	1	1	1	0	2	4	2	2	2	0	1	2	3	3	3	0	2	4	0	2	2	0
805	2	1	2	1	2	2	0	1	1	2	1	0	0	0	1		2	2	2	2	1	2	2	0	1		2	0	2	1	2	1	1	2	0	0	0	0	0	3	0	2	0	0	3	0	0	0	0
806	2	1	1	2	2	1	0	1	1	1	1	0	0	0	0		0	0	1	1	0	2	2	0	0		0	0	0	0	0	0	1	2	0	0	0	0	1	3	0	0	0	0	4	0	0	0	0
807	2	1	1	2	2	2	1	1	1	1	1	1	1	1	0		1	1	2	0	1	2	1	0	2		1	1	2	1	0	1	1	2	2	4	1	1	1	3	4	1	2	2	1	2	1	1	0
808	2	1	2	2	2	1	0	2	1	1	1	0	0	0	0		2	0	2	0	1	2	2	0	2		0	1	2	1	0	2	4	2	0	3	1	0	0	3	4	2	0	0	3	2	2	2	1
809	2	1	1	2	2	2	1	1	1	1	1	1	0	1	0		1	1	2	2	1	1	2	0	0		2	1	2	0	1	1	3	2	1	0	0	1	1	3	0	2	0	2	1	0	2	1	0
810	2	1	1	1	2	2	1	2	3	2	1	1	0	1	1		1	2	2	0	1	2	2	2	1		1	1	2	1	0	1	2	2	2	4	2	1	1	3	1	3	0	1	2	1	1	1	0
811	2	1	1	2	2	1	0	1	1	2	1	0	0	0	0		1	1	1	0	2	0	2	2	2		0	1	1	2	0	1	1	1	2	1	1	1	1	2	4	2	2	2	2	0	0	2	3
812	2	1	1	2	2	1	0	1	1	2	1	0	0	0	0		1	1	1	0	2	0	2	2	2		0	1	1	2	0	1	1	1	2	1	1	1	1	2	4	2	2	2	2	0	0	2	3
813	2	1	1	2	2	1	0	1	1	1	1	0	0	0	0		0	2	2	1	0	1	1	0	2		0	0	2	0	0	0	2	2	0	0	0	1	2	3	0	0	0	0	3	0	0	2	0
814	2	1	1	2	2	2	0	1	1	1	1	0	0	0	1		1	1	2	0	1	2	0	0	0		2	0	1	2	0	1	1	1	2	0	0	1	2	3	0	2	0	1	1	0	1	1	0
815	2	1	1	1	2	1	1	2	3	3	1	1	0	0	0		2	2	2	1	2	2	2	1	2		1	1	2	1	0	2	1	2	2	0	0	1	1	3	1	2	0	2	1	0	2	1	0
816	2	1	1	2	2	1	0	2	1	2	1	1	0	1	0		0	0	2	2	1	2	2	0	0		1	0	2	1	0	1	1	2	0	0	0	1	1	3	1	3	0	2	1	0	2	0	0
817	2	2	1	2	2	2	0	2	3	2	1	0	0	0	1		2	2	2	2	0	2	0	0	2		2	1	1	1	0	1	4	2	1	4	0	1	0	3	4	0	0	2	3	1	0	2	0
818	2	1	3	2	1	1	1	1	1	1	1	1	1	1	0		2	2	2	1	1	2	2	1	2		1	1	2	1	0	1	1	2	1	4	1	1	1	3	4	1	2	2	1	3	2	1	2
819	2	1	2	2	2	1	1	1	3	1	1	0	0	0	0		1	1	2	0	1	0	1	0	0		2	1	2	2	0	2	3	2	1	1	1	1	2	3	1	2	2	2	1	2	2	2	0
820	2	1	1	2	2	2	1	2	1	1	1	0	0	1	0		2	0	2	1	1	2	2	0	2		2	2	2	2	0	2	2	1	0	0	0	0	0	0	0	0	0	0	3	0	0	0	0
821	2	1	1	1	2	1	0	2	1	1	1	0	0	0	0		2	1	2	0	0	0	2	0	0		0	0	0	0	0	1	1	0	1	0	2	1	1	3	1	1	0	0	2	0	0	0	1
822	2	1	2	2	3	1	0	3	3	1	1	1	0	0	0		2	2	1	1	1	2	2	2	2		1	1	1	2	0	1	4	1	1	0	2	1	1	3	0	3	0	1	4	0	1	0	0
823	2	1	1	1	2	2	1	2	2	2	1	0	0	0	0		0	0	2	2	1	0	2	0	0		0	0	0	0	0	0	1	0	0	1	0	0	0	3	0	0	0	0	2	0	0	2	0
824	2	1	1	2	2	1	0	1	1	2	1	1	0	0	0		0	2	2	1	0	0	2	0	2		0	0	2	1	0	0	4	0	2	0	0	0	1	3	0	0	0	2	3	0	0	0	0
825	2	1	2	1	2	1	1	2	3	2	1	1	0	0			2	2	2	2	1	2	2	0	1		2	1	1	2	0	2	4	1	1	0	1	1	1	3	1	3	1	2	3	0	1	1	1
826	2	1	2	1	3	1	0	4	3	2	1	1	0	0	1		2	1	2	2	1	2	2	1	2		2	2	2	2	0	1	4	2	2	4	1	1	1	3	4	3	2	2	2	1	2	2	0
827	2	1	1	2	2	1	0	1	1	2	1	0	0	0			2	0	2	2	0	2	2	1	0		2	1	2	0	0	1	3	2	2	0	0	1	1	3	1	2	0	2	2	0	2	2	0
828	2	2	2	1	1	1	0	2	3	2	1	1	1	0	1		2	2	2	2	1	2	1	1	2		1	1	2	1	0	1	4	2	2	1	1	1	1	3	2	2	2	2	1	2	2	1	0
829	2	1	2	1	2	1	0	4	1	1	1	0	0	0	0		2	2	2	2	1	2	0	1	1		1	2	2	2	2	2	1	2	2	1	1	1	2	3	4	3	2	1	4	0	2	2	0
830	2	2	1	1	2	1	0	2	3	2	1	1	1	0	0		1	2	2	2	2	1	2	2	2		1	1	2	1	1	2	2	2	2	4	2	1	2	3	4	2	2	2	4	2	1	1	0
831	2	2	1	1	2	1	0	1	1	1	2	0	0	0	1		2	2	2	2	1	1	2	0	1		1	1	2	1	3	1	4	0	1	0	0	1	0	3	4	2	0	2	4	0	1	1	0
832	2	2	1	1	1	1	1	2	3	3	1	1	0	0	0		0	1	1	0	0	2	2	0	1		1	2	2	0	0	2	1	2	2	0	0	2	2	3	0	0	0	2	4	0	0	2	1
833	2	2	1	1	1	1	1	1	2	2	1	0	0	0	0		2	1	2	0	1	0	0	0	0		2	0	2	1	0	1	1	1	2	0	0	1	2	3	0	2	0	0	4	0	0	1	0
834	2	2	1	1	1	1	1	1	2	2	1	0	0	0	0		2	1	2	0	1	0	0	0	0		2	0	2	1	0	1	1	1	2	0	0	1	2	3	0	2	0	0	4	0	0	1	0
835	2	1	1	1	2	2	1	1	1	1	1	1	0	1	0		2	2	2	2	1	1	2	2	0		2	2	2	2	0	1	2	1	1	0	2	2	2	3	1	2	0	2	1	0	1	2	1
836	2	1	1	2	2	1	0	1	3	1	1	0	0	0	0		0	2	2	2	0	2	2	1	0		1	1	2	1	0	1	3	2	1	0	0	1	1	3	1	0	0	2	4	2	1	1	3
837	2	1	2	1	2	2	0	3	3	1	2	1	0	1	1		1	2	2	2	1	1	2	1	0		1	1	2	1	1	1	3	2	1	4	1	1	1	3	1	2	2	2	2	2	2	2	2
838	2	1	1	2	2	2	0	1	1	1	1	0	0	0	0		2	0	2	2	1	2	1	0	0		0	0	2	0	0	0	1	0	0	0	0	0	0	0	0	0	0	0	1	0	2	2	0
839	2	2	1	1	2	1	0	2	1	3	1	1	1	0	1		1	2	2	2	1	2	2	0	0		2	1	2	2	0	1	4	2	2	4	1	1	2	3	1	2	1	2	1	1	2	1	0
840	2	1	1	2	2	2	0	1	1	2	1	0	0	0	0		2	0	2	0	2	0	0	1	0		1	1	2	1	0	1	4	2	2	4	0	0	0	3	1	3	2	2	3	2	1	1	4
841	2	2	1	1	2	2	0	2	3	2	1	0	1	0	1		2	2	2	2	1	2	2	2	1		0	1	1	2	0	1	0	2	2	4	1	1	1	3	1	3	2	2	4	1	1	1	2
842	2	2	2	1	2	2	1	2	3	1	1	0	0	0	1		1	1	2	1	2	2	2	1	2		1	1	2	1	1	1	1	2	2	4	1	1	1	3	1	0	0	2	3	1	1	2	1
843	1	1	2	2	2	1	0	1	1	1	1	1	0	0	1		2	2	1	2	2	2	2	0	2		1	1	2	1	2	1	2	2	2	1	1	1	2	0	0	0	0	0	3	0	0	0	0
844	2	1	1	2	2	1	1	2	3	2	1	1	0	0	0		1	0	2	2	1	1	2	1	1		2	2	1	1	0	1	3	1	2	0	0	1	2	3	4	0	1	1	2	0	2	2	1
845	2	2	1	1	2	1	0	3	3	1	1	0	0	0	1		0	2	1	0	1	2	2	1	2		1	0	0	2	0	1	4	2	2	3	0	1	1	3	4	3	2	2	1	2	2	1	0
846	2	1	1	1	2	1	0	4	3	2	1	1	0	0	0		0	2	2	2	0	2	0	0	1		0	0	0	0	0	0	1	1	0	0	0	1	2	3	0	0	0	0	1	0	0	0	1
847	2	2	2	2	2	1	0	3	3	1	1	0	0	1	1		2	2	0	1	2	2	0	0	0		1	1	1	0	1	2	1	2	1	3	0	1	0	3	0	0	0	0	4	0	0	0	0
848	2	1	1	2	2	2	1	2	3	1	2	0	1	0	1		1	2	2	2	0	2	2	0	1		2	2	0	2	0	1	1	1	0	3	1	1	1	3	1	3	2	2	2	1	2	2	1
849	2	1	2	1	2	2	0	1	1	1	1	1	0	0	0		1	0	1	2	1	2	1	0	2		1	2	1	1	0	0	2	2	0	3	0	1	2	3	0	0	0	2	2	0	1	2	0
850	2	2	2	2	2	1	1	4	3	3	1	1	1	0			2	2	2	2	1	1	2	2	2		1	1	2	0	1	1	4	1	1	3	1	1	1	3	4	3	0	1	1	1	2	0	1
851	2	1	1	1	2	1	0	2	3	2	1	1	0	0			1	1	2	1	1	2	2	0	0		1	1	2	1	0	1	2	2	1	0	0	1	1	3	1	0	0	0	3	0	1	1	0
852	2	2	1	1	2	1	1	2	3	2	1	1	1	0	1		1	2	2	2	1	2	1	0	2		2	2	1	2	0	1	0	2	1	0	0	2	2	3	4	3	0	0	1	1	1	2	0
853	2	1	1	1	2	1	0	2	2	2	1	0	0	0	1		0	1	2	2	1	0	1	0	1		1	1	2	2	0	2	2	2	2	4	1	1	2	3	1	3	2	2	1	1	2	2	1
854	2	2	2	1	2	1	0	2	3	3	1	0	0	0	1		1	1	1	1	1	2	1	0	1		1	2	2	2	2	1	0	1	1	4	0	1	0	3	1	2	0	2	4	1	2	2	0
855	2	2	1	1	3	2	0	2	2	2	1	1	1	0	1		2	2	0	0	1	0	2	0	0		0	0	0	0	0	0	4	0	0	2	0	0	0	0	0	0	0	0	3	1	0	0	3
856	2	1	1	2	2	1	0	2	1	2	1	1	0	1	0		0	0	2	2	1	2	2	0	0		1	0	2	1	0	1	1	2	0	0	0	1	1	3	1	3	0	2	1	0	2	0	0
857	1	2	2	1	2	1	0	4	3	2	1	1	1	1	1		1	2	1	2	1	2	2	2	2		1	1	1	1	2	2	4	2	2	1	2	1	0	2	1	3	1	2	3	1	2	2	2
858	2	1	1	2	2	2	0	1	3	3	1	1	0	0	0		2	1	2	2	1	0	0	0	1		2	1	2	0	0	1	2	0	2	2	0	2	0	3	4	2	0	2	3	0	1	1	1
859	2	2	1	1	3	2	0	3	3	2	1	1	1	0	1		1	2	1	2	1	2	1	0	1		2	2	2	2	0	1	4	2	1	0	0	1	1	3	1	2	0	1	4	0	2	1	0
860	2	1	3	2	2	1	0	1	1	1	1	1	0	0	1		2	0	2	0	1	2	0	0	2		2	0	2	2	0	1	3	2	0	2	0	1	1	3	4	1	0	2	1	0	1	1	0
861	2	2	1	1	2	1	0	2	3	2	1	1	1	0	1		2	2	2	2	0	2	2	0	2		2	2	2	1	0	1	2	2	0	4	0	1	2	2	1	2	0	2	4	2	2	2	1
862	2	2	1	1	1	1	1	1	2	2	1	0	0	0	0		2	1	2	0	1	0	0	0	0		2	0	2	1	0	1	1	1	2	0	0	1	2	3	0	2	0	0	4	0	0	1	0
863	2	2	1	2	2	2	0	1	2	1	1	1	0	0	0		0	0	2	1	1	2	2	0	0		1	0	1	1	0	1	1	0	2	0	0	1	2	3	4	0	0	0	3	0	2	2	1
864	2	2	1	1	2	1	1	2	3	2	1	0	0	0	1		1	0	2	2	1	0	1	1	2		1	1	2	1	0	1	2	2	2	3	1	2	0	3	4	2	1	2	4	2	1	1	0
865	2	1	1	1	2	2	0	3	2	2	1	1	0	1	0		0	0	2	0	1	2	1	0	0		2	2	2	1	1	1	3	1	2	0	0	1	0	3	0	3	0	2	2	0	0	0	0
866	2	2	1	1	2	2	0	1	1	2	1	0	0	0	1		0	1	2	0	1	1	2	0	2		0	1	2	1	0	1	2	2	1	2	0	1	0	3	1	2	0	0	4	0	0	1	0
867	1	1	1	1	2	1	0	4	3	3	3	0	0	0	1		1	1	2	1	1	2	2	0	2		2	0	2	1	0	0	3	1	2	2	1	2	2	3	4	3	2	2	4	2	2	1	3
868	2	1	1	2	2	2	0	1	2	1	1	0	0	1	0		1	1	2	2	1	2	2	1	2		1	2	2	2	0	2	1	1	1	4	1	1	2	3	0	3	2	1	3	2	2	2	1
869	2	1	1	1	1	1	0	2	3	3	1	1	0	0	0		0	1	0	0	1	2	0	0	2		2	0	2	0	0	2	2	0	2	0	0	1	0	3	1	2	0	0	2	0	0	1	1
870	2	1	1	2	2	1	0	1	1	2	1	0	0	0	0		2	2	2	2	1	2	0	0	2		2	1	2	1	2	1	3	1	1	0	0	1	0	3	4	2	0	2	4	0	2	2	0
871	2	2	1	1	2	1	0	1	3	2	2	1	1	0	1		1	2	2	2	1	2	2	1	1		2	2	1	2	0	1	4	2	2	4	2	1	1	3	4	3	2	2	3	1	2	2	3
872	1	2	2	2	3	1	1	2	2	1	1	0	0	0			2	2	2	1	1	1	0	1	2		2	1	2	0	0	1	2	2	2	4	0	1	0	3	0	0	2	0	4	1	2	2	0
873	2	1	3	2	2	1	0	3	1	1	1	1	0	0	0		2	1	2	2	1	0	1	1	1		1	1	2	0	0	1	2	1	1	0	2	2	1	3	1	3	0	1	2	0	1	2	0
874	1	1	1	2	2	1	1	1	2	1	1	1	0	1	0		1	2	1	0	2	2	2	0	2		1	1	2	0	0	1	2	0	1	0	0	1	1	3	4	1	2	2	1	0	2	1	1
875	1	2	2	2	3	2	0	2	3	2	2	1	1	0			1	2	1	2	2	2	2	2	2		1	1	2	1	0	1	2	2	2	2	1	1	0	4	3	1	2	2	1	2	0	2	0
876	2	1	3	2	2	1	0	4	1	1	1	1	0	0	0		1	1	2	2	1	1	1	1	2		2	1	2	1	0	1	1	2	1	1	2	2	2	3	3	3	2	0	2	0	0	1	1
877	2	2	3	2	3	1	0	4	3	1	1	0	0	0	0		0	2	2	1	1	0	1	0	1		2	0	1	1	0	1	1	1	2	0	0	1	2	3	4	3	0	2	4	0	2	2	0
878	2	2	1	1	2	2	0	2	1	2	1	0	0	0	1		2	1	2	1	2	1	2	0	1		1	1	2	1	0	1	2	0	2	2	0	1	0	3	1	0	0	0	4	0	0	1	0
879	1	1	3	2	3	1	1	4	3	2	1	1	0	1	0		0	0	0	2	1	2	2	2	2		2	2	2	0	0	1	1	2	1	0	0	1	1	3	1	3	1	1	3	2	2	2	0
880	2	1	1	1	2	2	0	1	1	2	1	0	0	1	0		2	2	2	2	1	0	2	2	1		2	1	1	1	0	1	2	1	1	2	2	1	2	2	1	2	1	2	4	0	1	2	0
881	2	2	1	2	2	1	0	1	2	3	1	0	0	0			2	1	2	2	1	1	2	1	0		2	1	1	2	0	1	2	2	2	3	0	1	1	3	4	3	2	2	4	2	2	2	0
882	2	1	1	2	2	2	0	1	1	1	1	1	0	0	0		1	1	2	1	1	1	2	1	1		2	1	1	0	0	1	1	0	0	0	0	2	0	3	3	2	0	1	1	0	1	1	1
883	2	1	1	2	1	1	0	1	1	1	1	1	0	0	1		1	0	2	0	0	1	2	2	1		1	1	1	1	0	1	1	0	1	0	1	1	0	3	4	2	0	1	4	0	2	1	0
884	2	1	1	2	2	1	0	2	3	3	2	1	1	0	1		0	0	2	2	1	1	2	1	2		2	1	2	1	0	1	3	2	2	1	0	1	1	3	1	2	0	2	1	2	2	2	2
885	2	1	3	2	1	1	1	4	3	2	2	0	0	0	0		2	2	2	2	2	2	2	0	0		1	1	2	1	0	1	1	2	1	0	0	1	1	3	1	2	0	0	4	0	2	0	0
886	2	2	1	1	2	1	1	2	2	2	1	0	0	0	1		2	2	2	1	1	2	2	0	2		1	1	2	2	0	0	1	2	2	4	1	0	1	3	1	0	2	2	3	1	1	1	0
887	2	1	1	2	2	1	0	2	1	1	1	1	0	0	0		1	2	2	2	1	2	2	0	1		0	2	2	1	0	1	2	1	1	0	0	1	2	3	4	0	0	0	2	0	2	2	0
888	2	2	3	2	2	1	0	2	1	3	1	0	0	0	1		0	2	2	1	1	0	2	0	2		0	0	2	1	0	1	3	2	0	3	0	2	1	3	4	3	0	2	4	0	2	0	1
889	1	1	2	1	2	1	0	4	2	2	1	1	0	0	1		2	1	0	2	1	2	2	1	2		0	1	2	1	0	1	1	2	2	0	0	1	1	3	4	2	0	2	1	2	1	2	0
890	2	2	1	1	2	1	1	2	2	1	1	0	0	0	1		2	2	2	2	1	2	2	0	0		1	1	2	1	0	1	3	2	2	0	0	1	2	3	3	2	2	2	1	2	2	1	1
891	2	1	1	1	2	2	0	3	2	2	1	1	0	1	0		0	0	2	0	1	2	1	0	0		2	2	2	1	1	1	3	1	2	0	0	1	0	3	0	3	0	2	2	0	0	0	0
892	2	1	1	1	2	1	0	2	1	1	1	1	0	0	0		2	1	2	1	0	0	2	1	0		0	0	0	0	0	0	2	2	0	0	0	1	1	3	0	0	0	0	2	0	2	1	0
893	2	2	2	1	2	1	0	2	3	2	2	1	1	0	1		2	0	2	2	2	1	1	0	1		2	0	2	1	0	2	4	0	2	4	0	1	0	3	1	3	0	1	4	2	2	1	0
894	2	1	1	1	2	1	0	1	1	1	1	1	0	0	0		0	2	2	1	1	1	2	0	2		2	1	2	1	0	1	1	2	2	2	0	1	2	3	4	0	0	1	1	0	1	1	1
895	2	2	1	1	2	1	0	2	1	3	1	1	1	0	0		2	2	2	2	1	2	2	1	1		1	1	2	1	1	2	4	2	2	1	2	1	2	3	4	3	2	2	4	3	2	2	4
896	2	2	1	1	3	1	0	2	1	2	1	0	0	0	1		2	2	2	0	2	2	2	1	2		1	1	2	1	1	1	1	2	2	1	1	1	1	4	1	1	2	2	1	1	2	1	1
897	2	1	3	1	2	2	0	1	1	2	1	1	0	1	0		2	0	2	2	1	2	2	1	1		2	0	0	2	0	2	1	1	1	0	2	2	2	3	3	2	0	2	4	1	2	2	0
898	2	1	1	1	2	1	0	1	1	1	1	1	0	0	0		2	2	2	1	0	2	0	0	2		0	1	2	1	0	2	1	2	0	0	0	1	1	3	0	3	0	2	1	0	1	0	0
899	2	1	1	1	2	1	0	2	3	1	1	0	0	0	0		0	2	2	2	1	0	0	0	1		1	0	2	1	0	1	4	2	1	0	0	1	1	2	4	3	0	2	2	0	2	2	1
900	2	1	2	1	1	1	1	1	2	2	1	1	0	0	1		2	1	2	2	1	0	2	0	0		1	2	1	0	0	0	1	0	0	3	0	2	1	3	0	3	0	0	1	0	0	0	0
901	2	2	1	1	2	1	0	3	2	1	1	0	1	0	1		1	2	2	2	1	0	0	0	0		2	1	1	0	0	0	3	1	0	4	0	0	0	0	0	0	0	0	3	0	2	2	1
902	2	1	1	1	2	2	1	2	1	2	1	1	1	1	1		2	2	2	2	2	2	2	1	2		1	1	2	1	0	1	1	2	2	1	1	1	1	3	1	1	2	2	1	1	2	1	1
903	2	1	1	2	2	1	0	1	1	2	1	0	0	0			2	0	2	2	0	2	2	1	0		2	1	2	0	0	1	3	2	2	0	0	1	1	3	1	2	0	2	2	0	2	2	0
904	2	1	1	1	2	1	0	4	3	3	1	1	0	1	0		2	1	0	2	1	2	2	0	2		2	0	2	2	1	1	1	1	1	4	0	1	1	3	1	0	2	0	2	1	2	1	1
905	1	1	1	1	2	1	1	2	2	1	1	1	0	0	0		0	2	2	2	1	2	1	0	2		2	2	2	1	0	1	3	2	1	4	0	1	1	3	4	2	0	2	4	0	1	1	0
906	2	1	1	1	2	1	0	1	1	2	1	0	0	0	0		2	0	2	1	1	1	2	0	0		0	0	2	2	0	1	1	0	1	0	2	1	1	3	1	1	0	0	0	0	0	1	0
907	2	2	3	1	2	1	0	3	3	2	3	0	0	0	0		2	0	2	2	1	1	2	0	1		2	1	2	1	0	0	1	2	0	1	0	2	2	3	1	3	2	2	4	3	2	2	0
908	2	1	1	2	1	1	0	1	1	1	1	0	0	0	1		0	0	1	2	1	0	2	0	0		0	0	2	0	0	0	1	0	0	3	1	0	2	3	4	0	0	0	3	0	0	1	1
909	2	1	1	1	2	1	0	2	2	2	1	0	0	0	1		0	1	2	2	1	0	1	0	1		1	1	2	2	0	2	2	2	2	4	1	1	2	3	1	3	2	2	1	1	2	2	1
910	2	1	3	1	2	1	1	4	3	3	1	1	1	0	0		2	2	2	2	1	2	2	1	2		2	1	2	2	0	2	3	1	1	0	0	2	1	3	1	3	2	2	3	0	2	0	0
911	2	1	3	1	2	2	0	4	3	2	1	0	1	0	1		0	0	2	2	1	2	2	0	1		1	1	2	0	0	1	3	2	1	0	1	1	1	3	1	2	2	2	4	0	1	1	2
912	2	2	3	1	2	1	0	2	3	2	1	1	1	0	0		2	1	2	2	1	1	2	0	1		2	2	1	2	0	1	1	2	2	4	0	1	0	3	1	2	0	2	4	1	1	2	1
913	2	2	3	1	2	1	0	4	2	2	1	0	0	0	0		2	2	2	1	1	0	1	0	1		2	0	2	0	0	2	3	2	1	1	0	1	1	3	1	1	0	2	4	0	0	2	0
914	2	2	1	1	2	1	0	1	3	2	2	1	1	0	1		1	2	2	2	1	2	2	1	1		2	2	1	2	2	1	4	2	2	4	2	1	1	3	4	3	2	2	3	1	2	2	3
915	1	2	1	2	2	1	1	2	3	3	1	1	1	0	0		1	2	0	2	2	2	1	0	1		2	1	2	2	0	1	4	2	1	2	0	1	2	3	1	2	0	0	4	2	1	1	0
916	1	2	1	2	2	1	1	2	3	3	1	1	1	0	0		1	2	0	2	2	2	1	0	1		2	1	2	2	0	1	4	2	1	2	0	1	2	3	1	2	0	0	4	2	1	1	0
917	2	2	2	1	2	1	0	3	3	2	1	0	0	0	0		0	0	2	2	1	2	0	0	0		1	1	2	0	0	2	3	2	0	2	2	1	1	3	0	2	1	2	4	2	2	2	0
918	2	1	1	2	2	2	0	1	2	3	2	1	0	0	1		1	2	1	1	2	1	2	1	1		1	2	2	2	0	1	2	2	2	2	1	1	1	3	4	2	2	2	2	1	1	2	1
919	2	1	1	1	2	2	1	2	1	2	1	0	0	0	1		2	2	2	2	1	2	0	0	1		0	0	1	2	2	1	4	1	2	4	0	1	2	3	4	2	0	1	1	1	0	0	0
920	2	2	2	1	2	1	0	2	3	3	1	0	1	0	1		1	2	2	1	1	2	1	0	1		1	1	1	1	0	1	1	2	1	3	0	1	1	3	4	3	2	2	4	0	2	1	0
921	2	2	2	1	2	1	0	2	2	1	1	0	0	0	1		1	1	1	1	1	2	1	2	1		2	2	2	1	1	1	1	2	1	4	1	2	2	4	4	1	0	1	1	3	2	1	2
922	2	2	1	2	2	1	1	2	3	2	1	1	1	0	0		1	2	0	1	1	2	2	1	2		0	0	0	1	0	1	2	1	2	0	0	1	2	3	0	2	2	1	3	0	2	0	3
923	2	1	1	2	2	2	1	1	1	1	1	0	0	1			2	2	2	2	2	2	1	0	1		2	2	1	0	0	1	2	1	1	4	0	1	2	3	1	3	0	2	2	1	2	2	1
924	2	2	3	1	2	1	0	2	2	2	1	0	0	0	1		2	2	2	1	1	2	2	0	1		1	1	2	1	0	1	2	1	2	0	1	1	1	3	1	1	0	1	4	0	2	2	0
925	2	1	1	1	2	1	1	1	1	2	1	1	0	0	0		0	0	0	0	0	0	0	0	0		0	0	0	0	1	0	3	0	0	0	0	0	0	0	0	0	0	0	3	0	0	0	0
926	2	1	2	1	3	2	1	2	1	3	1	1	0	0	1		0	0	0	0	0	0	0	0	0		0	0	0	0	3	0	3	0	0	0	0	0	0	0	3	3	0	0	3	3	1	2	2
927	2	1	2	1	2	1	0	4	1	1	1	0	0	0	0		2	2	2	2	1	2	0	1	1		1	2	2	2	2	2	1	2	2	1	1	1	2	3	4	3	2	1	4	0	2	2	0
928	2	2	1	2	2	1	1	2	3	2	1	1	1	0	0		1	2	0	1	1	2	2	1	2		0	0	0	1	0	1	2	1	2	0	0	1	2	3	0	2	2	1	3	0	2	0	3
929	2	1	3	1	3	1	1	3	2	2	3	1	0	0	0		2	2	2	2	1	2	2	0	0		2	1	1	2	0	2	3	2	2	4	1	1	1	3	1	1	2	2	4	0	1	2	0
930	2	2	3	1	2	1	0	4	3	2	1	0	0	0	0		2	2	2	2	1	2	2	0	1		2	2	1	2	0	1	1	1	1	3	2	2	1	3	0	3	1	2	3	1	1	1	0
931	2	1	1	2	2	2	1	1	1	1	1	0	0	1			2	2	2	2	2	2	1	0	1		2	2	1	0	0	1	2	1	1	4	0	1	2	3	1	3	0	2	2	1	2	2	1
932	2	2	3	1	2	1	0	4	1	3	1	0	0	0	1		2	2	2	1	1	1	1	2	1		0	2	2	1	0	1	1	2	2	3	0	1	2	3	1	3	0	0	4	0	2	2	1
933	2	2	3	1	2	1	0	4	3	2	1	0	0	0	0		2	2	2	2	1	2	2	0	1		2	2	1	2	0	1	1	1	1	3	2	2	1	3	0	3	1	2	3	1	1	1	0
934	2	1	2	1	2	1	0	1	1	1	1	0	0	0	0		2	0	2	1	1	0	2	0	0		0	1	2	2	0	1	1	1	1	0	2	1	1	3	1	1	0	0	0	0	0	1	0
935	2	1	1	1	2	1	0	2	1	2	1	0	0	0	0		2	1	2	0	1	1	2	0	0		0	1	0	2	0	1	1	1	1	0	2	1	1	3	0	1	0	2	4	0	0	1	1
936	2	2	3	1	2	1	0	3	3	2	1	1	0	0	1		2	2	2	1	1	1	2	1	1		2	1	2	2	1	1	3	1	1	4	2	1	1	3	4	2	2	1	3	2	2	1	0
937	2	2	1	2	2	2	0	1	3	2	1	0	0	0	0		1	0	2	2	1	2	1	0	2		1	1	1	1	0	1	4	2	1	2	1	1	0	3	3	2	0	2	1	1	0	0	1
938	2	2	1	2	2	2	0	1	3	2	1	0	0	0	0		2	0	2	2	1	2	1	0	2		2	1	1	1	0	1	4	2	1	2	1	1	0	3	3	2	0	1	1	1	0	0	0
939	2	1	3	2	1	1	0	4	1	2	1	0	0	1	0		1	2	2	2	1	2	2	0	1		1	1	2	1	0	2	1	2	2	1	1	1	0	4	1	2	0	2	4	0	2	0	1
940	2	2	2	1	1	1	0	2	3	2	1	1	1	0	1		2	2	2	2	1	2	1	1	2		1	1	2	1	0	1	4	2	2	1	1	1	1	3	2	2	2	2	1	2	2	1	0
941	2	1	2	1	2	2	1	1	1	3	1	1	0	1	1		1	1	2	2	1	1	2	2	2		2	1	1	2	1	1	2	1	2	4	1	1	1	3	1	2	1	1	4	2	2	2	3
942	2	2	1	1	2	1	0	2	1	3	1	1	1	0	1		1	2	2	2	1	2	2	0	0		2	1	2	2	0	1	4	2	2	4	1	1	2	3	1	2	1	2	1	1	2	1	0
943	2	2	1	1	2	1	0	1	1	1	1	0	0	0	1		2	0	2	2	0	2	2	0	2		0	1	1	2	0	2	2	2	2	4	1	1	1	3	1	2	0	2	2	1	0	2	0
944	2	1	1	1	2	2	1	1	1	1	1	1	0	1	0		1	2	2	2	1	2	1	0	2		1	0	1	1	0	1	3	1	1	1	0	1	1	3	4	2	0	0	4	0	0	1	1
945	2	1	1	1	2	2	1	1	1	1	1	1	0	1	0		1	2	2	2	1	2	1	0	2		1	0	1	1	0	1	3	1	1	1	0	1	1	3	4	2	0	0	4	0	0	1	1
946	1	2	2	1	2	1	0	4	3	3	2	1	1	0	1		1	1	2	2	1	1	2	0	2		1	1	1	1	0	1	2	1	2	3	1	1	1	3	1	2	2	0	4	1	2	2	0
947	2	2	2	1	2	1	1	2	2	2	1	0	1	0	0		0	0	2	0	1	2	0	0	0		2	2	1	0	0	0	4	2	2	0	0	0	0	0	0	0	0	0	4	0	0	0	0
948	2	1	1	1	2	2	0	2	1	2	1	1	0	0	0		2	1	2	2	1	1	0	1	2		2	1	2	1	0	2	3	2	0	0	1	1	1	3	4	3	2	1	2	0	2	1	0
949	2	2	3	2	1	1	0	2	2	2	2	0	0	0	1		1	2	2	2	1	2	1	0	1		1	1	1	2	0	1	1	2	2	0	0	1	2	0	4	3	2	2	4	0	2	1	0
950	2	1	1	2	2	2	1	1	1	2	1	0	1	1	1		2	2	2	2	1	2	2	1	1		2	2	2	2	0	1	2	1	2	4	2	1	1	3	4	3	2	2	4	1	2	2	1
951	2	2	1	1	2	1	0	1	2	2	1	0	0	0	0		0	1	2	1	0	2	2	1	2		1	1	2	1	0	1	2	2	0	1	1	1	1	3	4	2	0	2	4	1	2	1	0
952	2	2	2	1	2	1	0	2	3	3	1	1	1	0	1		1	2	2	2	1	1	2	1	1		2	0	1	0	0	1	4	2	2	4	1	1	1	3	4	3	2	2	3	1	2	2	3
953	2	2	2	1	2	1	0	2	1	1	1	0	0	0	1		0	1	2	0	1	1	0	0	1		0	2	1	2	0	1	1	2	0	3	0	2	2	3	0	0	0	2	2	0	2	1	0
954	2	1	1	2	3	1	0	4	3	3	1	1	0	0	0		1	0	1	2	1	2	0	1	2		0	1	2	1	0	1	1	2	1	0	1	2	1	3	0	0	2	2	1	0	0	0	0
955	2	2	2	2	3	1	0	2	2	2	1	0	0	0	0		2	1	2	2	1	2	0	0	0		1	1	2	0	0	1	2	2	1	2	0	1	1	3	1	2	0	1	2	1	2	1	1
956	2	2	3	1	2	1	0	1	1	1	1	0	0	0	0		1	2	2	2	1	2	2	0	0		2	1	2	2	0	1	2	2	2	4	0	0	1	3	4	0	0	1	1	0	2	0	0
957	2	2	3	1	2	1	0	2	1	1	1	1	1	0	0		1	1	1	2	1	2	2	0	0		1	0	1	0	0	2	2	0	0	0	0	1	1	3	4	2	0	0	4	0	0	0	0
958	2	1	2	1	2	1	0	3	1	1	1	0	0	0	0		2	2	2	2	1	2	2	2	1		1	1	2	1	0	1	1	2	2	0	0	2	1	3	0	2	0	0	4	1	0	1	0
959	2	2	3	1	3	1	0	2	1	1	1	1	0	0	1		2	2	2	2	1	2	2	2	1		1	1	2	1	0	1	4	2	2	3	1	1	1	3	4	2	2	2	3	0	0	1	0
960	2	2	3	1	2	1	0	1	1	1	1	0	0	0	0		1	2	2	2	1	2	2	0	0		2	1	2	2	0	1	2	2	2	4	0	0	1	3	4	0	0	1	1	0	2	0	0
961	1	2	1	2	2	1	0	2	1	1	1	0	0	1	0		2	2	1	2	1	2	1	0	1		2	2	2	2	2	1	4	2	1	4	0	2	1	3	1	3	0	2	4	3	2	2	4
962	2	1	1	1	2	1	1	1	2	2	1	1	0	0	0		2	1	2	2	1	1	2	0	2		2	1	2	0	0	1	2	2	1	0	0	1	2	0	0	2	0	2	3	0	0	1	0
963	1	2	2	2	2	2	0	3	3	3	2	0	0	0	0		2	2	1	2	1	2	2	1	2		2	1	2	1	2	1	2	2	2	4	0	1	1	3	4	2	0	2	4	1	2	1	4
964	1	2	2	2	2	2	0	4	3	2	1	0	0	1	0		2	0	2	0	1	2	0	0	1		1	0	0	0	2	0	3	1	1	3	2	1	1	3	1	3	0	1	4	0	2	2	0
965	2	2	1	1	1	1	0	1	1	1	1	0	0	0	0		2	2	2	2	0	2	2	0	1		1	1	2	1	0	1	3	2	2	3	0	1	1	3	0	1	0	2	2	0	0	1	0
966	2	2	3	1	3	1	0	4	3	2	2	0	0	0	0		1	0	2	2	1	2	2	0	1		2	2	1	2	1	1	1	2	2	0	0	1	0	2	1	3	0	2	4	0	2	2	0
967	2	1	1	1	2	1	0	1	1	2	1	0	0	0	0		2	0	2	1	1	1	2	0	0		0	0	2	2	0	1	1	0	1	0	2	1	1	3	1	1	0	0	0	0	0	1	0
968	2	2	3	1	3	1	0	4	2	1	1	0	0	1	1		1	2	1	2	1	2	2	1	2		1	1	2	1	0	1	1	1	1	1	2	1	1	4	1	1	1	1	1	2	1	1	3
969	2	1	1	1	2	1	0	4	3	2	1	1	0	0	0		0	2	2	2	0	2	0	0	1		0	0	0	0	0	0	1	1	0	0	0	1	2	3	0	0	0	0	1	0	0	0	1
970	2	2	3	1	2	1	0	4	3	2	1	0	0	0	0		2	2	2	2	1	2	2	0	1		2	2	1	2	0	1	1	1	1	3	2	2	1	3	0	3	1	2	3	1	1	1	0
971	2	1	1	1	1	2	0	2	2	2	1	1	0	0	0		0	0	0	0	2	0	0	0	0		0	0	0	0	0	0	2	1	0	0	0	0	0	3	0	0	0	0	4	0	0	0	0
972	2	1	1	1	2	2	0	1	1	2	1	1	0	0	0		0	2	2	1	0	0	2	0	1		2	2	2	2	0	1	1	1	1	3	0	1	1	3	1	2	0	0	1	0	2	1	2
973	2	1	1	1	2	2	0	1	1	2	1	1	0	0	0		0	0	2	1	0	2	2	0	1		2	2	0	2	0	1	1	0	1	3	0	1	1	3	1	2	0	0	1	0	2	1	0
974	2	1	1	1	2	1	0	1	3	1	1	0	0	0	1		0	1	2	2	0	1	0	0	0		1	1	2	0	0	2	3	2	1	1	2	1	2	3	0	1	1	2	1	1	2	1	3
975	2	1	2	2	2	1	0	1	2	1	1	1	0	0	0		0	0	2	1	1	1	2	0	0		0	2	1	2	0	0	4	0	1	2	0	2	2	2	4	2	0	0	3	0	2	0	0
976	2	2	1	2	2	2	0	2	3	1	1	0	0	0	1		2	2	1	0	2	2	2	2	0		1	1	2	1	0	1	2	2	2	1	0	2	1	4	2	2	2	2	3	0	1	2	0
977	2	1	1	1	2	2	0	2	3	3	1	1	1	0	1		2	0	2	2	1	2	2	0	1		1	1	1	1	0	1	1	2	1	0	1	1	1	3	0	2	0	2	3	2	0	0	2
978	2	2	2	1	2	1	1	4	3	2	1	1	1	0	1		1	2	2	0	0	1	1	1	2		1	2	1	1	0	1	2	2	1	0	2	0	1	3	4	0	2	2	4	0	2	2	0
979	2	1	1	1	2	1	0	1	3	1	1	0	0	0	1		2	1	2	2	0	0	2	0	2		1	2	1	0	1	0	4	2	2	4	1	1	1	3	1	0	0	2	1	1	2	0	0
980	1	2	3	2	2	2	1	4	3	3	1	1	1	1	1		2	2	2	2	1	1	1	1	1		2	1	2	2	1	1	2	2	1	4	2	1	1	3	1	3	2	2	4	1	1	1	0
981	2	1	1	1	2	1	0	2	2	2	1	0	0	0	1		2	2	2	0	1	2	0	0	2		1	1	1	2	0	1	4	1	2	0	0	1	0	3	1	3	0	0	4	0	0	1	0
982	2	1	1	1	2	1	1	1	1	1	1	0	0	0	0		2	2	2	2	1	2	2	1	1		1	1	2	1	0	2	4	2	2	0	0	1	1	3	4	1	2	2	2	1	2	2	0
983	2	1	1	1	2	1	0	2	1	2	1	0	0	0	0		2	1	2	0	1	1	2	0	0		0	1	0	2	0	1	1	1	1	0	2	1	1	3	0	1	0	2	4	0	0	1	1
984	2	1	1	2	2	1	0	1	2	2	2	1	0	0	0		2	2	2	0	2	2	2	1	2		1	1	2	1	0	1	1	0	0	1	1	1	0	3	1	1	2	2	1	2	2	1	1
985	2	2	1	2	2	1	0	2	3	2	1	0	0	0	1		2	0	2	2	0	0	2	0	0		2	1	2	1	0	1	4	1	2	1	0	1	0	3	1	1	0	1	4	0	1	0	0
986	2	1	1	2	2	1	0	2	1	1	1	1	0	0	0		0	1	2	1	1	1	0	1	0		0	2	1	2	0	1	1	1	0	3	2	2	1	1	2	3	1	1	1	1	1	1	2
987	2	1	3	2	2	1	0	1	1	2	1	1	0	0	0		2	2	2	2	2	1	1	2	2		1	1	2	1	0	1	1	2	2	1	1	1	1	4	1	2	2	2	2	1	2	1	4
988	2	1	1	1	2	2	1	1	2	2	1	0	0	0	1		1	0	2	2	1	2	1	1	2		1	2	1	2	0	1	2	1	1	2	2	2	0	0	4	0	1	1	4	3	0	0	3
989	2	1	1	2	2	2	0	4	1	2	1	1	0	0	1		2	0	2	0	1	0	2	0	0		1	1	2	0	0	1	1	0	1	0	0	1	2	3	4	3	0	1	1	0	2	2	1
990	2	1	1	2	2	1	0	1	1	1	1	0	0	0	0		2	0	2	0	1	1	2	0	0		2	1	0	1	0	1	4	1	1	0	2	1	1	3	1	2	1	0	0	0	2	2	1
991	2	1	2	1	3	2	0	1	1	1	1	1	0	0	0		1	1	0	1	1	1	2	1	2		1	1	2	2	0	1	1	1	0	0	0	1	0	3	4	3	0	1	4	0	2	0	0
992	2	2	1	2	2	1	0	2	2	2	2	1	1	0	0		2	2	2	2	2	2	2	1	2		1	1	2	1	0	2	4	2	2	3	1	1	0	3	1	2	2	2	4	2	1	1	3
993	2	1	1	2	1	1	1	1	1	1	1	0	0	0	0		2	2	2	2	2	2	2	1	2		1	1	2	1	0	2	1	1	2	2	1	1	1	4	1	1	2	2	1	2	1	1	0
994	2	1	1	1	2	2	0	2	1	2	2	0	0	1	0		1	1	2	2	1	2	2	0	1		1	1	1	1	0	1	3	1	2	0	1	1	2	3	4	3	0	2	2	0	1	1	0
995	2	1	1	1	2	2	1	2	1	1	1	0	0	0	0		1	2	2	2	2	1	2	1	1		2	0	2	0	0	1	2	1	1	2	0	1	2	3	4	2	0	2	1	3	0	1	1
996	2	1	1	2	1	1	1	1	1	2	1	1	0	1	0		1	2	2	1	1	2	2	2	2		1	1	1	1	0	2	2	1	1	3	0	2	2	3	4	3	0	1	3	3	2	2	1
997	2	1	1	2	2	1	0	1	1	1	1	0	0	0	0		0	2	2	2	1	2	2	0	0		0	1	2	0	0	0	2	2	2	0	0	0	1	3	1	1	0	1	4	0	2	2	1
998	2	1	2	1	3	1	1	4	1	3	1	1	0	0	0		1	2	2	0	2	1	2	0	0		1	1	1	0	0	0	2	2	1	0	0	1	1	3	0	0	0	2	2	0	2	1	0
999	2	2	3	2	2	1	1	2	2	2	2	1	1	1	0		2	2	2	2	2	2	2	1	0		1	1	2	1	0	1	4	2	2	2	1	1	1	1	2	3	2	2	1	1	2	1	0
1000	2	1	1	1	2	1	1	4	1	3	1	1	0	1	0		2	2	0	1	1	1	2	2	2		1	1	2	1	0	2	0	1	2	0	0	2	1	3	4	2	0	2	4	1	2	2	0
1001	2	2	2	2	3	2	1	2	1	2	1	1	0	1	0		2	2	2	2	2	2	2	1	2		1	1	2	1	1	1	2	1	2	4	1	1	1	2	3	3	2	2	1	2	2	0	0
1002	2	2	3	2	2	1	1	1	2	2	1	1	1	1	0		2	2	2	2	2	2	2	1	0		1	1	1	2	0	1	2	2	2	4	1	0	1	1	3	2	1	1	1	2	0	2	0
1003	2	1	3	1	3	1	1	3	2	2	3	1	0	0	0		2	2	2	2	1	2	2	0	0		2	1	1	2	0	2	3	2	2	4	1	1	1	3	1	1	2	2	4	0	1	2	0
1004	2	1	1	2	2	1	0	1	3	1	1	0	0	1	0		2	2	2	1	1	2	0	0	1		1	2	0	0	1	0	4	2	1	4	2	2	0	2	1	2	2	0	4	0	2	2	0
1005	2	1	1	2	2	2	0	4	1	3	1	0	0	0	0		2	2	1	2	1	2	2	0	1		2	1	2	1	0	1	1	1	2	0	0	1	1	3	4	0	0	2	1	2	1	1	0
1006	2	1	1	1	2	2	0	1	1	1	1	0	0	0	0		1	2	2	2	1	2	1	1	0		0	0	1	0	0	1	1	2	1	1	1	1	2	3	0	3	2	2	1	0	2	1	4
1007	2	2	1	2	2	1	1	1	2	2	2	1	1	1	0		2	1	2	1	1	2	2	2	2		1	1	2	1	0	2	4	0	0	2	2	1	1	2	4	3	0	1	3	2	2	1	0
1008	2	1	1	2	2	2	0	1	1	1	1	0	0	0	0		0	0	0	0	0	0	0	0	0		0	0	0	0	0	0	3	2	0	0	0	0	0	0	0	0	0	0	3	0	0	0	0
1009	2	1	2	2	3	2	0	1	1	2	1	1	0	1	0		2	1	2	2	1	2	2	2	1		2	1	2	2	1	1	4	2	2	4	2	2	2	3	3	3	2	2	4	1	2	2	2
1010	2	2	1	1	2	1	0	4	2	2	1	0	0	0	0		2	0	0	1	1	2	0	0	0		0	0	0	0	0	0	2	0	0	0	0	0	0	0	0	0	0	0	4	0	0	0	0
1011	1	1	2	1	3	1	1	3	1	3	3	1	1	1	0		2	2	2	2	2	2	2	1	2		1	1	2	1	0	1	1	2	2	3	1	1	2	3	1	2	2	2	4	1	2	1	0
1012	2	1	1	2	2	1	0	1	2	2	1	1	0	0	1		0	1	2	1	1	0	0	0	2		1	1	2	0	0	1	4	2	0	4	0	1	0	2	4	1	0	2	3	0	2	1	1
1013	2	1	1	2	2	2	0	1	1	2	1	1	0	0	0		1	0	2	2	0	2	1	0	1		0	1	2	0	0	2	2	0	1	2	0	1	1	3	1	2	0	0	3	0	2	2	0
1014	2	2	1	2	3	1	0	2	3	2	2	1	1	0	1		2	0	2	2	1	2	2	0	0		1	1	1	1	0	2	2	1	1	3	0	2	1	3	4	3	1	0	3	3	2	2	1
1015	2	1	3	2	2	1	0	4	1	1	1	0	0	0	0		0	2	2	0	1	1	0	0	0		0	0	0	0	0	0	1	1	0	0	0	0	0	3	0	0	0	0	4	0	0	0	0
1016	2	1	1	1	2	1	0	1	1	1	1	0	0	0	0		0	0	0	0	0	0	0	0	0		0	0	0	0	0	0	3	0	0	0	0	0	0	0	0	0	0	0	3	0	0	0	0
1017	1	2	2	1	2	1	0	3	3	3	1	1	1	1	1		1	2	2	0	1	2	2	1	1		1	1	2	2	0	1	1	1	2	4	1	1	1	3	4	2	2	2	4	2	2	1	3
1018	2	1	1	2	2	2	0	1	2	1	1	1	0	0	0		2	2	2	2	1	2	2	0	1		2	0	2	1	0	1	4	1	1	0	0	1	2	3	4	3	2	2	1	0	1	1	1
1019	2	2	1	1	2	1	1	1	3	3	1	0	0	0	0		1	0	1	0	0	2	2	0	0		2	2	1	1	0	2	1	0	1	3	0	0	0	0	4	2	0	1	1	1	1	2	0
1020	2	1	1	1	2	1	0	2	1	2	1	0	0	0	1		2	1	0	2	1	0	0	0	2		2	1	2	1	0	1	2	1	1	0	0	1	1	4	1	1	0	0	4	3	0	2	0
1021	2	1	2	1	2	2	0	1	1	2	1	0	0	0	0		0	2	2	1	1	2	2	1	2		1	1	2	1	0	1	2	2	1	4	1	1	1	3	4	2	2	1	3	1	2	2	1
1022	2	2	1	1	2	1	1	1	3	3	1	0	0	0	0		1	0	1	0	0	2	2	0	0		2	2	1	1	0	2	1	0	1	3	0	0	0	0	4	2	0	1	1	1	1	2	0
1023	2	1	1	2	2	1	0	1	1	2	1	1	0	0	0		0	0	2	1	1	1	1	0	0		1	0	2	0	0	0	2	2	1	2	0	1	1	3	4	2	0	2	3	0	0	2	0
1024	2	1	1	1	2	2	1	2	1	2	1	1	1	1	0		0	2	2	0	1	2	0	0	1		2	1	1	1	0	1	1	1	2	2	0	1	1	3	4	3	2	2	4	2	2	2	0
1025	2	1	1	2	2	2	0	2	3	2	1	0	0	0	0		2	2	2	2	2	2	2	1	2		1	1	2	1	0	1	4	1	2	1	1	1	1	3	1	2	0	1	2	0	1	1	1
1026	2	1	1	1	2	2	0	1	1	1	1	1	0	0	0		0	1	2	2	1	1	2	1	2		1	2	2	1	0	1	2	1	2	0	1	1	1	3	1	1	2	2	4	0	1	1	3
1027	2	2	3	2	3	1	1	4	3	3	2	1	1	1	0		2	2	2	2	2	2	2	1	2		1	1	2	1	0	1	2	1	1	3	0	0	2	3	1	2	2	2	3	1	2	1	0
1028	2	1	1	2	2	1	1	2	1	1	1	1	0	0	0		2	2	2	2	2	2	2	1	2		1	1	2	1	0	1	1	2	2	3	1	1	1	1	1	2	2	2	3	2	2	1	4
1029	2	2	2	2	2	1	1	2	2	2	2	1	1	1	0		2	2	2	2	2	2	2	1	2		1	1	2	2	0	1	4	2	1	1	2	2	2	1	2	3	2	0	2	3	2	1	0
1030	2	1	2	1	2	1	0	1	1	1	1	1	0	0	1		2	2	2	1	1	2	2	0	2		1	0	2	1	0	1	2	2	2	4	0	2	2	3	1	2	0	1	4	1	1	1	0
1031	2	1	1	2	3	2	1	1	1	2	1	1	0	0	0		2	2	2	1	1	2	2	1	2		1	1	1	1	1	1	4	2	1	4	2	1	2	3	0	3	2	0	3	3	0	0	0
1032	2	1	3	2	3	1	1	2	2	1	2	1	1	1	0		2	2	2	2	2	2	2	1	2		1	1	2	2	0	1	1	2	1	1	2	1	1	1	1	2	2	1	4	1	2	0	0
1033	2	1	2	1	2	2	0	1	1	1	1	1	0	0	0		1	2	2	2	1	2	2	1	1		1	1	2	1	0	1	2	1	2	2	1	1	1	3	4	1	0	1	3	0	2	2	0
1034	2	1	1	2	2	2	0	2	1	2	1	1	0	0	0		2	0	2	2	0	2	2	0	0		0	1	2	2	0	1	2	1	0	0	0	1	1	3	1	3	0	1	4	0	2	2	0
1035	2	1	1	2	2	1	1	2	1	1	1	1	1	0	0		2	2	1	2	2	2	2	1	2		1	1	2	2	0	2	1	2	2	1	1	1	1	1	4	2	1	2	2	2	2	1	2
1036	2	2	1	2	2	1	1	3	3	2	2	1	1	1	0		2	1	1	2	2	2	2	1	2		2	2	2	1	0	1	1	2	1	3	2	1	1	2	1	2	2	2	1	1	2	1	2
1037	2	1	1	1	2	2	0	1	1	1	1	1	0	0	0		0	2	2	2	1	0	2	1	1		2	2	2	0	0	1	1	1	1	0	1	1	0	3	1	2	0	0	4	0	2	2	0
1038	2	1	1	2	2	1	1	2	1	2	1	1	0	0	0		2	2	2	2	2	2	1	2	2		1	1	1	1	0	1	2	2	2	2	1	2	2	4	1	2	2	2	3	1	2	1	4
1039	1	1	2	1	2	2	0	1	1	1	1	0	0	0	0		2	0	2	1	1	2	2	1	1		1	1	2	2	1	1	2	2	2	4	2	1	1	3	4	3	2	2	4	1	0	2	1
1040	2	1	1	2	1	1	1	1	1	1	1	1	0	1	0		1	2	2	1	2	2	2	1	2		2	1	2	1	0	1	1	1	1	2	2	2	1	2	1	3	2	1	4	3	2	1	3
1041	2	1	1	2	2	1	0	1	1	2	1	1	0	0	0		2	2	2	2	1	2	1	2	1		1	2	0	2	0	1	4	1	1	1	1	1	2	2	4	1	2	2	4	0	1	1	0
1042	2	1	1	1	2	1	0	2	1	2	1	1	0	0	0		0	1	2	2	1	2	0	0	0		0	0	0	0	1	0	1	1	0	0	0	0	0	3	0	0	0	2	3	0	1	0	0
1043	2	1	3	1	2	1	1	3	1	2	1	1	1	0	1		2	1	2	2	1	2	2	1	2		1	1	2	1	2	1	4	2	2	4	1	2	2	3	3	3	1	0	4	3	2	2	0
1044	2	2	1	2	2	2	0	2	2	2	1	1	1	0	0		2	2	0	1	0	1	0	1	2		1	1	1	2	1	2	2	2	1	4	2	2	0	2	1	2	1	2	1	2	2	1	1
1045	2	1	1	2	2	2	0	1	2	2	1	0	0	0	0		1	0	2	2	1	0	0	0	2		0	0	2	1	0	2	1	1	2	0	1	1	1	3	0	3	1	2	4	0	2	2	1
1046	2	1	1	2	2	1	0	1	2	2	1	0	0	0	0		1	2	2	1	1	2	2	0	2		1	0	2	1	0	1	1	0	2	4	1	1	0	3	4	1	0	2	4	2	2	2	0
1047	2	1	1	2	2	1	0	1	1	1	1	0	0	0	0		2	2	2	1	1	0	2	0	0		1	1	2	1	0	1	1	1	0	0	0	1	1	3	1	0	0	0	1	3	1	1	0
1048	2	1	1	2	2	1	0	1	1	1	1	0	0	0	0		2	0	2	0	1	1	2	0	0		2	1	0	1	0	1	4	1	1	0	2	1	1	3	1	2	1	1	1	1	2	2	1
1049	2	1	1	2	2	1	0	1	1	1	1	0	0	0	0		2	2	2	1	1	0	2	0	0		1	1	2	1	0	1	1	1	0	0	0	1	1	3	1	0	0	0	1	3	1	1	0
1050	2	2	2	1	2	1	0	2	3	3	1	1	1	0	1		1	2	2	2	1	1	2	1	1		2	0	1	0	0	1	4	2	2	4	1	1	1	3	4	3	2	2	3	1	2	2	3
1051	2	2	3	1	2	1	0	4	3	2	1	1	0	0	0		2	2	2	2	1	2	2	1	1		2	2	2	1	0	2	1	2	2	4	0	1	1	3	0	1	0	0	2	2	0	0	0
1052	2	1	1	1	2	2	0	1	1	1	1	0	0	0	0		1	1	2	2	1	2	2	0	0		0	0	2	0	0	0	3	0	2	0	0	0	0	3	1	2	2	2	4	0	0	0	1
1053	2	1	1	1	2	1	0	1	1	1	1	0	0	0	1		0	2	2	2	1	0	0	0	0		2	1	2	1	0	1	1	2	0	4	0	1	1	3	1	2	0	0	4	2	2	2	1
1054	2	1	1	1	2	2	0	1	1	1	1	1	0	0	0		1	1	2	2	1	1	2	1	2		1	0	0	1	0	1	1	2	0	0	2	1	1	3	0	2	0	1	2	2	1	1	0
1055	2	1	1	2	2	1	0	2	1	1	1	0	1	0	0		1	0	2	2	0	0	0	0	0		2	0	2	0	0	1	4	0	0	0	0	0	0	3	1	0	0	0	4	1	0	0	0
1056	2	1	1	2	2	1	0	2	1	1	1	1	0	0	0		0	1	2	1	1	1	0	1	0		0	2	1	2	0	1	1	1	0	3	2	2	1	1	2	3	1	1	1	1	1	1	2
1057	2	2	1	2	2	1	0	2	3	2	1	0	0	0	1		2	2	2	2	1	0	0	0	2		2	0	2	2	0	2	2	2	1	0	0	0	0	3	0	2	0	0	4	0	0	0	0
1058	2	2	1	1	1	1	1	2	2	2	1	0	1	0	0		2	0	2	0	1	2	1	0	2		0	1	2	1	0	2	4	2	2	4	1	1	1	3	1	1	0	2	3	1	2	2	0
1059	2	1	3	2	2	1	0	4	1	1	1	0	0	0	0		0	2	2	0	1	1	0	0	0		0	0	0	0	0	0	1	1	0	0	0	0	0	3	0	0	0	0	4	0	0	0	0
1060	2	2	1	2	2	2	0	2	3	1	1	0	0	0	1		2	2	1	0	2	2	2	2	0		1	1	2	1	0	1	2	2	2	1	0	2	1	4	2	2	2	2	3	0	1	2	0
1061	2	1	1	2	2	2	0	1	1	2	1	1	0	0	0		2	2	2	2	0	2	2	1	2		1	1	0	0	0	1	2	1	1	0	1	1	1	3	4	3	2	2	4	2	2	2	0
1062	2	1	1	1	2	1	0	1	2	2	1	1	0	0	0		1	2	2	2	1	1	2	0	1		2	1	2	0	0	1	2	1	1	0	1	1	1	3	0	1	0	2	1	0	2	2	0
1063	2	2	1	1	1	1	1	2	3	3	1	1	1	0	1		0	0	2	2	1	2	2	0	2		1	0	0	2	0	1	1	2	2	0	0	1	0	3	1	0	0	0	1	0	2	2	0
1064	2	2	1	2	2	2	0	2	2	2	1	1	1	0	0		2	2	0	1	0	1	0	1	2		1	1	1	2	1	2	2	2	1	4	2	2	0	2	1	2	1	2	1	2	2	1	1
1065	2	1	3	1	2	1	0	1	3	2	1	0	0	0	1		2	2	2	2	2	0	2	0	2		2	2	2	1	0	2	2	2	2	2	0	1	1	3	0	3	0	2	4	0	2	2	0
1066	2	1	3	1	2	1	0	1	3	2	1	0	0	0	1		2	2	2	2	2	0	2	0	2		2	2	2	1	0	2	2	2	2	2	0	1	1	3	0	3	0	2	4	0	2	2	0
1067	2	1	2	1	2	1	0	1	3	2	1	1	0	0	1		1	0	2	2	1	2	1	0	1		2	1	1	2	0	2	2	2	1	1	0	1	2	3	4	2	0	2	4	0	2	2	3
1068	2	1	1	1	2	1	1	1	1	1	1	1	0	0	0		2	0	2	1	1	0	2	0	0		1	1	2	1	0	1	1	2	1	4	1	1	1	3	4	2	2	0	3	3	0	0	1
1069	2	1	1	2	2	1	0	1	1	2	1	1	0	0	0		0	0	2	1	1	1	1	0	0		1	0	2	0	0	0	2	2	1	2	0	1	1	3	4	2	0	2	3	0	0	2	0
1070	1	2	3	2	2	2	1	4	3	3	1	1	1	1	1		2	2	2	2	1	1	1	1	1		2	1	2	2	1	1	2	2	1	4	2	1	1	3	1	3	2	2	4	1	1	1	0
1071	2	2	1	1	2	1	0	3	1	2	1	0	0	0	1		0	0	0	0	1	2	2	0	0		2	2	2	1	0	2	4	0	2	1	0	1	0	3	1	0	0	1	4	0	0	2	0
1072	2	1	1	1	3	2	0	1	1	2	1	1	0	0	0		1	1	2	2	1	2	2	1	0		1	2	2	2	0	1	2	2	2	4	0	0	1	3	4	3	1	1	2	2	1	2	3
1073	2	1	1	1	2	1	0	1	1	1	1	0	0	0	1		0	1	2	2	1	1	2	1	2		2	1	2	2	0	2	2	2	1	3	0	1	1	3	4	0	0	1	1	0	0	0	0
1074	2	1	1	1	2	1	1	1	1	2	1	1	0	0	1		1	1	2	2	1	1	0	0	0		2	1	2	0	0	1	1	2	2	0	0	1	0	3	4	1	0	0	4	0	2	0	0
1075	2	1	1	2	2	1	0	1	1	2	1	0	0	0	0		0	2	2	1	1	2	2	1	1		2	1	2	1	1	0	2	2	2	4	1	1	1	3	1	2	1	2	4	0	1	2	3
1076	1	2	2	2	2	2	0	3	3	3	2	0	0	0	0		2	2	1	2	1	2	2	1	2		2	1	2	1	3	1	2	2	2	4	0	1	1	3	4	2	0	2	4	1	2	1	4
1077	2	1	3	1	2	2	0	1	1	1	1	0	0	1	0		1	1	2	2	1	2	2	1	1		2	1	2	1	0	1	1	1	2	1	0	1	1	3	0	2	0	1	4	0	1	2	0
1078	2	1	1	1	2	2	0	1	1	2	1	0	0	0	0		1	2	2	2	1	1	2	2	1		2	0	2	2	1	1	1	2	2	1	2	1	2	3	4	2	0	2	2	1	1	0	0
1079	2	1	1	1	2	2	1	1	1	1	1	1	0	1	0		1	2	2	2	1	2	1	2	2		1	2	2	1	0	1	2	2	2	0	2	2	2	3	4	1	2	2	3	0	1	1	0
1080	2	1	1	1	2	1	0	2	3	3	2	1	0	0	1		1	1	2	2	1	0	0	0	1		2	0	2	2	0	1	1	0	1	0	0	0	0	3	1	2	0	0	3	2	0	1	0
1081	2	1	1	2	1	1	1	2	1	2	1	0	0	0	1		0	2	2	2	1	0	0	0	2		1	1	2	0	0	0	1	2	2	0	1	0	2	3	0	1	0	2	2	0	2	0	0
1082	1	1	3	1	3	1	1	1	3	1	2	1	0	0	0		0	2	2	2	1	2	2	0	2		1	1	2	2	0	1	1	2	2	0	2	1	0	2	4	2	0	1	2	2	2	1	0
1083	1	1	1	1	3	1	0	1	1	2	1	1	1	0	0		2	2	2	1	1	2	2	0	2		1	1	2	0	0	1	1	2	2	4	1	1	1	3	4	2	1	2	4	1	2	2	0
1084	2	2	2	1	3	1	1	2	2	2	1	1	1	0	1		1	2	2	1	1	2	1	0	1		2	2	2	2	0	1	1	1	1	2	0	1	1	3	4	2	2	2	1	0	2	1	2
1085	2	1	2	1	2	2	0	2	1	3	1	0	0	0	0		2	2	2	2	1	2	2	2	1		1	1	2	1	0	1	3	1	2	4	1	1	2	3	4	1	2	2	3	2	1	1	0
1086	2	1	1	1	2	1	0	2	2	1	1	1	0	0	1		0	2	2	2	1	2	0	1	2		2	1	2	2	0	1	2	2	2	0	1	1	1	3	1	3	0	2	1	0	2	2	1
1087	2	1	1	1	2	2	0	1	1	1	1	0	0	0	0		0	2	2	2	0	1	0	2	0		0	0	0	0	0	0	1	1	1	0	0	2	0	3	0	3	0	0	4	0	2	1	0
1088	2	1	1	1	2	1	0	2	3	2	1	1	0	0	0		1	2	2	2	1	2	2	1	0		1	1	2	1	1	1	1	2	1	4	1	1	1	3	1	2	2	1	4	2	2	1	0
1089	2	2	2	1	2	1	1	4	3	1	1	1	0	0	0		2	1	0	0	2	2	2	1	2		2	2	2	1	0	1	2	2	2	4	1	1	2	3	1	3	0	2	1	2	1	1	0
1090	1	1	2	1	2	1	0	1	2	1	1	1	0	0	0		1	2	1	2	1	0	0	0	0		2	1	2	1	0	1	4	2	2	3	1	1	1	2	1	2	1	2	1	0	2	1	1
1091	2	1	1	2	2	2	1	2	2	2	1	0	0	0	0		2	2	2	2	1	0	2	1	1		0	0	0	0	0	0	2	0	1	1	2	1	0	3	1	3	0	1	2	1	2	1	0
1092	2	1	1	1	2	2	0	2	1	2	2	0	0	1	0		1	1	2	2	1	2	2	0	1		1	1	1	1	0	1	3	1	2	0	1	1	2	3	4	3	0	2	2	0	1	1	0
1093	2	1	1	1	2	1	0	2	1	1	1	0	0	0	0		2	2	1	2	1	1	2	0	0		1	1	2	2	0	1	1	2	2	0	0	0	1	3	0	2	0	0	3	0	0	0	0
1094	2	1	2	1	2	1	0	1	1	1	1	0	0	0			2	2	2	2	1	2	1	0	2		1	0	2	1	0	2	2	2	2	0	2	2	1	3	1	2	2	1	2	0	1	2	0
1095	2	2	1	1	2	2	0	2	2	1	1	0	0	0	0		2	2	2	2	1	2	0	1	1		2	1	0	1	0	1	3	1	0	0	0	0	2	3	4	1	0	2	2	0	2	2	0
1096	2	1	1	1	1	2	1	2	1	3	1	0	0	0	0		0	0	2	1	1	0	2	0	2		2	1	2	1	0	2	2	2	1	0	0	1	0	3	1	0	0	2	4	0	0	2	0
1097	1	2	2	1	3	1	0	2	2	2	1	1	1	0	1		1	1	0	2	1	2	1	0	2		2	1	2	2	0	1	4	2	1	4	0	1	1	3	4	0	1	2	4	3	2	2	1
1098	2	1	1	1	2	2	0	2	3	1	1	1	0	0	0		1	0	2	1	1	2	0	0	1		1	1	2	1	3	0	1	0	2	4	0	1	1	3	4	1	0	0	4	0	2	2	1
1099	1	2	2	1	2	1	0	4	3	3	2	1	1	0	1		1	1	2	2	1	1	2	0	2		1	1	1	1	0	1	2	1	2	3	1	1	1	3	1	2	2	0	4	1	2	2	0
1100	2	1	1	1	2	1	0	2	2	2	1	0	0	0	1		2	2	2	0	1	2	0	0	2		1	1	1	2	0	1	4	1	2	0	0	1	0	3	1	3	0	0	4	0	0	1	0
1101	2	1	1	2	2	2	0	2	1	1	1	0	0	1	0		2	1	2	1	1	1	1	1	2		2	0	2	0	0	0	1	1	2	0	0	0	0	0	0	0	0	2	4	0	1	2	1
1102	2	1	1	1	2	1	0	2	3	3	2	1	0	0	1		1	1	2	2	1	0	0	0	1		2	0	2	2	0	1	1	0	1	0	0	0	0	3	1	2	0	0	3	2	0	1	0
1103	2	1	1	2	2	2	1	2	1	1	1	1	1	1	1		2	2	2	2	1	2	2	1	2		2	0	0	0	0	0	3	0	0	0	0	0	0	0	0	0	0	0	4	0	0	0	0
1104	2	1	1	1	2	2	1	2	2	2	1	0	0	1	0		2	1	2	1	1	2	2	0	2		1	0	2	2	1	1	2	2	2	4	0	1	1	3	1	2	0	2	2	2	2	0	0
1105	2	1	1	2	2	2	0	1	2	1	1	0	0	1	0		1	1	2	2	2	2	1	2	2		2	2	2	2	1	0	2	1	1	4	2	0	0	0	3	0	0	0	1	1	1	2	0
1106	2	1	1	1	2	2	1	2	2	2	1	0	0	1	0		2	1	2	1	1	2	2	0	2		1	0	2	2	1	1	2	2	2	4	0	1	1	3	1	2	0	2	2	2	2	0	0
1107	1	2	2	2	2	1	0	2	2	2	1	1	0	0	1		2	2	2	2	1	2	2	0	1		2	1	0	1	0	1	2	1	1	0	0	0	1	3	0	0	0	1	4	0	1	0	2
1108	2	1	1	1	2	1	0	1	1	3	1	1	0	0	0		0	0	0	2	1	0	0	0	0		0	0	1	0	0	0	2	2	2	0	0	0	0	3	4	2	0	2	1	0	0	0	0
1109	2	1	2	2	2	2	0	2	3	1	1	1	0	0	0		0	0	0	0	0	0	0	0	0		0	0	0	0	0	0	1	0	0	3	0	2	2	3	0	0	0	0	2	2	1	2	1
1110	2	1	3	2	3	2	1	1	1	2	1	1	1	0	0		0	0	0	0	0	0	0	0	0		0	0	0	0	0	0	1	0	0	0	0	0	0	0	0	0	0	0	1	0	0	0	0
1111	2	1	1	2	2	2	0	1	1	1	1	1	0	0	0		2	2	2	2	1	2	2	2	2		0	2	2	0	0	1	2	2	2	0	2	1	1	3	4	2	0	1	2	0	2	2	0
1112	2	1	1	2	1	1	1	2	2	2	1	1	0	0	0		2	2	2	2	2	1	2	1	1		2	1	2	1	0	1	2	2	2	4	1	1	2	3	1	3	0	1	4	0	2	2	1
1113	2	1	1	1	2	1	0	2	1	2	1	1	0	0	0		0	1	1	2	1	2	2	0	2		2	2	1	2	0	2	2	2	1	4	2	2	2	2	4	2	1	1	2	2	1	2	2
1114	2	1	1	1	2	2	0	1	1	1	1	0	0	0	0		2	0	2	1	1	0	2	2	1		0	0	2	1	0	1	4	2	1	0	0	1	1	3	0	0	0	2	4	0	2	2	0
1115	2	1	1	2	1	1	0	1	1	3	1	1	0	0	0		0	2	1	0	1	2	2	0	0		0	0	2	0	0	2	3	2	2	4	1	1	1	3	4	3	0	2	4	0	0	0	3
1116	2	1	1	2	2	1	0	1	1	1	1	1	1	0	0		2	0	0	1	0	2	1	0	0		0	0	2	0	0	0	4	2	0	0	2	0	0	3	0	0	0	2	4	0	0	0	0
1117	2	1	1	2	1	1	0	1	1	2	1	0	0	0			1	2	0	2	1	1	1	2	0		2	2	2	2	0	2	4	1	2	1	2	2	2	2	3	2	0	0	4	2	1	0	3
1118	2	2	1	1	1	1	0	1	2	1	1	1	0	0	0		1	2	2	2	1	1	1	2	2		1	1	2	1	0	2	2	2	1	2	0	1	0	3	4	3	0	2	4	0	1	2	0
1119	2	1	1	2	1	1	0	1	2	1	1	1	0	0	0		0	1	1	1	1	2	2	0	2		2	1	2	1	0	0	1	0	1	0	0	1	0	3	4	2	0	0	2	0	0	2	0
1120	2	1	1	2	2	1	0	1	1	2	1	0	0	0	0		0	0	2	2	1	0	2	0	0		0	0	0	0	0	0	2	2	0	0	0	0	0	3	0	0	0	0	2	0	0	0	0
1121	2	2	1	1	2	1	1	1	1	2	1	1	1	0	1		2	0	2	2	1	1	1	0	2		2	2	2	2	0	1	3	2	2	4	0	1	1	3	0	0	0	2	4	1	1	1	2
1122	2	1	1	2	2	2	0	1	1	1	1	0	0	0	0		1	0	2	1	1	0	1	0	1		0	0	2	1	0	1	2	0	1	2	0	2	0	3	3	2	2	0	2	2	2	0	0
1123	2	1	1	2	2	2	1	1	1	2	1	0	0	0	0		1	2	2	2	1	0	0	0	2		1	1	2	2	0	2	4	2	1	4	1	1	2	3	4	0	0	1	3	2	0	2	0
1124	2	1	1	2	2	2	0	1	1	1	1	1	0	0	0		1	0	2	0	0	2	2	0	1		2	0	2	0	0	2	2	1	1	0	1	1	2	3	0	1	0	2	1	0	2	2	3
1125	2	2	1	2	2	2	0	1	1	1	1	1	0	0	0		2	2	1	1	1	0	1	1	0		0	0	0	0	0	0	3	0	0	0	0	0	0	0	0	0	0	0	2	3	2	1	4
1126	2	2	1	1	1	1	1	2	3	3	1	1	1	0	1		0	0	2	2	1	2	2	0	2		1	0	0	2	0	1	1	2	2	0	0	1	0	3	1	0	0	0	1	0	2	2	0
1127	2	1	2	1	2	1	0	1	1	2	1	0	0	0	0		2	0	2	1	1	0	2	0	0		0	1	0	2	0	1	1	0	0	0	2	1	1	3	1	2	0	2	4	0	0	1	0
1128	2	2	1	1	2	1	0	1	1	1	1	1	0	0	1		2	1	0	2	1	2	2	0	1		2	0	2	1	0	2	1	2	2	4	0	0	1	3	1	3	0	0	1	2	2	0	0
1129	2	1	1	1	2	1	0	3	3	2	1	1	0	0	1		2	2	0	1	2	2	0	0	2		2	2	2	1	0	2	2	2	0	0	2	1	1	3	4	1	0	2	4	2	2	1	0
1130	2	1	3	2	1	1	1	1	1	1	1	1	1	1	0		2	2	2	1	1	2	2	1	2		1	1	2	1	0	1	1	2	1	4	1	1	1	3	4	1	2	2	1	3	2	1	2
1131	2	2	1	2	2	2	0	4	1	2	1	0	0	0	0		2	2	1	2	1	1	0	0	1		2	0	1	1	0	1	1	1	2	2	0	1	1	3	0	3	0	1	1	0	2	1	0
1132	2	1	1	1	2	1	0	2	3	3	2	1	0	0	1		1	1	2	2	1	0	0	0	1		2	0	2	2	0	1	1	0	1	0	0	0	0	3	1	2	0	0	3	2	0	1	0
1133	2	1	1	2	2	2	0	1	1	1	1	0	0	0	0		2	1	2	1	1	1	2	2	1		1	0	2	1	0	1	1	1	2	0	0	1	0	3	0	2	0	1	1	0	1	1	0
1134	1	1	1	2	2	2	0	4	3	3	1	1	1	0	1		2	2	1	2	2	2	1	1	2		2	2	1	2	0	1	1	1	2	4	1	1	2	3	4	2	1	2	3	1	2	2	1
1135	2	1	1	2	1	1	0	1	1	1	1	0	0	0	0		0	1	0	2	0	2	2	0	0		2	0	2	0	0	2	1	0	0	0	0	0	1	3	4	0	0	0	4	0	2	0	0
1136	2	2	1	2	2	2	0	3	2	1	1	1	0	0	0		2	0	2	2	1	2	1	0	0		2	2	2	1	0	1	3	2	2	0	0	2	1	3	4	1	0	1	3	0	1	1	0
1137	2	1	3	2	1	1	1	4	3	2	2	0	0	0	0		2	2	2	2	2	2	2	0	0		1	1	2	1	0	1	1	2	1	0	0	1	1	3	1	2	0	0	4	0	2	0	0
1138	2	2	1	2	2	2	0	3	2	1	1	1	0	0	0		2	0	2	2	1	2	1	0	0		2	2	2	1	0	1	3	2	2	0	0	2	1	3	4	1	0	1	3	0	1	1	0
1139	2	1	2	1	2	1	0	2	1	2	1	1	0	0	1		1	1	2	2	1	1	0	1	1		2	1	2	2	0	1	1	1	0	0	0	1	1	3	1	3	0	2	4	0	1	2	1
1140	2	1	1	2	2	2	0	1	1	1	1	1	0	0	0		2	1	0	2	1	2	0	1	0		1	1	2	2	0	0	2	2	0	0	0	1	1	3	4	2	0	0	2	0	0	1	0
1141	2	2	2	1	3	2	0	2	2	1	1	0	0	0	0		2	2	2	1	1	1	2	2	1		2	2	1	2	0	1	1	1	2	4	1	1	2	3	1	2	0	1	4	1	1	1	1
1142	2	1	1	2	2	2	0	1	1	1	1	1	0	0	0		2	1	1	1	2	2	0	0	2		1	2	0	0	0	0	3	1	0	0	0	0	0	3	4	0	0	2	3	2	0	0	0
1143	2	2	2	1	3	2	0	2	3	1	1	0	0	0	0		2	2	2	1	1	1	2	2	1		2	2	1	2	0	1	1	1	2	0	0	1	2	3	1	2	2	2	4	1	1	2	1
1144	2	2	3	1	2	1	0	2	2	2	1	1	0	0	1		0	2	2	2	1	2	2	0	0		1	0	2	0	0	0	1	2	0	0	0	1	1	3	1	1	0	1	4	0	0	2	0
1145	2	2	3	1	2	1	0	2	2	2	1	1	0	0	1		2	2	2	0	1	2	2	0	0		1	0	2	0	0	0	3	2	0	0	0	1	1	3	1	1	0	1	4	0	0	2	0
1146	2	1	3	1	3	1	1	3	2	2	3	1	0	0	0		2	2	2	2	1	2	2	0	0		2	1	1	2	0	2	3	2	2	4	1	1	1	3	1	1	2	2	4	0	1	2	0
1147	2	2	2	1	2	2	0	3	3	1	2	0	0	1	0		1	1	2	2	1	2	2	2	1		2	2	1	2	0	1	3	2	1	4	2	2	2	3	4	0	2	1	3	1	2	2	0
1148	1	2	2	2	2	2	0	3	3	3	2	0	0	0	0		2	2	1	2	1	2	2	1	2		2	1	2	1	3	1	2	2	2	4	0	1	1	3	4	2	0	2	4	1	2	1	4
1149	2	2	1	1	2	1	0	1	1	1	1	1	0	0	1		1	1	2	1	1	2	1	1	1		2	1	2	2	0	1	1	1	1	0	0	1	1	3	0	3	0	2	1	0	0	1	0
1150	2	2	1	1	2	1	0	1	1	1	1	1	0	0	1		2	1	0	2	1	2	2	0	1		2	0	2	1	0	2	1	2	2	4	0	0	1	3	1	3	0	0	1	2	2	0	0
1151	2	1	1	1	2	2	0	2	3	1	1	1	0	0	0		1	0	2	1	1	2	0	0	1		1	1	2	1	3	0	1	0	2	4	0	1	1	3	4	1	0	0	4	0	2	2	1
1152	2	1	1	1	2	2	0	1	1	1	1	0	0	0	0		2	0	2	1	1	0	2	2	1		0	0	2	1	0	1	4	2	1	0	0	1	1	3	0	0	0	2	4	0	2	2	0
1153	2	1	1	2	2	1	0	1	3	1	1	0	0	1	0		2	2	2	1	1	2	0	0	1		1	2	0	0	1	0	4	2	1	4	2	2	0	2	1	2	2	2	2	0	1	2	0
1154	2	2	2	1	3	1	0	3	3	2	1	1	1	1	1		1	2	2	2	1	2	1	1	2		2	2	1	2	0	1	3	1	1	2	1	1	1	3	4	0	2	2	1	3	2	2	0
1155	2	2	2	1	3	1	1	3	3	2	1	1	1	1	1		2	2	2	2	1	2	1	1	2		2	2	1	2	0	1	3	2	1	2	1	1	1	3	4	0	0	2	1	0	2	2	0
1156	1	2	2	1	2	1	1	3	3	2	1	0	0	0			2	1	1	1	1	0	2	1	1		1	2	2	1	0	2	2	1	2	2	1	1	2	3	4	3	1	2	3	3	1	1	0
1157	2	1	1	1	2	1	0	1	3	1	1	0	0	0	1		2	1	2	2	0	0	2	0	2		1	2	1	0	1	0	4	2	2	4	1	1	1	3	1	0	0	2	1	1	2	0	0
1158	2	1	1	2	2	2	0	1	1	1	1	0	0	0	0		2	1	2	1	1	1	2	2	1		1	0	2	1	0	1	1	1	2	0	0	1	0	3	0	2	0	1	1	0	1	1	0
1159	1	1	2	1	2	1	0	1	2	1	1	1	0	0	0		1	2	1	2	1	0	0	0	0		2	1	2	1	0	1	4	2	2	3	1	1	1	2	1	2	1	2	4	1	0	1	1
1160	2	1	1	2	1	1	1	1	1	2	1	1	0	1	0		1	2	2	1	1	2	2	2	2		1	1	1	1	0	2	2	1	1	3	0	2	2	3	4	3	0	1	3	3	2	2	1
1161	2	1	1	1	2	2	0	1	1	2	1	1	0	0	0		0	0	2	1	0	2	2	0	1		2	2	0	2	0	1	1	0	1	3	0	1	1	3	1	2	0	0	1	0	2	1	0
1162	2	1	1	1	2	2	0	1	1	1	1	0	0	0	0		1	1	2	1	1	2	0	0	0		0	2	0	0	0	1	3	2	2	0	0	1	0	3	0	2	0	0	4	0	2	0	0
1163	2	2	1	2	2	2	0	3	2	1	1	1	0	0	0		2	0	2	2	1	2	1	0	0		2	2	2	1	0	1	3	2	2	0	0	2	1	3	4	1	0	1	3	0	1	1	0
1164	2	1	1	1	2	1	0	1	1	2	1	0	0	0	0		2	2	2	0	1	2	2	0	0		1	0	0	2	0	1	1	0	1	0	0	1	1	3	1	1	0	2	4	0	0	1	0
1165	2	1	1	1	2	2	0	2	1	2	1	1	0	0	0		2	1	2	2	1	1	0	1	2		2	1	2	1	0	2	3	2	0	0	1	1	1	3	4	3	2	1	2	0	2	1	0
1166	2	2	1	1	2	1	0	3	2	1	1	0	0	0	1		2	2	2	2	0	2	2	1	2		1	1	2	0	1	0	3	2	2	1	1	1	1	4	3	2	2	2	3	0	2	0	0
1167	2	1	2	2	2	1	0	1	1	1	1	0	0	0	0		2	1	2	1	1	0	2	0	2		0	1	2	0	0	0	2	2	0	0	0	1	1	3	4	2	0	0	3	0	0	0	0
1168	2	1	1	2	2	2	0	2	1	1	1	1	0	1	0		1	1	2	2	1	1	2	2	1		0	1	2	0	0	1	1	2	0	4	0	1	1	3	1	2	2	0	4	1	0	0	2
1169	2	1	1	1	2	1	1	2	2	2	2	0	0	0	1		2	2	2	1	2	2	0	0	0		1	0	2	2	0	1	1	2	2	0	1	1	0	3	0	0	2	0	1	0	2	2	0
1170	2	1	3	2	1	1	1	4	3	2	2	0	0	0	0		2	2	2	2	2	2	2	0	0		1	1	2	1	0	1	1	2	1	0	0	1	1	3	1	2	0	0	4	0	2	0	0
1171	2	1	1	1	1	1	0	1	1	1	1	1	0	0	0		1	2	2	2	1	2	1	0	0		1	1	2	1	0	2	3	0	1	0	0	1	2	3	4	3	0	2	4	0	1	1	0
1172	2	1	1	2	1	2	1	1	3	3	1	1	1	1	0		2	2	2	2	2	2	2	1	2		1	1	2	1	2	1	1	2	2	1	1	1	1	4	4	1	2	0	2	1	2	1	1
1173	2	1	1	2	2	2	0	2	1	2	1	1	1	0	0		1	1	2	0	1	0	1	1	2		0	0	2	0	0	1	1	2	0	0	0	1	0	3	4	2	0	0	4	0	1	0	0
1174	2	1	1	2	2	1	1	2	1	2	1	1	0	0	0		2	1	2	1	0	1	0	0	2		1	2	2	0	0	1	1	1	1	0	0	1	1	3	0	2	0	0	1	0	2	2	0
1175	2	1	1	2	1	1	0	2	2	3	2	1	0	0	0		0	2	2	1	1	2	2	0	2		1	1	2	1	0	1	1	1	2	2	1	1	1	3	4	2	0	0	3	3	2	2	1
1176	1	1	1	1	2	2	1	2	1	2	1	1	0	1	0		2	0	2	2	1	2	2	1	1		2	1	2	1	2	2	2	2	2	1	2	1	0	3	4	2	2	2	4	2	2	2	0
1177	2	1	1	1	1	1	0	4	3	3	1	1	1	0	0		0	1	0	2	2	0	0	0	0		1	0	2	0	0	1	1	1	0	0	0	1	0	3	0	2	0	0	2	0	0	0	0
1178	2	2	3	1	3	1	0	1	1	1	1	0	1	0	1		0	1	2	2	1	1	0	0	2		1	0	2	1	0	1	3	1	0	1	0	2	1	3	0	2	1	1	1	2	0	1	0
1179	2	2	1	1	2	1	0	3	3	2	1	0	0	0	0		2	2	2	0	0	0	0	0	0		0	0	2	0	0	1	2	2	0	0	0	1	1	3	0	2	0	0	4	0	0	0	0
1180	2	2	1	1	2	1	0	3	3	2	1	0	0	0	0		2	2	2	0	0	0	0	0	0		0	0	2	0	0	1	2	2	0	0	0	1	1	3	0	2	0	0	4	0	0	0	0
1181	1	1	3	2	2	1	0	1	1	1	1	0	0	0	0		2	0	0	2	0	2	2	1	2		1	1	2	1	0	1	1	2	2	1	1	1	1	4	1	1	2	2	2	1	2	2	1
1182	2	1	1	1	2	1	0	1	2	1	1	1	0	0	0		1	1	2	2	1	1	0	0	1		2	1	2	2	0	1	2	1	1	0	0	0	0	3	0	0	0	2	3	0	0	2	1
1183	2	1	1	2	1	2	0	1	1	1	1	1	0	0	0		0	0	0	0	1	0	0	0	0		1	1	2	0	0	0	1	0	2	0	0	0	0	0	0	0	0	0	1	0	0	0	0
1184	2	1	3	1	3	2	1	2	1	1	1	0	0	0	0		2	2	2	2	2	2	2	0	2		1	0	2	0	0	1	1	2	2	0	0	1	1	1	0	0	0	0	3	0	1	2	0
1185	2	1	3	1	2	1	0	2	1	1	1	1	0	0	1		1	0	2	2	1	2	2	2	0		2	2	0	2	0	1	2	2	2	2	0	1	0	3	0	2	0	2	4	3	2	2	1
1186	2	2	3	1	2	1	0	1	1	1	1	1	0	0	1		1	2	2	2	1	1	2	2	0		2	2	2	2	0	1	3	2	2	2	2	1	0	3	3	2	0	2	1	0	2	2	4
1187	2	2	1	1	2	2	0	3	2	2	2	0	0	1	0		2	1	2	2	1	2	1	2	1		1	1	1	1	2	1	2	1	2	4	2	1	2	3	1	2	0	1	4	2	1	1	2
1188	2	1	1	2	2	2	0	2	1	2	1	1	0	0	1		0	2	2	2	1	1	2	0	0		1	0	2	0	0	1	1	1	0	4	1	1	1	3	4	2	0	1	3	1	2	2	1
1189	2	2	1	1	2	1	0	1	2	2	2	1	0	0	0		2	2	2	2	2	2	2	1	2		2	2	2	2	0	1	2	1	0	3	2	1	2	3	4	3	1	2	1	0	1	1	0
1190	2	1	1	2	2	1	0	2	2	2	1	1	0	0	0		1	1	2	0	1	2	2	1	0		2	1	1	0	1	1	1	2	1	3	1	1	1	3	0	2	2	2	4	1	2	2	1
1191	2	1	2	2	2	1	0	4	2	2	2	1	0	0	0		1	0	2	0	1	0	2	0	0		2	2	2	1	0	0	3	0	2	2	0	2	1	3	4	3	0	0	4	2	0	2	0
1192	2	1	2	2	2	1	0	3	1	2	2	0	0	0	0		2	0	2	2	1	0	0	0	0		1	0	2	0	0	0	4	2	0	0	0	0	0	0	4	0	0	0	3	0	0	0	0
1193	2	1	2	2	2	1	1	1	1	1	1	0	0	0	0		2	2	2	2	1	2	0	0	2		0	0	0	0	0	0	3	1	1	0	0	2	1	3	1	0	0	0	1	1	0	0	1
1194	2	1	2	2	2	1	0	4	2	2	2	1	0	0	0		1	0	2	0	1	0	2	0	0		2	2	2	1	0	0	3	0	2	2	0	2	1	3	4	3	0	0	4	2	0	2	0
1195	2	1	2	2	2	2	1	2	2	1	1	1	0	1	0		2	2	0	2	1	1	2	1	2		1	0	0	0	0	1	1	2	1	0	1	1	1	3	3	2	0	2	4	0	2	2	1
1196	2	1	2	2	2	1	1	4	1	2	1	1	0	0	0		1	0	2	1	1	2	1	0	2		1	0	0	0	0	0	4	2	1	0	0	1	1	2	4	2	0	0	3	0	0	0	0
1197	2	1	2	2	2	2	1	4	2	1	1	1	0	1	0		2	2	2	2	1	1	2	1	2		1	2	2	1	0	1	1	1	1	0	1	1	1	3	0	2	2	2	4	0	2	0	1
1198	2	1	1	1	2	1	0	1	2	1	1	1	0	0	0		1	1	2	2	1	1	0	0	1		2	1	2	2	0	1	2	1	1	0	0	0	0	3	0	0	0	2	3	0	0	2	1
1199	2	1	2	2	2	1	1	2	1	2	1	0	0	1	0		1	1	2	1	1	2	2	0	1		0	1	2	2	0	1	3	2	1	1	2	2	2	3	4	1	2	2	4	1	1	1	3
1200	2	2	2	2	2	1	0	2	1	3	1	1	1	0	0		2	1	2	2	1	2	2	1	2		0	2	2	1	1	2	1	2	1	4	2	1	2	3	4	3	0	2	1	1	2	2	4
1201	2	1	2	2	2	1	1	1	1	1	1	0	0	0	0		1	1	2	0	1	2	2	2	1		2	1	2	1	0	2	3	2	1	0	0	0	0	0	0	2	0	0	3	0	0	0	4
1202	2	2	3	1	2	1	0	2	1	1	1	1	1	0	0		1	1	1	2	1	2	2	0	0		1	0	1	0	0	2	2	0	0	0	0	1	1	3	4	2	0	0	4	0	0	0	0
1203	2	1	1	1	2	2	0	1	1	1	1	0	0	0	0		1	2	2	2	1	2	2	1	1		1	2	2	1	0	1	2	2	2	1	2	2	2	3	1	3	0	2	2	0	2	2	0
1204	2	1	3	2	2	1	0	4	1	1	1	1	0	0	0		0	2	1	1	1	2	2	0	0		1	1	2	1	0	1	1	0	2	3	1	1	2	3	1	3	0	0	3	0	0	2	0
1205	2	1	2	1	2	1	0	1	1	2	1	0	0	0	0		2	0	2	1	1	0	2	0	0		0	1	0	2	0	1	1	0	0	0	2	1	1	3	1	2	0	2	4	0	0	1	0
1206	1	2	2	2	2	2	0	2	2	2	1	1	1	1	0		2	1	2	2	1	2	2	2	2		2	2	2	2	0	2	4	2	1	4	1	1	1	3	1	3	2	0	2	0	1	2	4
1207	2	1	1	2	2	1	0	1	1	1	1	1	1	0	0		2	0	0	1	0	2	1	0	0		0	0	2	0	0	0	4	2	0	0	2	0	0	3	0	0	0	0	2	0	0	0	0
1208	2	1	1	1	2	1	0	1	2	2	1	1	0	0	0		0	1	2	1	0	2	0	0	2		1	1	0	1	0	1	1	2	0	0	0	2	1	3	4	0	0	2	4	0	0	1	0
1209	2	1	1	1	2	1	0	3	2	2	1	1	0	0	1		2	2	2	2	1	1	1	0	1		2	2	1	2	0	1	1	1	1	4	0	1	1	3	4	3	0	2	4	0	2	2	1
1210	2	1	2	2	2	2	1	1	2	1	1	0	0	0	0		1	2	2	2	0	2	2	1	0		0	0	0	0	0	0	1	0	1	0	0	2	0	3	3	3	2	1	4	0	1	2	4
1211	1	2	2	1	3	1	0	2	2	2	1	1	1	0	1		1	1	0	2	1	2	1	0	2		2	1	2	2	0	1	4	2	1	4	0	1	1	3	4	0	1	2	4	3	2	2	1
1212	2	1	1	1	2	1	0	1	1	2	1	0	0	0	0		2	2	2	0	1	2	2	0	0		1	0	0	2	0	1	1	0	1	0	0	1	1	3	1	1	0	2	4	0	0	1	0
1213	2	2	1	2	2	2	0	2	3	2	1	0	0	0	1		2	2	2	2	0	2	0	0	2		2	1	1	1	0	1	4	2	1	4	0	1	0	3	4	0	0	2	3	1	0	2	0
1214	2	2	1	1	2	1	0	1	1	1	1	0	0	0	1		2	0	2	2	0	2	2	0	2		0	1	1	2	0	2	2	2	2	4	1	1	1	3	1	2	0	2	2	1	0	2	0
1215	2	1	1	1	2	1	0	4	1	1	1	1	1	0	0		0	2	1	1	1	0	0	0	0		1	0	2	2	0	1	3	0	0	0	0	1	0	3	0	0	0	0	3	0	0	0	0
1216	1	1	2	1	2	1	1	1	2	2	2	1	1	0	1		1	2	2	2	1	1	2	1	1		2	1	1	2	3	2	1	2	1	3	1	1	2	3	3	1	2	2	1	2	1	2	1
1217	2	1	1	2	1	2	1	1	1	3	1	0	0	0	0		0	1	2	1	2	2	2	0	0		1	0	2	0	0	0	3	0	0	0	0	0	0	0	0	0	0	0	3	0	0	0	0
1218	2	1	3	1	3	2	1	2	1	1	1	0	0	0	0		2	2	2	2	2	2	2	0	2		1	0	2	0	0	1	1	2	2	0	0	1	1	1	0	0	0	0	3	0	1	2	0
1219	2	2	1	1	2	1	0	1	2	1	1	0	0	0	1		1	2	2	2	1	0	2	1	1		2	1	2	1	0	1	3	0	1	4	0	1	1	3	0	2	1	2	2	3	1	2	1
1220	2	2	1	1	2	1	0	1	2	1	1	0	0	0	1		1	2	2	2	1	0	2	1	1		2	1	2	1	0	1	3	0	1	4	0	1	1	3	0	2	1	2	2	3	1	2	1
1221	2	2	1	1	2	2	0	1	1	1	1	0	0	0	0		2	1	2	2	0	2	1	0	0		0	1	0	1	0	0	2	0	2	0	0	1	0	3	4	2	0	2	4	2	2	0	0
1222	2	1	1	1	2	2	0	1	1	2	1	1	0	0	1		0	0	2	2	1	1	2	1	0		0	0	0	0	0	1	2	2	1	0	0	1	1	3	4	3	0	0	1	0	2	1	0
1223	2	2	2	1	3	1	0	1	2	2	1	1	1	0	1		2	2	2	2	1	2	2	0	2		1	1	2	1	1	1	1	2	1	4	1	1	1	3	1	2	2	2	2	1	2	1	1
1224	2	1	1	1	2	1	1	2	3	2	1	1	1	0	1		2	2	2	2	1	2	0	1	2		1	1	2	2	0	1	2	2	2	0	1	1	2	3	0	0	1	0	3	0	0	2	1
1225	2	2	1	1	2	1	0	1	1	1	1	0	0	0	1		2	1	2	2	1	2	0	0	2		1	0	2	1	0	0	3	0	0	0	1	1	1	2	3	3	2	0	4	3	0	0	0
1226	2	1	1	1	2	1	0	1	1	1	1	1	0	0	0		2	2	2	2	1	2	2	0	2		2	1	2	1	1	1	2	2	1	4	2	1	1	3	4	2	2	2	2	3	2	1	1
1227	2	2	1	1	2	2	0	1	1	1	1	0	0	0	0		2	1	2	2	0	2	1	0	0		0	1	2	1	0	2	2	0	2	0	0	1	0	3	4	2	2	2	4	3	2	0	0
1228	2	1	1	1	2	1	0	1	1	1	1	0	0	0	0		0	1	1	1	1	0	2	0	0		0	0	0	0	0	1	1	0	0	0	0	1	1	3	2	0	0	0	1	0	0	0	0
1229	1	1	3	1	1	1	0	4	3	3	3	1	1	0	1		2	2	1	1	1	2	2	2	2		1	1	2	2	0	1	4	2	2	0	0	1	1	4	4	2	1	2	1	0	0	2	3
1230	2	1	1	1	2	1	0	1	1	1	1	1	0	0	0		0	1	2	0	0	0	2	0	0		2	1	2	1	0	0	1	2	0	0	0	1	0	3	1	0	0	0	4	0	0	1	0
1231	2	1	1	1	2	1	0	1	1	1	1	0	0	0	0		2	2	0	2	1	1	1	2	2		2	1	2	1	0	2	1	0	2	3	2	2	0	2	1	3	1	0	2	2	1	0	2
1232	2	1	1	2	2	2	0	1	2	1	1	0	0	1	0		1	1	2	2	2	2	1	2	2		2	2	2	2	1	0	2	1	1	4	2	0	0	0	3	0	0	0	1	1	1	2	0
1233	2	2	1	1	2	1	0	2	3	2	1	0	0	0	1		1	0	0	1	1	1	2	1	2		2	2	1	2	1	1	3	2	2	4	0	1	1	3	4	2	0	2	1	2	0	2	0
1234	2	1	1	1	2	2	0	1	1	1	1	0	0	1	0		1	1	2	2	1	0	2	0	2		1	2	2	2	0	2	3	1	1	0	2	1	1	3	4	2	0	2	2	0	1	1	0
1235	2	1	1	1	2	2	0	2	2	2	2	0	0	0	1		1	1	2	2	1	2	0	0	2		1	2	2	2	0	2	2	2	2	0	1	1	1	3	4	2	2	1	2	2	2	2	0
1236	2	1	1	1	2	1	0	2	3	2	1	0	0	0	0		2	0	2	2	2	0	2	0	2		1	0	0	0	1	2	1	1	2	0	0	1	0	3	0	3	0	2	4	0	2	0	0
1237	2	1	1	1	2	2	1	1	1	2	1	1	0	1	0		0	1	2	2	1	1	2	1	2		0	1	2	1	0	1	4	2	0	0	0	0	1	3	1	2	0	0	4	0	0	1	1
1238	2	1	1	2	2	2	0	1	2	2	1	0	0	1	1		2	1	2	2	1	2	1	1	2		1	2	2	2	0	2	2	1	1	2	2	2	0	3	3	3	0	1	1	2	2	1	4
1239	2	1	1	2	2	1	0	2	2	2	2	0	0	0	0		1	2	2	2	1	2	0	0	1		0	1	2	2	0	1	2	2	2	0	0	0	0	3	1	0	1	1	1	1	1	2	1
1240	2	1	1	1	2	2	0	1	1	2	1	1	0	0	1		0	0	2	2	1	1	2	1	0		0	0	0	0	0	1	2	2	1	0	0	1	1	3	4	3	0	0	1	0	2	1	0
1241	2	1	1	1	1	1	1	1	1	2	2	1	0	0	0		1	2	2	2	1	2	1	2	2		1	1	2	1	0	1	2	1	1	3	0	1	1	3	4	3	0	2	4	0	1	1	0
1242	2	1	1	1	2	2	0	1	1	1	1	0	0	0	1		1	2	2	2	1	2	2	1	1		2	1	2	1	1	2	1	1	1	4	1	2	2	4	1	2	2	2	1	3	1	2	0
1243	2	1	2	2	2	1	1	2	1	2	1	1	1	0			2	2	2	1	1	1	2	0	2		2	1	2	0	1	1	3	2	1	4	0	1	2	3	4	3	0	1	4	0	2	1	0
1244	1	1	1	2	3	1	0	4	3	3	3	0	0	0	0		0	2	0	2	1	2	0	1	0		0	0	0	0	0	0	2	0	0	0	0	1	1	3	1	2	2	0	4	0	0	2	0
1245	2	2	1	1	2	1	0	1	1	1	1	0	0	0	1		2	1	2	2	1	2	0	0	2		1	0	2	1	0	0	3	0	0	0	1	1	1	2	3	3	2	0	4	3	0	0	0
1246	2	1	1	2	2	2	1	2	1	1	1	1	1	1	1		1	1	2	2	1	2	1	0	1		2	1	1	2	0	1	1	2	1	1	0	1	0	3	0	1	0	1	1	2	1	1	0
1247	2	1	1	2	2	2	1	1	1	1	1	1	0	0	1		1	1	2	2	1	2	1	0	1		2	2	1	2	0	1	1	2	1	1	0	1	0	3	1	3	1	1	1	2	1	2	4
1248	2	2	2	2	3	1	1	3	2	3	1	1	1	0	1		2	1	2	2	1	2	1	1	1		2	2	1	2	0	1	1	2	1	1	0	1	0	3	1	3	1	1	1	2	1	2	4
1249	2	1	3	2	1	1	1	2	1	1	1	1	0	0	1		1	1	2	2	1	0	2	0	1		0	0	1	2	1	1	1	2	1	3	1	1	1	3	0	3	1	1	1	0	1	2	0
1250	2	1	1	1	2	2	0	1	1	1	1	1	0	1	0		2	2	2	2	1	0	2	2	1		2	1	2	0	0	1	1	0	2	4	2	1	1	3	1	3	2	2	2	1	2	0	0
1251	2	1	1	2	1	1	1	1	1	1	1	1	1	1	0		0	0	0	0	0	0	0	0	0		0	0	0	0	0	0	3	0	0	0	0	0	0	0	4	0	0	0	4	0	0	0	0
1252	2	1	1	2	1	2	0	1	3	3	1	0	0	0	0		2	1	2	2	1	2	2	0	2		2	2	2	1	0	1	1	0	2	0	1	0	2	3	1	2	0	0	3	1	1	1	0
1253	2	1	1	1	2	1	0	2	3	2	1	0	0	0	0		2	0	2	2	2	0	2	0	2		1	0	0	0	1	2	1	1	2	0	0	1	0	3	0	3	0	2	4	0	2	0	0
1254	2	1	1	1	2	1	1	1	1	2	1	0	0	0	0		0	0	2	1	1	1	2	2	2		1	2	0	0	1	0	2	2	2	4	2	2	2	3	1	1	2	1	4	2	1	2	0
1255	2	1	1	1	1	1	0	1	1	1	1	0	0	0	0		2	2	2	2	1	2	2	1	2		1	1	2	1	0	1	2	2	2	4	1	1	1	4	2	2	2	2	1	2	2	0	0
1256	2	1	1	1	1	1	0	1	1	1	1	1	0	1	0		2	2	0	0	1	2	2	1	2		1	1	2	1	0	1	2	2	2	4	1	1	1	4	3	2	2	2	1	1	2	1	0
1257	2	1	1	1	2	1	1	1	1	2	1	1	0	0	0		2	2	2	2	1	1	1	1	2		0	0	2	1	0	2	2	1	0	0	0	1	1	3	4	3	0	2	1	0	1	1	0
1258	2	1	1	1	2	2	0	1	2	1	1	1	0	1	0		1	2	2	2	1	1	2	2	1		2	2	1	2	2	2	2	2	1	4	0	2	2	3	1	2	2	2	4	1	1	2	0
1259	2	1	1	1	2	2	1	2	3	1	1	1	1	0	1		1	2	2	2	1	2	2	2	1		0	1	2	1	0	1	2	1	0	4	1	1	1	3	1	3	0	2	3	0	1	2	1
1260	2	1	2	2	2	2	1	2	1	2	1	1	0	1	1		2	2	1	2	1	2	2	2	1		2	2	2	2	0	1	2	1	2	4	2	2	0	3	1	3	2	2	4	0	2	2	0
1261	2	1	1	1	2	2	1	2	3	1	1	1	1	0	1		1	1	2	2	1	2	2	2	1		0	1	2	1	0	1	2	1	0	4	1	1	1	3	1	3	2	2	3	0	1	1	1
1262	2	1	3	1	1	1	0	1	1	1	1	1	0	0	0		0	2	2	0	0	2	0	0	1		2	2	2	2	0	2	1	2	1	3	0	2	2	3	1	3	1	1	3	1	2	1	2
1263	2	1	3	1	1	1	0	1	1	1	1	1	0	0	0		0	2	2	0	0	2	0	0	1		2	2	2	2	0	2	1	2	1	3	0	2	2	3	1	3	1	1	3	1	2	1	2
1264	2	1	3	1	1	1	0	1	1	1	1	1	0	0	0		0	2	2	0	0	2	0	0	1		2	2	2	2	0	2	1	2	1	3	0	2	2	3	1	3	1	1	3	1	2	1	2
1265	2	1	1	1	2	2	1	2	3	1	1	1	1	0	1		1	1	2	2	1	2	2	2	1		0	1	2	1	0	1	2	1	0	4	1	1	1	3	1	3	2	2	3	0	1	1	1
1266	2	2	1	1	2	1	0	2	2	2	1	0	0	0	0		2	0	2	2	1	2	2	0	1		2	0	1	0	0	1	2	2	1	4	0	1	2	3	1	3	0	0	1	3	2	2	2
1267	2	1	1	1	2	2	0	4	2	2	1	1	0	0	0		0	2	2	1	1	2	2	1	1		1	1	2	0	0	1	2	1	2	0	1	1	2	3	4	2	0	2	4	0	2	1	1
1268	2	1	2	1	2	1	0	1	1	1	1	0	0	0	1		2	2	2	2	0	2	2	2	1		1	1	2	1	0	1	3	2	0	0	1	0	1	3	1	1	2	2	4	0	2	1	0
1269	2	1	3	1	2	1	0	1	1	1	1	0	0	0	1		2	2	2	2	2	2	2	1	1		1	1	2	1	3	1	4	1	1	3	1	1	1	3	4	1	0	2	1	0	1	2	0
1270	2	1	3	1	3	1	0	1	1	1	1	0	0	0	1		2	2	2	2	2	2	2	2	1		1	1	2	1	0	1	1	2	2	0	0	0	1	3	0	0	0	0	2	0	0	0	0
1271	2	1	3	1	2	1	0	1	1	1	1	0	0	0	1		2	2	2	2	2	2	2	2	2		1	1	2	1	3	1	3	1	1	3	2	1	1	3	0	1	0	0	3	0	0	0	0
1272	2	2	3	1	2	1	0	1	2	1	1	0	0	0	1		2	2	2	2	2	2	2	1	2		1	1	2	1	0	2	1	1	1	0	2	1	1	3	0	2	0	1	4	0	0	2	0
1273	2	1	1	1	2	1	0	1	1	1	1	1	0	0	1		1	1	2	1	1	2	0	1	1		0	2	2	2	0	1	3	1	1	0	0	1	1	3	4	2	0	1	4	0	0	1	0
1274	2	1	1	1	2	2	0	4	2	2	1	1	0	0	0		0	2	2	1	1	2	2	1	1		1	1	2	0	0	1	2	1	2	0	1	1	2	3	4	2	0	2	4	0	2	1	1
1275	2	1	2	1	2	1	0	1	1	1	1	1	1	0	1		2	2	2	2	1	2	0	0	1		1	1	2	1	0	2	4	2	2	2	1	1	0	3	1	2	1	2	4	0	1	2	0
1276	2	1	2	1	2	1	0	1	1	1	1	0	0	0			2	2	2	2	1	2	1	0	2		1	0	2	1	0	2	2	2	2	0	2	2	1	3	1	2	2	1	2	0	1	2	0
1277	2	1	1	2	2	2	0	1	2	1	1	1	0	0	0		1	1	2	1	1	2	2	2	1		2	2	1	2	1	2	4	1	1	4	2	2	2	3	3	2	0	1	1	0	1	1	0
1278	2	2	2	1	2	1	1	2	3	3	1	1	1	0	1		2	2	2	2	1	2	2	0	1		1	2	2	2	1	1	4	2	2	4	2	1	2	3	1	1	1	2	1	1	1	2	3
1279	2	1	3	1	2	1	0	1	1	1	1	0	0	0	1		2	2	2	2	0	1	1	2	1		1	1	2	1	0	1	4	1	1	0	2	0	1	3	0	2	0	2	2	1	1	2	0
1280	2	2	3	1	2	1	0	1	1	1	1	0	0	0	1		2	2	2	2	2	2	1	2	1		1	1	2	1	0	1	1	2	2	4	2	2	1	3	0	0	0	0	4	0	0	0	0
1281	2	1	1	1	1	1	0	1	1	1	1	1	0	1	0		2	2	0	0	1	2	2	1	2		1	1	2	1	0	1	2	2	2	4	1	1	1	4	3	2	2	2	1	1	2	1	0
1282	2	2	1	2	2	1	0	2	1	1	1	0	0	0	1		0	1	2	1	2	1	2	0	0		1	0	2	1	0	1	3	0	1	0	0	0	2	3	1	0	0	0	2	0	1	2	0
1283	2	2	1	2	2	1	0	2	1	2	1	0	1	0	1		2	1	2	1	1	0	0	1	1		1	0	2	1	0	0	2	0	0	0	0	2	0	4	1	0	1	0	4	0	2	1	1
1284	2	1	2	2	2	1	0	2	1	2	1	1	0	0	1		2	0	0	0	1	0	0	0	0		0	0	2	0	0	0	4	0	2	0	0	0	0	3	0	0	0	0	3	0	0	0	0
1285	2	1	2	1	3	1	0	1	1	2	1	1	0	0	0		2	1	2	2	1	2	2	2	1		1	1	2	2	0	1	1	2	2	1	0	1	1	3	1	1	0	2	2	2	1	2	0
1286	2	1	1	1	2	2	1	1	1	3	3	0	0	0	0		2	2	2	2	2	2	0	0	1		0	0	0	0	0	1	2	0	1	0	0	2	0	3	0	3	0	0	4	0	1	0	0
1287	2	1	1	2	2	1	0	2	3	2	1	0	0	0	1		1	1	2	2	1	0	2	0	0		1	1	2	0	0	1	4	0	0	2	0	1	1	3	0	1	2	2	4	1	0	0	0
1288	1	1	1	1	2	1	1	2	2	2	1	1	1	0	0		0	2	2	2	1	2	1	0	0		0	1	2	1	0	1	3	2	0	0	0	1	1	3	4	2	0	2	4	0	1	1	0
1289	2	2	2	1	2	1	1	3	3	2	1	0	0	0	1		0	2	2	1	1	1	0	0	0		2	0	1	0	0	1	1	0	2	2	0	1	1	3	1	2	0	0	2	0	2	2	0
1290	2	1	1	2	2	2	0	1	2	1	1	1	0	0	0		2	2	2	2	1	2	2	0	1		2	0	2	1	0	1	4	1	1	0	0	1	2	3	4	3	2	2	1	0	1	1	1
1291	2	1	1	2	2	2	0	3	3	2	1	1	1	1	0		2	2	2	2	1	2	2	0	1		2	1	1	1	1	1	4	2	2	4	0	1	1	3	1	2	0	2	1	0	2	1	0
1292	2	2	1	2	2	1	0	3	3	3	1	0	1	0	1		1	0	2	2	1	2	0	0	1		2	0	1	2	0	1	2	0	1	3	0	1	0	3	4	1	0	0	4	0	0	2	1
1293	2	2	1	2	2	1	1	2	3	2	1	1	1	0	1		1	2	1	2	1	2	1	0	2		2	1	1	2	0	2	1	2	2	3	0	1	1	2	3	2	0	2	4	1	2	1	0
1294	2	1	1	2	2	2	1	2	2	2	2	1	0	1	1		2	2	2	1	1	2	2	0	1		1	2	1	1	0	0	3	2	2	3	1	0	2	3	1	2	0	0	3	1	2	2	1
1295	1	1	1	2	2	2	0	1	2	1	2	1	1	1	0		2	1	1	1	1	2	2	1	2		1	2	0	0	0	0	0	0	0	0	0	0	0	0	0	3	0	0	3	0	0	0	0
1296	2	2	1	1	2	1	0	1	1	1	1	0	1	0	1		2	1	0	0	2	2	2	1	0		0	0	0	0	0	0	3	0	0	1	2	0	0	3	0	0	0	2	3	0	0	0	1
1297	2	1	1	1	2	2	0	1	1	1	1	1	0	0	1		0	2	2	1	1	0	2	0	0		1	0	2	0	0	0	1	0	2	4	0	0	0	4	0	1	1	2	2	3	1	2	0
1298	2	2	1	1	2	1	0	4	3	2	1	1	1	0	0		1	2	2	2	0	1	2	0	0		2	1	2	0	0	1	4	2	1	0	0	1	1	3	4	2	0	2	1	0	2	2	0
1299	2	1	2	1	2	1	0	2	1	2	1	1	0	0	1		2	1	2	2	0	0	2	0	2		2	0	2	1	0	1	2	2	0	0	0	1	0	3	0	1	0	1	1	0	0	1	0
1300	2	1	1	1	2	2	0	1	1	1	1	1	0	0	1		2	0	1	0	0	0	2	2	1		1	0	2	0	0	1	2	2	2	0	2	1	1	3	0	3	0	0	3	1	2	0	1
1301	2	1	1	1	1	1	0	4	1	1	1	1	0	0	0		0	2	2	2	1	0	2	0	0		1	1	2	0	0	2	2	0	0	4	0	1	1	3	1	3	0	0	4	0	2	2	0
1302	2	1	1	1	2	2	1	1	2	1	1	1	0	1	0		2	2	2	2	1	2	0	0	1		2	0	2	1	0	1	2	2	2	4	2	1	0	3	1	3	2	2	4	1	2	1	0
1303	2	1	1	1	2	1	0	2	3	3	1	1	0	0	1		1	0	2	1	1	2	1	1	0		1	1	2	1	1	1	2	0	1	4	1	0	1	3	1	2	0	1	3	0	2	1	0
1304	2	1	1	1	1	1	1	2	1	3	1	0	0	0	1		1	0	0	0	0	0	0	0	0		0	0	0	0	0	0	3	2	2	2	0	0	0	0	0	0	0	0	3	0	0	0	1
1305	1	1	1	1	2	2	0	4	2	2	1	1	0	0	0		1	2	1	1	1	2	2	1	1		2	2	0	0	2	0	1	0	0	0	0	0	0	3	0	2	0	0	4	0	0	0	0
1306	2	1	3	1	1	1	0	1	1	1	1	0	0	0	0		0	1	1	2	1	0	2	0	1		1	1	1	0	0	1	4	2	1	2	1	1	1	3	1	2	0	2	4	1	2	1	1
1307	2	2	3	1	2	2	0	4	3	2	1	1	0	0	0		1	2	1	1	1	1	2	2	1		1	2	2	1	0	1	1	2	2	4	2	1	1	3	4	1	0	2	4	1	2	1	0
1308	2	2	1	1	2	2	1	1	1	3	1	1	0	0	0		0	2	1	2	1	2	1	0	2		0	0	2	0	0	1	2	2	2	0	0	1	1	3	0	0	0	2	3	0	2	2	0
1309	2	1	2	1	2	1	0	2	1	2	1	1	0	0	1		2	1	2	2	0	0	2	0	2		2	0	2	1	0	1	2	2	0	0	0	1	0	3	0	1	0	1	1	0	0	1	0
1310	2	1	1	1	1	1	0	1	3	1	1	0	0	0	1		0	0	1	1	0	0	0	0	0		0	0	0	0	0	0	2	0	0	0	0	0	0	0	0	0	0	0	2	0	0	0	0
1311	2	2	1	1	2	2	0	2	3	1	1	1	1	0	0		0	0	2	2	0	2	0	1	0		0	0	2	0	0	0	1	0	1	0	0	0	0	3	0	0	0	2	1	0	0	0	0
1312	2	1	1	2	2	1	0	2	1	2	1	1	0	0	0		2	1	2	2	1	2	2	2	2		1	1	0	2	1	1	1	2	1	4	1	2	2	3	1	2	2	2	4	3	2	1	2
1313	1	1	1	2	2	2	1	2	2	2	1	1	0	0	1		0	1	2	1	2	0	0	2	2		1	1	1	1	0	1	4	2	2	1	2	2	1	4	1	1	2	2	1	2	0	2	1
1314	2	1	1	1	2	2	0	1	1	2	1	0	0	1	0		2	2	2	2	1	1	2	2	1		2	1	2	2	0	2	2	2	2	4	0	0	2	3	3	1	2	2	4	0	1	2	1
1315	2	1	1	1	3	2	1	2	3	1	1	1	1	0	0		1	2	2	2	1	1	2	1	1		2	2	2	1	1	2	1	2	2	4	2	1	1	4	1	3	2	2	4	1	2	2	0
1316	2	1	2	2	2	2	0	1	1	1	1	1	0	0	0		1	0	0	1	1	0	0	0	0		1	1	2	2	0	2	2	0	0	3	0	0	0	3	4	3	0	0	2	1	0	0	2
1317	2	1	2	1	3	2	0	2	2	2	1	1	0	1	0		1	1	2	2	1	1	1	0	1		0	2	1	2	0	2	1	1	1	0	0	1	0	3	0	2	0	0	4	0	2	2	0
1318	2	2	2	2	2	2	0	3	2	1	1	0	0	0	0		0	1	2	1	1	2	0	0	2		1	0	2	1	1	2	2	2	1	4	1	2	1	3	4	2	0	2	4	2	0	1	0
1319	2	1	3	1	2	2	0	1	3	1	1	1	0	0	1		1	1	0	1	1	1	2	1	1		1	1	2	2	0	1	1	0	2	0	1	1	2	2	0	0	0	0	2	0	1	1	0
1320	2	1	1	1	3	1	0	1	1	1	1	0	0	0	0		1	1	0	2	1	2	2	1	2		2	2	2	1	0	1	3	0	0	0	0	1	1	3	0	2	0	2	1	0	2	1	0
1321	2	1	1	1	3	2	0	1	1	1	1	0	0	0	0		2	2	2	1	1	1	2	0	1		0	0	2	0	0	1	1	2	0	0	2	1	1	3	1	0	0	2	4	0	1	1	0
1322	2	2	1	2	2	2	0	1	1	1	1	0	0	0	1		2	0	2	2	1	2	2	1	2		1	2	2	1	0	2	1	2	2	0	1	1	1	4	3	3	2	0	4	0	2	0	1
1323	2	2	2	2	3	1	0	4	3	2	1	1	0	0	0		0	2	0	2	1	2	2	2	2		1	2	2	1	0	2	4	2	1	0	1	1	1	3	4	1	2	1	4	2	1	1	1
1324	2	1	1	2	2	2	0	2	1	1	1	0	0	0	1		2	2	2	1	1	1	0	0	2		2	1	2	1	0	1	1	2	0	4	0	1	1	3	0	2	0	2	3	0	2	2	1
1325	2	1	1	2	2	1	0	2	1	2	1	1	0	0	0		2	1	2	2	1	2	2	2	2		1	1	0	2	1	1	1	2	1	4	1	2	2	3	1	2	2	2	4	3	2	1	2
1326	2	1	1	1	1	1	0	1	1	1	1	1	0	1	0		2	2	0	0	1	2	2	1	2		1	1	2	1	0	1	2	2	2	4	1	1	1	4	3	2	2	2	1	1	2	1	0
1327	2	1	1	2	2	1	0	1	1	1	1	0	0	0	0		1	2	2	1	2	2	2	0	2		1	2	2	1	1	1	3	2	2	4	2	2	2	0	1	3	1	2	2	1	2	2	2
1328	2	1	3	2	1	1	0	2	1	1	1	1	0	0	0		2	0	2	1	1	0	0	0	0		2	0	2	0	0	1	2	1	1	3	0	1	0	3	0	1	0	0	3	0	0	2	0
1329	2	1	1	2	1	1	0	1	1	3	1	0	1	0	0		2	0	2	1	2	2	2	0	2		2	0	2	2	0	1	0	0	2	4	0	1	0	3	1	1	0	2	4	1	2	1	0
1330	2	1	1	2	1	1	0	1	2	1	1	1	0	0	0		2	2	2	2	0	2	0	0	2		2	1	2	1	0	1	4	2	1	1	1	2	0	3	0	2	0	2	3	0	1	1	0
1331	2	1	1	2	1	1	0	1	3	1	1	1	0	0	0		0	0	2	2	1	0	0	1	2		2	1	0	2	0	1	4	0	2	2	0	1	2	3	0	2	1	2	1	2	0	1	2
1332	2	1	1	1	2	2	0	1	1	1	1	1	0	0	1		2	1	2	2	1	1	2	1	0		1	0	2	1	0	1	1	2	2	0	0	1	2	3	1	3	1	1	4	0	0	0	1
1333	2	1	1	2	1	1	0	1	3	1	1	1	0	0	0		0	0	2	2	1	0	0	1	2		2	1	0	2	0	1	4	0	2	2	0	1	2	3	0	2	1	2	1	2	0	1	2
1334	2	1	3	2	2	1	0	1	2	1	1	0	0	0	0		1	1	2	2	1	0	1	0	1		0	0	0	1	0	1	3	0	2	0	2	2	1	3	1	2	1	0	2	1	1	2	0
1335	2	1	2	2	2	2	0	4	1	3	2	0	0	0	0		2	1	2	2	1	0	2	0	0		2	0	1	0	0	1	1	1	0	0	0	1	0	4	0	3	2	1	1	0	2	2	0
1336	2	1	1	2	1	1	0	2	2	1	1	0	0	0	0		2	2	2	1	0	1	1	0	0		1	1	1	1	1	2	1	1	2	4	2	2	0	3	4	3	0	0	3	0	2	1	0
1337	2	1	1	2	2	1	0	1	1	3	1	0	0	0	0		2	0	2	2	1	0	2	0	2		1	1	2	1	0	1	4	1	2	0	1	0	1	3	1	1	0	1	2	0	1	2	0
1338	2	1	2	2	3	1	0	1	1	2	1	0	0	0	0		0	1	2	0	1	2	0	1	2		0	2	0	2	0	1	3	2	1	1	0	0	0	0	1	0	0	0	2	0	0	0	1
1339	2	2	1	2	3	1	0	4	2	2	1	0	0	0	1		1	2	2	1	2	2	2	2	2		2	2	2	1	2	1	2	2	2	1	2	1	1	3	4	1	1	2	1	2	2	1	1
1340	2	1	2	2	2	1	0	1	3	1	1	0	0	0	0		2	1	2	2	1	2	0	0	2		1	0	2	2	0	1	1	0	1	4	0	1	2	3	0	3	0	0	3	0	0	2	3
1341	1	1	3	2	2	1	0	3	1	2	1	1	0	0	0		1	0	0	2	1	0	2	0	0		0	2	1	2	0	2	2	1	0	0	1	0	0	3	2	3	1	1	2	3	1	0	0
1342	2	1	2	2	1	1	0	2	1	2	1	0	0	0	0		2	1	2	2	1	2	1	0	0		1	1	2	1	0	1	1	2	1	0	0	1	2	3	1	3	0	2	1	0	0	0	0
1343	2	1	1	2	1	1	0	1	1	1	1	0	0	0	0		2	0	0	0	1	2	0	0	2		2	2	2	2	0	0	3	0	0	0	0	0	0	0	0	0	0	0	3	0	0	0	0
1344	1	2	1	2	2	1	1	3	2	3	1	1	1	1	0		2	2	2	2	2	2	2	1	1		2	1	2	2	0	1	4	2	0	4	1	0	2	3	4	1	1	0	4	1	1	1	0
1345	2	2	2	2	3	1	0	2	3	2	2	0	0	0	1		2	2	2	2	1	2	0	0	2		2	0	2	0	0	1	4	0	0	0	0	1	1	3	0	0	0	0	4	1	1	0	0
1346	2	2	3	2	3	2	0	2	2	2	1	1	0	0	0		2	1	1	2	1	2	1	0	1		1	0	2	1	1	2	2	1	1	4	1	2	1	3	1	3	0	1	4	2	2	2	1
1347	1	1	1	1	2	1	0	2	2	2	1	1	0	0	1		0	1	2	1	1	2	0	0	2		2	2	1	2	0	1	1	0	1	2	0	0	1	3	4	0	0	0	3	0	0	1	0
1348	2	2	1	1	2	1	1	2	2	1	1	1	1	0	1		0	2	2	0	1	2	1	0	2		1	0	1	0	0	2	4	1	0	0	1	1	2	3	4	0	0	0	2	0	0	2	0
1349	2	1	1	1	2	1	0	3	2	2	1	0	0	0	1		2	2	2	1	1	2	2	0	0		2	1	2	1	0	1	1	2	2	0	0	1	2	3	4	2	0	2	3	0	2	2	0
1350	2	1	1	1	2	1	1	2	1	2	2	0	0	0	1		0	2	2	1	1	1	0	1	2		0	0	0	0	0	0	3	1	1	0	1	0	1	3	0	2	2	0	2	0	0	0	0
1351	2	1	1	1	2	1	1	2	1	2	2	0	0	0	1		0	2	2	1	1	1	0	1	2		0	0	0	0	0	0	3	1	1	0	1	0	1	3	0	2	2	0	2	0	0	0	0
1352	2	2	2	2	2	1	0	1	2	2	1	0	1	0	1		2	0	2	2	1	2	0	0	0		2	1	2	1	1	2	4	2	1	4	0	1	2	3	4	1	0	0	1	3	1	2	0
1353	2	2	3	1	1	1	0	1	1	1	1	0	0	0	1		2	2	2	2	1	2	2	1	2		1	1	2	1	0	1	2	2	2	1	1	1	1	3	1	3	2	2	1	3	2	1	3
1354	2	1	3	1	1	1	0	1	1	1	1	0	0	0	1		2	2	2	2	2	2	2	1	2		1	1	2	1	0	1	2	2	2	1	1	1	1	3	1	3	2	2	4	2	2	1	3
1355	2	1	1	1	2	2	1	1	1	1	1	1	0	1	0		1	0	2	1	1	2	2	1	1		0	0	1	1	0	1	1	2	2	0	2	1	1	3	1	2	0	0	1	1	1	2	2
1356	2	1	1	1	2	1	0	1	1	2	1	1	0	0	0		0	1	2	2	1	1	2	1	2		2	0	2	0	0	1	1	2	1	1	0	1	1	3	1	0	0	0	4	0	1	1	3
1357	2	1	1	1	2	2	1	2	1	2	1	1	0	1	1		2	2	2	2	1	2	2	1	1		0	2	2	0	0	2	4	2	0	0	1	2	1	3	1	2	0	2	4	3	1	2	0
1358	2	1	1	1	2	1	0	1	3	1	1	1	0	0	0		1	1	2	2	2	0	2	0	2		2	2	1	2	0	1	1	1	0	0	0	1	0	3	0	0	0	0	4	0	0	0	0
1359	2	1	1	1	2	2	0	2	3	1	1	0	0	1	1		2	2	2	0	2	2	2	0	1		1	0	2	1	0	2	2	1	2	0	0	2	2	0	1	3	1	2	4	0	1	1	0
1360	2	1	1	1	2	1	0	1	1	2	1	1	0	0	0		0	1	2	2	1	1	2	1	2		2	0	2	0	0	1	1	2	1	1	0	1	1	3	1	0	0	0	4	0	1	1	3
1361	2	1	1	1	2	1	0	1	1	2	1	0	0	0	0		2	2	2	0	0	0	0	0	0		1	0	0	0	0	1	1	0	1	0	0	1	1	3	1	0	0	2	2	0	0	1	0
1362	2	2	2	2	2	2	0	3	2	1	1	0	0	0	0		0	1	2	1	1	2	0	0	2		1	0	2	1	1	2	2	2	1	4	1	2	1	3	4	2	0	2	4	2	0	1	0
1363	2	1	1	1	2	1	0	1	1	1	1	0	0	0	0		2	2	2	2	1	2	2	1	2		1	1	2	1	0	1	2	2	2	1	1	1	1	3	1	3	2	2	4	2	2	1	3
1364	2	2	1	1	2	1	0	1	3	3	1	1	1	0	1		2	2	2	2	1	2	2	0	2		0	0	1	2	1	1	0	2	1	4	2	1	1	3	1	1	2	0	3	0	0	1	0
1365	2	2	2	1	2	1	0	4	3	3	2	1	1	1	0		2	1	2	1	1	2	0	1	2		1	1	1	2	0	1	4	1	1	4	0	1	1	3	4	2	2	1	1	1	1	2	0
1366	2	2	2	1	2	1	1	2	3	3	1	1	1	1	0		2	2	2	2	1	2	2	1	2		1	1	2	1	0	1	1	2	2	1	1	1	1	4	1	1	2	2	1	1	2	1	2
1367	2	2	2	1	1	1	0	2	3	2	2	0	0	0	1		2	0	2	1	0	2	2	2	0		1	1	1	2	0	1	1	2	2	0	0	1	1	3	0	2	0	1	1	2	1	2	0
1368	1	2	2	1	3	1	1	3	1	3	1	1	1	0	1		2	1	2	2	1	2	2	1	1		2	2	2	2	0	1	4	2	2	2	1	1	1	3	1	2	1	2	1	1	2	1	3
1369	2	2	1	1	2	1	1	2	1	2	1	1	1	0	0		2	2	2	2	2	2	2	2	2		1	1	2	2	0	1	1	2	1	1	2	1	1	3	1	3	2	1	4	1	2	1	3
1370	2	2	2	1	2	1	0	4	3	3	2	1	1	1	0		2	1	2	1	1	2	0	1	2		1	1	1	2	0	1	4	1	1	4	0	1	1	3	4	2	2	1	1	1	1	2	0
1371	2	2	3	2	3	1	0	4	3	1	1	0	0	0	0		0	2	2	1	1	0	1	0	1		2	0	1	1	0	1	1	1	2	0	0	1	2	3	4	3	0	2	4	0	2	2	0
1372	2	1	1	1	2	2	1	2	1	2	1	1	0	1	1		2	2	2	2	1	2	2	1	1		0	2	2	0	0	2	4	2	0	0	1	2	1	3	1	2	0	2	4	3	1	2	0
1373	1	2	2	1	2	1	1	2	2	1	1	1	0	0	1		0	1	2	2	1	1	2	1	1		1	2	2	1	0	1	2	2	2	0	0	1	1	3	4	2	0	0	4	2	1	2	0
1374	2	2	2	2	2	1	1	2	3	2	2	1	1	1	1		2	2	2	1	1	2	1	1	1		2	2	1	2	2	1	3	2	1	3	2	1	1	0	3	1	1	2	3	2	1	2	0
1375	2	1	2	1	2	2	0	1	1	2	1	0	0	0	0		1	2	2	1	1	1	1	2	2		1	2	1	1	0	1	1	2	2	3	1	2	1	3	3	1	2	1	3	2	1	2	0
1376	2	2	2	2	2	2	1	4	1	1	1	1	1	1	1		2	2	2	2	2	2	2	1	2		1	1	2	1	0	1	1	2	1	1	2	1	1	4	1	1	1	0	4	2	0	0	2
1377	1	2	3	1	2	1	0	4	3	3	2	1	0	1	0		0	0	2	2	0	1	1	0	1		0	0	0	0	0	1	3	1	2	2	0	0	0	3	1	3	0	2	2	0	0	0	0
1378	2	1	1	1	3	1	1	2	2	2	1	1	1	0	0		2	2	2	1	1	2	2	1	2		1	0	2	1	0	2	2	2	2	4	1	1	1	3	1	1	2	2	1	1	2	1	1
1379	1	2	3	1	2	1	0	4	3	3	2	1	0	1	0		0	0	2	2	0	1	1	0	1		0	0	0	0	0	1	3	1	2	2	0	0	0	3	1	3	0	2	2	0	0	0	0
1380	2	1	1	1	2	1	0	2	2	1	1	0	0	0	1		2	2	2	2	1	2	2	1	1		1	1	1	0	0	2	4	1	1	2	2	2	2	1	3	2	2	1	2	2	1	2	3
1381	2	2	1	1	2	2	0	1	3	3	1	1	0	0	1		0	1	2	2	1	2	0	0	1		1	1	2	1	0	1	1	1	2	0	0	1	0	3	1	2	0	0	4	0	1	1	2
1382	2	2	1	1	2	2	0	1	3	3	1	1	0	0	1		0	1	2	2	1	2	0	0	1		1	1	2	1	0	1	1	1	2	0	0	1	0	3	1	2	0	0	4	0	1	1	2
1383	2	1	1	1	2	1	0	2	2	2	1	1	0	0	1		0	0	2	2	0	0	0	0	0		0	0	0	0	0	0	3	0	0	0	0	0	0	3	0	0	0	0	2	0	0	0	0
1384	2	1	1	1	2	1	0	1	1	1	1	0	0	0	0		1	2	2	1	1	2	0	0	0		0	0	0	0	0	0	1	0	0	0	0	0	0	3	0	0	0	0	3	0	0	0	0
1385	2	1	1	1	2	1	0	1	1	2	1	0	0	0	1		2	2	2	0	1	0	0	2	2		1	1	1	1	0	1	1	0	2	0	0	1	1	3	1	1	0	2	3	1	1	0	0
1386	2	1	1	1	2	1	1	2	2	3	1	1	0	0	0		0	2	2	1	0	2	0	0	2		2	0	2	2	0	0	3	2	0	0	0	0	1	3	0	0	0	0	4	0	0	1	0
1387	2	1	1	1	2	2	0	2	3	2	1	0	0	0	0		2	1	2	1	1	1	1	2	1		2	2	2	0	0	1	1	1	2	0	0	1	2	3	1	0	0	2	4	0	1	0	0
1388	2	2	3	1	2	1	1	4	2	3	1	1	0	0	1		2	2	0	2	1	2	2	0	2		2	0	2	1	0	0	3	0	1	0	0	1	1	3	0	2	0	2	1	0	0	2	0
1389	2	2	1	1	2	2	0	2	3	2	1	0	0	0	1		2	2	1	1	1	1	2	2	1		2	2	2	2	1	1	2	1	1	4	2	1	1	3	4	1	1	1	2	1	2	1	0
1390	2	2	3	1	2	1	0	4	3	2	1	1	0	1	0		2	1	1	2	1	1	1	2	1		2	2	2	1	1	2	0	2	1	4	2	1	1	2	4	2	0	2	1	1	2	1	0
1391	2	1	1	1	1	1	0	1	1	1	1	0	0	0	1		0	0	2	2	1	0	2	0	0		0	0	2	2	3	1	2	0	1	0	0	1	0	3	4	2	0	0	1	1	0	0	4
1392	2	2	3	1	2	1	1	2	2	2	1	0	0	0	1		1	0	2	1	1	2	2	0	2		2	0	1	1	0	2	2	2	0	0	0	1	2	3	4	0	0	2	3	0	0	0	1
1393	2	1	1	2	2	1	0	2	3	1	1	1	0	0	0		1	2	1	2	1	2	2	0	1		2	1	0	1	0	2	4	2	2	2	0	1	0	3	2	3	2	2	2	2	0	1	3
1394	2	1	3	2	2	2	1	3	1	2	1	1	0	0	0		0	1	2	2	1	2	1	0	2		2	2	2	2	0	1	3	2	2	3	2	1	2	3	4	2	1	2	4	0	2	2	0
1395	2	1	1	1	2	1	1	2	1	1	2	0	0	1	0		2	1	2	2	1	2	2	2	2		2	1	2	2	0	1	1	2	1	2	2	1	2	3	1	2	2	2	3	3	1	1	1
1396	2	1	1	2	2	2	1	1	1	1	1	1	0	1	0		2	2	2	1	1	2	1	0	1		2	2	1	2	0	2	1	0	1	2	0	1	2	3	0	1	0	2	4	0	2	1	1
1397	2	2	1	1	2	2	0	1	3	2	1	1	0	0	1		2	1	2	2	1	2	0	0	1		1	1	2	1	0	1	2	1	0	0	0	1	2	3	1	2	0	0	4	0	1	0	0
1398	2	1	2	1	2	1	1	2	3	2	1	0	0	0	0		2	2	2	2	1	2	2	0	1		1	1	2	0	0	1	4	1	2	4	2	1	1	3	1	2	0	1	3	1	1	2	1
1399	2	1	1	1	2	1	0	2	2	1	1	0	0	0	1		2	2	2	2	1	2	2	1	1		1	1	1	0	0	2	4	1	1	2	2	2	2	1	3	2	2	1	2	2	1	2	3
1400	2	1	1	1	2	1	0	2	3	2	1	1	0	0	1		0	2	2	1	1	2	2	1	2		2	2	2	0	0	1	3	1	2	1	1	1	1	3	4	3	0	2	3	0	2	1	0
1401	2	1	1	2	2	1	0	2	3	1	1	1	0	0	0		1	2	1	2	1	2	2	0	1		2	1	0	1	0	2	4	2	2	2	0	1	0	3	2	3	2	2	2	2	0	1	3
1402	2	1	1	1	3	2	0	1	1	1	1	0	0	1	0		2	1	2	0	1	1	2	0	1		2	1	2	1	0	1	1	1	1	4	1	1	1	3	1	3	0	0	1	1	1	1	1
1403	2	2	1	1	2	2	0	1	3	2	1	1	0	0	1		2	1	2	2	1	2	0	0	1		1	1	2	1	0	1	2	1	0	0	0	1	2	3	1	2	0	0	4	0	1	0	0
1404	2	1	1	2	1	1	0	1	3	1	1	1	0	0	0		0	0	2	2	1	0	0	1	2		2	1	0	2	0	1	4	0	2	2	0	1	2	3	0	2	1	2	1	2	0	1	2
1405	2	1	1	2	2	2	0	1	1	1	1	1	0	0	0		2	1	2	1	1	1	2	0	0		1	2	2	1	0	1	4	2	2	0	0	1	1	3	1	2	0	0	3	0	1	1	0
1406	2	1	1	1	2	1	0	1	1	2	1	0	0	0	0		1	2	2	0	1	2	2	1	2		0	0	2	1	0	1	4	0	0	0	0	1	1	3	4	2	0	0	4	0	0	0	0
1407	2	1	1	1	2	1	0	2	2	2	1	1	0	0	1		0	0	2	2	0	0	0	0	0		0	0	0	0	0	0	3	0	0	0	0	0	0	3	0	0	0	0	2	0	0	0	0
1408	2	2	3	1	2	2	0	2	1	1	1	0	0	0	1		2	2	2	2	1	1	2	1	0		1	1	2	1	0	1	1	2	1	1	1	1	1	3	1	1	2	2	2	0	2	2	0
1409	2	1	1	1	2	1	0	2	3	2	1	1	0	0	1		0	2	2	1	1	2	2	1	2		2	2	2	0	0	1	3	1	2	1	1	1	1	3	4	3	0	2	3	0	2	1	0
1410	2	2	1	1	2	2	0	2	3	1	1	0	0	0	1		1	1	2	0	1	1	2	0	1		0	1	1	1	0	1	1	2	1	0	0	2	1	3	1	2	0	1	4	0	2	2	0
1411	2	1	1	1	3	2	0	1	1	1	1	0	0	1	0		2	1	2	0	1	1	2	0	1		2	1	2	1	1	1	1	1	1	4	1	1	1	3	1	3	0	0	1	1	1	1	1
1412	1	2	3	1	2	1	0	4	1	3	3	0	0	0	0		0	2	1	0	1	1	1	0	1		2	1	1	1	1	0	4	1	1	4	1	0	1	3	4	3	0	0	2	3	2	1	0
1413	1	2	3	1	2	1	1	4	3	3	3	0	1	0	0		0	2	2	2	1	1	2	0	0		1	0	1	0	0	0	3	1	2	2	2	2	2	3	3	3	2	1	2	3	1	2	2
1414	1	2	3	2	3	1	0	4	3	3	3	1	1	1	1		0	1	2	0	0	2	0	2	0		0	0	2	0	0	2	4	0	1	1	2	2	1	3	4	3	1	2	4	2	0	2	4
1415	1	2	2	1	1	1	1	4	3	3	2	1	1	1	1		1	1	1	1	1	1	1	2	2		2	2	0	1	0	2	2	1	0	4	0	0	2	3	2	3	1	1	4	0	2	1	3
1416	1	2	1	1	2	1	0	3	1	2	2	0	1	1	0		0	1	1	2	1	1	1	0	1		0	0	1	0	2	2	4	0	1	4	2	2	1	3	2	3	1	2	3	1	1	1	2
1417	1	2	2	1	2	1	1	4	2	3	3	0	1	0	0		0	2	2	0	0	1	1	2	1		0	0	0	2	0	1	4	0	0	1	2	2	2	2	4	3	0	2	4	2	1	2	4
1418	1	2	1	1	2	1	0	3	3	3	3	0	0	0	0		0	0	1	1	2	0	1	1	2		2	2	1	2	0	2	2	1	1	1	2	2	2	3	2	1	1	1	4	1	2	2	2
1419	1	2	1	1	2	1	0	2	1	2	1	0	0	0	0		0	1	1	1	1	1	2	0	1		2	0	0	2	0	2	4	0	2	3	2	2	2	4	3	1	1	0	3	3	2	2	2
1420	1	2	1	1	2	1	0	2	2	3	2	1	0	0	0		0	1	2	1	1	2	1	2	2		2	1	2	2	0	2	3	2	2	2	2	2	1	4	2	2	1	1	4	2	1	2	2
1421	2	2	1	1	2	1	0	1	2	2	2	0	0	0	0		0	1	1	1	1	2	1	1	2		2	2	2	2	0	2	4	2	1	0	2	1	2	2	3	2	1	0	1	2	2	2	2
1422	1	2	1	1	1	1	0	1	2	1	3	1	0	0	0		1	1	1	0	0	2	1	2	2		2	1	0	2	0	1	1	0	1	2	2	1	2	1	2	3	2	2	2	1	1	0	3
1423	1	2	1	1	2	1	0	2	2	2	2	1	1	0	0		1	1	0	2	2	0	1	1	1		0	2	2	2	0	0	2	1	2	3	2	1	0	2	2	2	2	1	4	3	2	1	2
1424	1	2	1	1	2	1	0	2	2	2	2	1	0	0	0		1	1	1	0	0	1	1	0	1		0	1	1	1	2	2	4	0	2	1	1	1	2	3	4	3	1	1	4	0	0	2	4
1425	1	2	1	1	1	1	0	2	2	1	2	0	0	0	0		1	1	2	1	2	0	2	1	2		0	2	2	2	0	1	1	2	1	0	2	2	1	4	1	3	0	1	4	2	2	2	1
1426	1	2	3	1	1	1	0	4	1	2	2	0	0	1	0		1	1	2	2	1	1	1	2	1		0	2	0	2	0	1	3	2	1	0	0	2	1	2	0	3	1	1	3	2	2	2	4
1427	1	1	2	1	2	2	1	2	3	2	2	1	1	1	1		2	2	2	1	1	1	2	2	1		2	2	1	2	1	2	1	2	1	3	2	1	1	3	3	1	2	2	1	1	1	2	0
1428	2	2	1	1	2	2	0	1	2	1	1	1	1	0	1		2	2	2	1	1	2	1	2	1		2	2	1	2	1	2	1	1	1	3	2	1	2	3	3	1	1	2	3	0	2	2	0
1429	1	2	3	1	2	1	1	2	3	2	2	1	1	0	1		2	2	2	1	1	2	1	2	1		2	2	1	2	3	0	1	2	1	3	2	1	2	3	3	1	1	2	4	1	1	2	0
1430	2	2	2	1	2	2	1	2	2	1	1	1	1	0	1		2	2	1	1	1	2	1	2	1		2	2	1	2	1	1	1	2	1	3	2	1	2	3	4	1	1	2	2	0	1	2	1
1431	1	1	2	1	2	1	0	2	2	2	1	1	1	1	0		2	2	1	1	1	2	1	2	1		2	2	1	2	2	1	1	2	1	3	2	1	2	3	3	1	1	2	2	0	1	2	1
1432	1	1	2	1	2	2	1	2	3	2	2	1	1	1	0		2	2	1	1	1	2	1	2	1		2	2	1	2	1	1	1	2	1	3	2	1	2	3	3	1	1	2	2	2	1	2	0
1433	2	1	1	1	2	1	0	2	2	2	1	0	0	1	0		2	2	2	1	1	2	1	2	1		2	2	1	2	0	1	1	2	1	2	1	1	2	3	3	1	2	2	4	0	1	2	1
1434	2	1	1	1	2	1	1	2	2	2	1	0	0	0	0		2	2	2	1	1	2	1	2	1		2	2	1	2	0	1	1	2	2	3	1	1	2	3	3	2	1	2	2	0	1	2	0
1435	2	1	1	1	2	1	0	2	3	2	1	1	0	0	1		0	2	2	1	1	2	2	1	2		2	2	2	0	0	1	3	1	2	1	1	1	1	3	4	3	0	2	3	0	2	1	0
1436	1	2	2	1	2	1	1	2	3	2	1	1	0	1	1		2	2	2	1	1	2	1	1	1		2	2	1	2	3	1	1	2	1	3	1	1	2	3	3	1	2	2	4	2	1	2	0
1437	2	1	2	1	2	1	0	2	2	2	1	1	1	0	1		2	2	2	2	1	2	1	1	1		2	2	1	2	0	1	1	2	1	3	0	1	2	3	3	2	1	2	4	0	1	2	1
1438	1	2	2	1	2	1	1	2	3	2	2	1	1	1	0		2	2	2	2	1	2	1	1	1		2	2	1	2	3	1	1	2	1	3	1	1	2	3	3	2	1	2	4	0	1	2	1
1439	2	2	3	1	2	1	1	2	2	2	1	0	0	0	1		1	0	2	1	1	2	2	0	2		2	0	1	1	0	2	2	2	0	0	0	1	2	3	4	0	0	2	3	0	0	0	1
1440	2	1	1	2	2	2	0	1	1	1	1	0	0	0	0		0	0	2	0	0	0	0	0	0		0	1	2	0	0	1	2	2	1	0	0	1	0	3	0	2	0	2	2	0	0	0	1
1441	2	1	2	2	2	1	0	1	1	1	1	1	0	0	0		2	2	2	2	1	0	2	0	2		1	2	2	0	0	1	1	2	2	0	0	1	1	3	0	2	0	2	3	0	0	1	1
1442	2	1	1	2	2	2	1	3	1	2	1	1	1	0	1		2	2	2	2	1	2	1	0	1		2	2	1	1	0	1	1	2	2	0	0	1	1	3	4	1	1	1	1	0	1	1	0
1443	2	1	1	2	2	1	0	1	1	1	1	0	0	0	0		2	2	2	2	1	0	0	1	2		2	0	2	0	0	1	4	2	0	1	0	1	2	3	4	0	2	2	2	2	2	2	1
1444	2	1	1	1	2	2	0	2	2	2	1	1	0	0	0		1	0	2	1	1	1	2	0	2		2	2	0	1	3	1	1	2	1	3	2	1	2	3	4	2	2	1	2	0	1	1	0
1445	2	2	1	1	2	1	0	1	1	1	1	0	0	0	1		2	1	2	2	1	2	0	0	2		1	0	2	1	0	0	3	0	0	0	1	1	1	2	3	3	2	0	4	3	0	0	0
1446	2	2	1	1	2	2	0	2	3	2	1	0	0	0	1		2	2	1	1	1	1	2	2	1		2	2	2	2	1	1	2	1	1	4	2	1	1	3	4	1	1	1	2	1	2	1	0
1447	2	1	1	2	2	2	0	1	1	1	1	1	0	0	0		2	0	1	1	0	2	2	0	2		0	0	2	0	0	1	1	1	2	0	1	1	1	3	1	2	0	2	4	0	2	2	0
1448	2	2	1	2	2	2	1	3	3	3	1	1	1	0	1		2	2	0	2	1	2	2	0	2		2	2	2	1	0	1	2	1	2	4	0	1	2	3	4	2	2	2	4	0	2	2	4
1449	2	2	3	2	3	1	0	4	3	1	1	0	0	0	0		0	0	2	2	1	0	0	0	2		1	1	2	1	0	2	4	2	2	0	0	1	2	3	4	3	0	0	3	0	0	2	0
1450	2	2	2	1	3	2	0	2	3	1	2	1	1	0	0		2	2	2	2	1	2	2	0	0		0	2	2	0	0	1	1	2	2	4	0	1	0	3	3	3	0	2	4	1	2	1	0
1451	1	2	2	2	2	1	0	4	3	2	1	1	1	1	0		2	1	2	2	1	1	2	1	1		2	2	2	0	0	1	3	2	2	2	1	1	1	3	1	2	2	2	3	2	2	2	1
1452	2	2	2	1	1	1	0	1	3	1	2	0	1	0	1		0	2	2	2	2	0	0	0	2		1	0	0	0	0	1	2	0	0	0	0	1	0	3	0	0	0	2	2	0	1	1	0
1453	2	1	2	1	3	1	0	1	1	2	2	1	0	0	1		2	2	2	0	2	0	2	0	2		1	0	2	2	0	0	1	2	0	0	0	1	0	3	4	3	0	2	1	2	0	1	0
1454	2	1	1	1	2	2	0	1	1	1	1	1	0	0	1		2	2	2	2	2	2	1	1	2		2	2	1	2	0	1	1	2	1	0	0	1	1	3	0	0	1	1	1	2	1	2	0
1455	2	1	3	2	2	1	0	4	3	2	1	0	0	0	0		2	1	2	2	1	1	1	0	2		2	1	1	0	0	1	4	1	1	0	0	1	2	3	0	2	0	2	1	0	2	2	0
1456	2	2	3	1	2	1	0	1	1	1	1	1	0	0	1		2	1	2	2	1	2	2	0	2		1	1	2	0	0	1	1	1	2	1	1	1	1	3	1	2	1	0	4	2	0	2	1
1457	2	1	1	1	2	1	0	4	3	1	1	0	0	0	0		2	0	2	1	1	2	2	0	2		2	1	2	1	0	1	2	0	2	0	0	0	1	3	4	2	0	2	4	0	2	0	0
1458	2	1	1	1	2	2	0	4	2	2	1	1	0	0	0		0	2	2	1	1	2	2	1	1		1	1	2	0	0	1	2	1	2	0	1	1	2	3	4	2	0	2	4	0	2	1	1
1459	2	2	1	2	2	1	1	3	3	2	1	0	0	0	1		2	2	2	0	1	2	2	0	2		1	1	2	1	0	2	2	2	2	3	0	1	1	3	4	1	2	1	3	0	2	2	3
1460	1	1	1	2	2	1	1	1	2	1	1	1	0	1	0		1	2	1	0	2	2	2	0	2		1	1	2	0	0	1	2	0	1	0	0	1	1	3	4	1	2	2	1	0	2	1	1
1461	2	1	3	1	2	2	0	2	2	2	2	1	0	0	0		2	1	2	2	1	1	1	2	1		2	2	1	1	0	1	3	1	1	2	0	2	1	3	4	3	2	2	4	1	1	2	0
1462	2	1	1	2	2	2	1	1	1	2	1	0	0	1	0		1	2	2	2	1	2	2	0	2		2	1	2	1	1	2	1	1	2	4	2	2	2	3	1	3	0	2	2	1	2	2	0
1463	2	1	1	1	2	2	0	2	2	1	1	0	0	0	1		2	2	2	2	1	2	2	1	1		2	1	2	2	0	1	1	1	2	4	1	2	1	3	2	3	0	2	4	0	2	2	0
1464	2	1	1	1	2	1	0	1	1	1	1	0	0	0	0		2	2	2	2	1	2	2	1	2		1	1	2	1	0	1	2	2	2	1	1	1	1	3	3	3	2	2	1	3	2	1	3
1465	2	2	1	2	2	1	1	3	3	2	1	0	0	0	1		2	2	2	0	1	2	2	0	2		1	1	2	1	0	2	2	2	2	3	0	1	1	3	4	1	2	1	3	0	2	2	3
1466	2	1	3	1	1	1	0	1	1	1	1	0	0	0	0		2	2	2	2	1	2	1	2	2		2	2	1	1	0	1	2	2	2	4	2	1	1	3	4	1	2	2	1	1	2	2	2
1467	2	1	3	2	2	1	1	1	1	2	1	0	0	0	1		2	1	2	2	1	1	1	0	2		2	2	2	0	0	2	1	2	2	2	0	1	1	3	4	2	2	2	1	1	2	0	0
1468	2	1	1	2	2	1	0	1	1	1	1	0	0	0	0		2	2	2	2	1	0	0	1	2		2	0	2	0	0	1	4	2	0	1	0	1	2	3	4	0	2	2	2	2	2	2	1
1469	2	1	3	2	2	1	0	1	1	1	1	0	0	0	1		2	1	2	2	1	0	0	0	0		1	1	2	1	0	1	1	0	0	0	0	1	1	0	0	0	2	2	1	0	0	0	0
1470	2	2	3	2	2	1	0	3	3	2	1	1	1	0	0		2	2	2	2	1	1	1	0	1		2	1	2	2	1	1	2	1	1	4	0	1	1	3	1	1	2	2	1	1	0	1	0
1471	2	1	1	1	2	2	0	2	2	1	1	0	0	0	1		2	2	2	2	1	2	2	1	1		2	1	2	2	0	1	1	1	2	4	1	2	1	3	2	3	0	2	4	0	2	2	0
1472	2	2	1	1	2	1	0	2	1	2	1	0	0	0	1		0	0	0	0	0	2	2	0	1		2	2	2	1	1	2	3	2	2	0	0	0	2	3	1	0	0	0	4	0	0	2	1
1473	2	1	2	1	1	1	0	2	1	2	1	0	0	0	0		2	1	0	2	0	1	0	2	2		0	0	0	1	0	2	4	0	0	0	0	1	1	3	0	0	0	1	2	0	0	0	1
1474	2	2	1	1	2	1	0	2	1	3	1	0	0	0	1		0	1	2	1	2	2	1	1	0		0	1	1	2	2	0	2	2	2	1	2	1	2	3	0	0	2	1	4	0	2	0	1
1475	2	1	1	1	2	1	0	1	2	1	1	1	0	0	0		0	2	2	2	2	2	0	0	2		1	1	2	0	0	1	1	2	0	0	0	1	0	3	4	2	0	0	4	0	1	1	0
1476	2	1	3	1	1	1	0	2	1	1	1	1	0	0	1		0	2	2	2	2	0	0	0	0		0	1	2	0	0	2	2	2	0	3	0	1	0	3	3	0	0	2	4	0	1	1	0
1477	2	1	2	1	2	1	1	1	1	2	1	1	0	0	0		2	2	2	2	1	2	2	1	2		1	1	0	0	0	1	2	2	0	0	0	1	0	3	4	3	2	2	3	0	2	2	0
1478	2	1	1	1	2	1	0	2	2	2	1	1	0	0	1		2	1	2	2	1	2	0	0	0		2	2	2	1	0	2	4	2	0	1	0	2	0	3	4	1	2	2	1	2	2	1	2
1479	2	2	2	2	2	2	1	4	3	2	1	1	1	1	0		2	2	1	1	1	1	2	0	0		2	1	2	0	0	0	1	2	2	4	0	0	2	3	1	3	0	2	2	3	0	2	2
1480	2	1	2	2	2	1	1	1	1	1	1	0	0	0	0		1	1	2	0	1	2	2	2	1		2	1	2	1	0	2	3	2	1	0	0	0	0	0	0	2	0	0	3	0	0	0	4
1481	2	1	1	1	2	1	0	1	1	1	1	0	0	0	0		1	1	2	1	2	1	1	2	1		2	2	1	2	0	2	3	1	1	0	0	1	1	3	0	0	1	1	4	0	1	2	0
1482	2	1	1	1	2	1	0	1	1	2	1	1	0	0	0		2	2	0	2	1	0	0	0	0		2	2	1	2	0	2	4	2	1	0	0	1	1	3	3	2	0	2	4	0	0	0	0
1483	2	2	1	1	2	1	1	1	2	3	1	1	1	0	1		2	1	2	1	1	2	1	2	1		2	2	1	1	0	1	3	1	1	0	0	1	1	3	2	2	0	2	2	0	1	2	0
1484	2	1	1	1	2	2	0	2	2	2	1	1	0	1	0		1	2	2	2	1	2	2	1	1		1	1	2	1	1	2	4	1	2	4	1	2	2	3	1	2	2	2	4	2	1	1	0
1485	2	1	1	1	2	1	0	1	1	1	1	1	0	0	1		2	0	2	0	2	2	2	0	1		2	2	1	1	0	2	2	2	2	0	1	2	2	3	1	0	2	1	3	3	1	2	3
1486	2	2	1	1	2	1	0	2	3	2	1	1	0	0	1		1	1	2	1	1	1	1	0	1		1	2	1	2	0	1	0	1	2	0	0	1	1	3	1	2	2	2	1	0	2	2	0
1487	2	1	1	1	3	1	0	1	3	3	1	1	0	0	0		2	2	1	2	1	1	2	1	1		1	1	2	0	0	1	1	2	1	0	2	1	1	3	0	3	0	2	4	2	2	1	0
1488	2	2	1	1	2	1	0	1	2	2	1	1	0	0	0		2	2	2	2	0	2	0	0	2		2	1	1	2	0	2	4	0	2	4	0	1	0	3	4	2	0	2	3	3	0	1	0
1489	2	2	3	2	2	1	0	3	3	2	1	1	1	0	0		2	2	2	2	1	1	1	0	1		2	1	2	2	1	1	2	1	1	4	0	1	1	3	1	1	2	2	1	1	0	1	0
1490	2	1	1	1	2	1	0	2	2	2	1	0	0	0	1		0	2	2	2	1	2	2	1	0		2	1	2	1	0	2	1	2	1	4	1	1	1	3	1	0	0	2	3	0	2	1	1
1491	2	1	2	1	2	1	0	2	2	1	1	1	0	0	0		0	2	2	1	1	2	2	1	2		1	0	2	1	3	1	2	0	2	4	0	1	2	3	3	1	1	2	2	2	0	2	4
1492	2	2	1	1	2	1	1	2	2	2	1	0	1	0	0		2	2	2	1	1	0	2	0	0		0	0	2	1	0	2	1	0	0	4	0	1	1	3	4	1	0	2	4	1	1	1	0
1493	1	1	1	1	2	1	0	2	2	2	1	0	0	0	1		2	2	2	0	1	2	2	1	2		2	1	1	1	1	2	4	2	2	4	1	2	2	1	3	2	2	2	1	1	0	2	1
1494	2	1	1	1	2	1	0	1	1	2	1	0	0	0	0		2	2	2	0	0	0	0	0	0		1	0	0	0	0	1	1	0	1	0	0	1	1	3	1	0	0	2	2	0	0	1	0
1495	2	2	1	1	1	1	0	3	3	3	2	1	0	1	0		2	2	2	2	1	2	2	1	0		0	1	2	1	0	1	2	1	2	1	1	1	0	3	0	2	0	0	2	3	0	1	0
1496	2	2	2	1	2	1	0	4	3	2	1	1	1	0	0		1	0	2	2	1	2	2	0	1		1	1	2	1	1	1	4	2	2	4	0	1	1	4	1	3	0	2	1	1	2	0	2
1497	2	1	1	1	2	1	0	1	1	2	1	0	0	0	0		2	2	2	0	0	0	0	0	0		1	0	0	0	0	1	1	0	1	0	0	1	1	3	1	0	0	2	2	0	0	1	0
1498	2	2	2	1	2	1	0	2	2	1	1	0	0	0	1		1	2	2	1	1	1	2	1	0		2	1	1	2	0	1	1	2	2	0	0	1	1	3	4	3	0	0	4	0	0	0	0
1499	2	1	2	1	2	1	0	1	2	1	1	1	0	0	1		1	1	1	2	1	2	1	1	1		1	1	2	1	0	1	1	2	1	1	1	2	2	3	1	1	2	2	2	2	2	1	4
1500	2	1	1	1	2	1	0	1	3	2	1	1	0	0	1		0	1	2	1	1	0	2	0	2		1	1	2	0	1	1	1	0	1	4	2	2	1	3	1	2	2	2	4	2	2	0	0
1501	2	1	1	1	2	1	0	2	1	2	1	1	0	0	1		2	1	2	1	1	2	2	2	2		0	0	2	2	2	2	4	2	1	4	0	1	0	3	1	2	0	2	2	1	1	1	0
1502	2	1	1	1	2	1	0	1	3	2	1	1	0	0	1		0	1	2	1	1	0	2	0	2		1	1	2	0	2	1	1	0	1	4	2	2	1	3	1	2	2	2	4	2	2	0	0
1503	2	2	1	2	2	1	0	1	3	1	1	0	0	0	1		2	2	2	2	1	2	2	1	0		1	1	2	1	0	1	1	2	2	4	1	1	1	3	4	2	2	2	4	2	2	2	1
1504	2	2	2	2	2	1	0	4	3	3	2	1	1	0	1		0	2	2	1	1	1	0	0	2		0	1	1	1	0	1	2	2	2	0	0	1	1	3	0	3	0	2	3	0	0	0	0
1505	2	1	3	2	2	2	1	4	2	2	1	0	0	0	0		2	1	2	1	1	2	1	0	1		2	1	2	1	0	1	1	2	1	0	0	1	2	3	0	2	0	2	4	0	0	0	0
1506	2	1	3	2	2	1	0	1	1	2	1	1	0	0	0		0	1	1	2	1	0	2	1	2		2	0	2	0	0	1	3	2	2	0	0	1	0	3	0	2	0	2	4	0	0	0	0
1507	2	2	2	1	3	2	0	2	1	2	1	0	0	0	0		2	2	2	2	1	2	1	0	1		2	1	2	1	0	2	2	1	1	4	1	1	1	3	4	2	2	2	4	2	2	2	3
1508	2	1	1	2	2	2	1	1	1	2	1	0	0	1	0		1	2	2	2	1	2	2	0	2		2	1	2	1	1	2	1	1	2	4	2	2	2	3	1	3	0	2	2	1	2	2	0
1509	2	2	3	2	2	1	0	3	3	2	1	1	1	0	0		2	2	2	2	1	1	1	0	1		2	1	2	2	1	1	2	1	1	4	0	1	1	3	1	1	2	2	1	1	0	1	0
1510	2	2	2	2	2	1	0	1	2	1	1	0	0	0	1		1	1	2	2	1	0	0	0	2		2	1	0	2	0	1	1	2	0	0	0	1	1	3	3	3	0	2	1	0	0	0	0
1511	2	2	2	2	2	1	0	1	3	2	1	0	1	0	1		1	1	2	1	1	0	0	0	0		1	1	2	1	0	1	1	0	0	2	0	1	1	0	4	0	2	2	1	1	0	0	0
1512	2	2	2	1	2	1	1	1	1	1	1	1	0	0	1		2	0	2	2	1	0	2	0	2		1	1	2	1	0	1	2	2	2	1	1	1	1	3	1	2	2	2	4	1	0	0	0
1513	2	2	2	1	2	1	0	2	1	1	1	1	1	1	1		2	2	2	1	1	1	2	2	0		2	2	2	2	0	1	1	2	2	2	0	1	0	3	4	3	0	2	1	0	2	2	4
1514	2	1	3	1	2	1	1	2	1	1	1	1	1	0	1		2	2	2	1	2	1	2	2	0		1	2	2	2	0	1	1	2	2	0	2	1	1	3	4	2	2	2	1	0	2	2	0
1515	2	1	1	1	2	1	0	1	1	3	1	1	0	0	0		0	2	2	2	1	1	2	0	1		2	1	2	0	0	1	1	2	1	0	0	1	1	4	4	1	0	2	1	0	2	1	2
1516	2	2	2	1	2	1	1	2	2	2	2	1	1	0	1		2	2	2	1	1	1	2	1	1		1	2	2	2	0	1	1	2	1	2	2	1	1	3	1	3	2	2	1	0	1	1	0
1517	2	1	1	1	2	2	0	1	3	2	1	1	0	0	0		0	0	2	1	1	0	0	0	1		1	0	2	0	0	0	2	2	0	0	0	1	1	3	1	2	0	1	4	0	0	1	0
1518	2	2	1	1	2	2	1	2	2	2	1	0	0	0	1		1	1	2	2	1	2	2	1	1		2	1	1	2	1	1	2	1	1	3	1	1	1	2	1	2	2	2	4	3	2	1	0
1519	2	1	1	2	2	2	0	1	2	3	2	0	0	0	1		2	2	1	1	2	2	2	2	1		1	2	2	1	0	1	4	0	2	4	1	2	1	3	1	2	2	1	1	2	2	1	4
1520	2	1	1	2	2	2	0	2	2	1	1	1	0	0	0		2	1	2	1	1	1	2	1	0		1	1	2	1	2	1	1	0	1	0	0	1	0	3	0	3	0	2	4	0	1	0	0
1521	2	2	1	2	2	1	0	4	3	3	1	1	1	0	0		2	2	2	1	1	2	2	1	2		1	1	2	2	0	1	1	2	2	1	1	1	1	1	1	2	2	2	4	1	2	1	3
1522	2	1	1	1	2	1	0	1	2	1	1	0	0	0	1		2	2	2	2	1	1	2	2	1		1	1	1	2	0	1	1	1	1	1	0	1	2	3	1	2	0	2	3	2	2	2	0
1523	2	2	1	1	1	1	0	2	2	2	1	0	0	0	1		2	2	2	2	1	0	1	0	1		1	2	1	2	1	1	1	1	1	4	2	0	0	3	1	2	0	2	4	1	1	2	0
1524	1	1	2	2	2	1	0	2	3	3	2	0	1	0	1		2	2	2	2	2	1	1	2	1		1	1	1	2	1	2	2	1	1	4	2	2	0	3	3	1	2	2	1	1	1	0	0
1525	2	2	3	1	3	1	0	2	1	2	1	0	0	0	1		2	2	2	2	0	1	2	2	1		1	1	2	1	0	2	3	2	2	3	2	0	1	3	0	1	2	2	1	0	1	2	0
1526	2	1	1	2	2	2	1	2	2	2	1	1	0	0	0		1	1	2	2	2	1	2	1	2		2	2	1	1	1	2	2	1	2	4	1	2	2	3	0	2	1	1	1	1	2	2	1
1527	2	1	2	1	2	1	0	2	1	1	1	0	0	0	1		2	2	2	2	2	2	2	2	1		1	1	2	1	0	1	1	2	2	2	1	1	1	3	0	2	2	2	2	0	1	2	0
1528	1	2	3	2	2	1	0	2	3	3	2	0	1	0	1		1	2	2	2	1	1	2	2	1		1	1	2	0	0	2	0	1	1	4	1	1	2	0	3	2	1	1	4	2	2	2	2
1529	1	1	2	1	2	2	1	3	3	3	3	1	1	1	0		2	2	2	1	1	2	1	2	1		2	2	1	2	1	1	1	2	1	3	2	1	2	3	3	2	0	2	4	2	1	2	0
1530	2	1	1	1	2	2	1	2	2	2	1	1	0	1	0		1	2	2	1	1	1	2	1	1		1	1	1	2	0	2	1	2	1	4	0	1	2	3	0	2	1	1	1	2	1	2	2
1531	2	2	1	1	2	1	1	1	2	1	1	1	1	0	1		0	0	0	0	0	2	2	0	0		0	1	1	1	0	1	3	2	0	2	0	1	1	2	2	1	2	2	3	2	1	1	0
1532	2	2	1	2	2	2	1	3	3	2	1	0	1	1	0		1	2	1	2	1	1	2	1	1		1	2	0	0	1	1	1	2	1	4	2	1	2	3	3	3	1	2	1	2	2	2	2
1533	1	2	3	2	2	1	1	4	3	3	2	1	1	0	0		1	2	0	0	1	1	2	2	1		1	1	1	2	0	2	1	2	1	3	1	1	0	3	3	2	1	2	1	2	2	1	4
1534	2	2	1	1	2	1	0	1	2	3	1	1	0	0	1		1	1	2	1	2	2	2	2	2		0	0	0	0	0	0	3	0	0	0	0	1	1	3	1	0	0	0	4	0	0	0	0
1535	2	1	3	2	1	1	1	1	2	1	1	0	0	0	0		0	0	0	2	0	0	0	0	0		0	0	0	0	0	0	4	0	0	0	0	0	0	1	0	0	0	0	2	0	0	0	0
1536	2	2	2	1	2	1	1	2	1	2	1	1	0	0	0		1	2	2	1	1	2	2	1	2		2	2	2	1	2	2	1	1	2	4	1	2	2	3	3	2	2	1	2	3	1	1	1
1537	1	1	2	1	2	2	1	3	3	3	3	1	1	1	0		2	2	2	1	1	2	1	2	1		2	2	1	2	2	1	1	2	1	3	2	1	2	3	3	2	0	2	4	2	1	2	0
1538	2	2	1	1	2	2	0	2	3	1	1	0	0	0	0		1	1	2	2	1	2	2	1	0		2	1	2	1	0	2	2	1	1	4	1	1	1	3	4	0	2	0	4	0	1	0	1
1539	2	2	1	2	2	1	0	2	1	2	1	0	1	0	1		2	1	2	1	1	0	0	1	1		1	0	2	1	0	0	2	0	0	0	0	2	0	4	1	0	1	0	4	0	2	1	1
1540	2	2	1	2	2	1	0	2	1	2	1	0	1	0	1		2	1	2	1	1	0	0	1	1		1	0	2	1	0	0	2	0	0	0	0	2	0	4	1	0	1	0	4	0	2	1	1
1541	2	2	2	2	2	1	0	4	3	3	2	1	1	0	1		0	2	2	1	1	1	0	0	2		0	1	1	1	0	1	2	2	2	0	0	1	1	3	0	3	0	2	3	0	0	0	0
1542	2	1	2	1	2	1	0	1	1	1	1	1	0	0	0		2	1	2	2	0	0	1	2	2		2	2	0	1	0	1	4	2	2	4	0	2	1	3	4	2	2	2	1	1	2	2	0
1543	2	1	2	1	2	1	0	1	1	1	1	0	0	0	0		1	2	2	1	0	2	2	0	0		0	1	2	0	0	1	1	1	2	0	0	0	1	3	1	1	0	1	2	2	2	1	0
1544	2	1	2	1	2	1	1	1	1	1	1	0	0	0	1		2	0	2	1	1	2	2	0	2		1	1	1	0	0	0	1	0	2	0	0	0	1	3	4	2	0	2	4	0	2	2	0
1545	2	1	2	1	2	1	0	3	2	1	1	1	0	0	0		2	2	2	2	1	2	2	1	1		1	1	1	2	0	1	4	0	2	2	0	1	1	3	1	2	0	2	1	0	2	1	2
1546	2	1	2	1	2	1	0	1	1	1	1	1	0	0	0		0	0	2	2	1	0	0	0	1		2	0	2	1	0	0	1	0	1	0	0	1	1	3	0	0	0	1	2	0	1	1	1
1547	2	1	1	1	2	1	0	1	2	1	1	0	0	0	0		2	2	2	2	1	2	1	0	2		0	0	0	2	0	1	3	0	2	0	0	1	1	3	0	2	0	2	4	0	2	1	0
1548	2	1	2	1	2	1	0	3	2	1	1	1	0	0	0		2	2	2	2	1	2	2	1	1		1	1	1	2	0	1	4	0	2	2	0	1	1	3	1	2	0	2	1	0	2	1	2
1549	2	2	2	2	2	1	0	2	3	3	1	1	0	0	1		2	1	2	0	0	2	1	0	2		1	0	2	0	1	1	2	2	2	4	0	1	1	3	1	0	2	2	4	2	1	1	1
1550	2	1	2	1	2	1	0	3	2	1	1	1	0	0	0		2	2	2	2	1	2	2	1	1		1	1	1	2	0	1	4	0	2	2	0	1	1	3	1	2	0	2	1	0	2	1	2
1551	2	1	1	1	2	2	1	2	1	2	1	0	0	0	0		0	1	2	1	1	2	2	0	0		2	1	2	1	0	2	3	2	2	0	0	0	1	3	4	2	1	2	2	0	0	2	0
1552	2	1	1	1	2	1	0	2	2	2	1	1	0	0	1		2	1	2	2	1	2	0	0	0		2	2	2	1	0	2	4	2	0	1	0	2	0	3	4	1	2	2	1	2	2	1	2
1553	2	1	2	1	2	1	0	2	1	1	1	0	0	0	1		2	2	2	2	2	2	2	2	1		1	1	2	1	0	1	1	2	2	2	1	1	1	3	0	2	2	2	2	0	1	2	0
1554	2	2	1	1	2	1	1	2	3	3	1	1	1	0	0		2	2	0	0	1	2	2	1	2		1	1	2	2	0	1	1	2	2	1	0	1	1	3	4	2	2	2	1	1	2	2	0
1555	2	2	1	1	2	1	0	2	1	1	1	0	0	0	1		0	0	0	0	0	0	0	0	0		0	0	0	0	1	0	3	0	0	0	0	0	0	0	0	0	0	0	2	0	0	0	1
1556	2	2	1	1	2	1	0	2	1	1	1	0	0	0	1		2	2	1	2	1	0	0	0	0		1	2	2	1	0	2	1	2	1	1	0	1	1	3	1	2	2	2	2	2	2	0	0
1557	2	2	1	1	2	1	0	2	3	2	1	0	0	0	0		2	0	2	2	0	2	2	2	2		1	1	1	1	0	1	1	2	1	0	0	2	1	4	1	1	2	1	3	3	0	0	2
1558	2	1	1	1	1	1	1	2	1	2	1	0	0	0	0		1	0	2	2	2	0	2	1	2		1	2	2	1	0	1	2	0	0	0	0	0	0	0	0	0	0	0	4	2	2	2	1
1559	2	2	2	1	2	2	1	2	2	2	2	1	1	0	0		2	2	1	0	2	2	1	1	0		2	2	2	1	0	1	1	2	1	4	1	1	2	3	1	2	2	1	1	1	2	2	0
1560	2	1	1	1	2	1	0	1	1	1	1	1	0	0	1		1	1	2	1	1	0	1	1	1		2	1	2	1	0	2	2	2	0	0	1	1	2	3	1	1	0	0	4	0	1	1	1
1561	2	1	3	1	2	1	0	3	2	1	1	1	0	0	1		1	2	2	2	1	2	1	2	2		1	1	2	2	0	1	1	2	1	0	0	1	1	3	4	0	0	2	4	0	1	2	0
1562	2	1	3	1	1	1	1	1	2	1	1	1	0	0	0		2	1	2	1	1	0	0	0	2		0	1	1	1	0	1	2	2	2	0	0	1	1	3	1	2	0	2	4	0	2	0	0
1563	1	2	2	1	2	1	1	2	3	2	1	1	1	0	0		2	1	2	2	1	2	1	0	2		2	2	2	2	1	1	4	2	2	4	1	1	1	3	0	2	2	2	1	1	0	1	0
1564	2	1	3	1	2	1	1	4	1	2	1	1	1	1	0		2	1	2	2	1	2	0	0	2		2	2	2	2	0	1	1	2	0	0	0	2	2	3	1	1	0	0	4	2	2	1	3
1565	2	1	1	1	1	1	0	1	1	1	1	1	0	0	1		0	2	2	2	2	2	0	0	2		1	1	2	1	0	1	2	1	2	3	0	1	1	3	0	0	0	0	4	0	0	0	0
1566	2	1	3	2	2	1	1	1	1	1	1	0	0	0	0		0	0	0	0	0	0	0	0	0		1	0	1	0	0	0	3	2	0	0	0	0	0	0	0	0	0	0	3	0	0	2	0
1567	2	1	1	2	1	2	1	1	2	1	1	0	0	0	1		1	2	1	2	1	1	2	0	0		1	1	2	2	0	2	1	2	2	4	1	1	0	2	1	1	2	1	2	1	0	2	2
1568	2	2	2	2	2	2	0	1	1	1	1	0	0	0	1		1	2	1	1	1	1	2	1	1		1	1	2	2	1	2	2	1	1	4	2	1	2	3	1	2	1	2	1	1	2	1	2
1569	2	1	2	2	2	2	1	1	1	1	1	0	0	0	0		1	1	1	0	1	2	2	2	2		2	0	2	2	1	1	2	1	1	4	1	2	1	3	2	1	2	1	4	2	1	2	2
1570	2	2	2	1	2	1	0	2	3	1	2	0	1	1	0		2	2	2	2	1	2	2	0	2		2	1	1	0	0	1	1	2	0	0	0	1	0	3	4	2	2	2	4	0	1	1	0
1571	2	1	1	1	2	1	0	1	2	1	1	1	0	0	0		0	1	2	2	1	0	0	0	0		1	2	2	0	0	0	2	0	0	3	0	1	0	3	0	3	0	2	4	0	1	1	0
1572	2	1	2	1	1	1	0	1	1	2	1	1	0	0	1		1	1	2	2	1	1	0	0	0		0	1	0	0	0	0	2	0	0	3	0	0	0	3	1	0	0	2	4	0	2	1	0
1573	2	2	2	1	2	1	1	3	2	2	1	1	1	0	1		0	0	2	2	0	1	2	2	1		1	1	2	0	0	1	2	2	0	4	2	1	1	3	0	3	0	1	1	1	2	0	0
1574	2	2	3	1	2	1	0	1	2	2	1	1	0	0	0		0	2	2	2	0	2	1	0	2		1	1	2	0	0	1	2	1	1	0	0	1	0	3	1	2	0	2	2	0	1	0	0
1575	2	1	3	1	2	1	0	4	2	2	1	1	0	0	1		2	0	2	1	1	1	2	1	0		2	1	2	0	0	1	1	1	2	0	0	1	1	3	1	2	0	1	2	1	2	2	0
1576	2	1	2	1	2	1	1	2	2	2	1	1	0	0	0		0	1	2	0	1	2	0	0	1		0	0	2	1	1	1	2	2	2	4	0	1	1	3	1	0	2	2	4	0	0	0	0
1577	2	1	1	1	2	1	0	3	2	2	2	1	1	0	0		1	2	2	2	1	1	2	1	2		2	2	2	2	3	1	1	0	1	3	1	1	2	3	3	3	2	0	4	1	1	2	0
1578	2	2	1	1	2	2	0	3	3	2	1	0	0	0	1		1	1	1	1	1	1	1	2	1		1	1	0	2	2	2	0	1	1	4	1	0	2	3	1	1	1	1	1	1	0	0	0
1579	2	1	3	2	2	1	0	4	1	1	1	1	0	0	0		1	1	2	2	1	1	1	1	2		2	1	2	1	0	1	1	2	1	1	2	2	2	3	3	3	2	0	2	0	0	1	1
1580	2	2	3	1	2	1	0	1	2	2	1	1	0	0	0		0	2	2	2	0	2	1	0	2		1	1	2	0	0	1	2	1	1	0	0	1	0	3	1	2	0	2	2	0	1	0	0
1581	1	1	3	2	2	1	0	4	3	3	2	1	0	0	1		2	2	2	2	1	1	2	0	1		2	1	2	1	0	2	2	1	2	0	0	1	1	3	0	1	0	0	3	0	1	2	0
1582	2	1	1	2	2	2	1	2	3	2	1	1	0	0	0		1	2	2	1	1	2	0	0	2		2	2	0	2	0	2	2	2	2	3	0	1	2	2	1	2	0	1	2	1	2	2	2
1583	2	1	1	1	2	2	0	1	1	1	1	1	0	1	0		1	0	2	2	1	1	2	0	1		1	1	2	2	0	1	1	1	2	0	0	1	0	3	1	3	0	2	3	0	2	2	0
1584	2	2	3	2	2	1	0	4	2	2	2	0	0	0	0		1	2	2	0	1	1	2	0	2		1	0	2	1	0	2	2	2	2	3	0	2	0	3	4	2	0	0	3	0	2	2	0
1585	2	1	3	1	1	1	0	1	1	1	1	1	0	0	1		2	1	0	2	1	2	2	1	1		1	1	2	0	0	1	1	0	1	0	2	1	1	3	1	2	0	2	1	0	0	0	0
1586	2	2	2	2	2	1	0	2	3	2	1	1	1	0	1		1	1	2	1	0	0	1	2	1		2	2	1	1	1	1	2	1	1	4	2	1	2	3	4	2	1	1	1	2	2	2	0
1587	2	1	2	2	2	2	0	2	3	2	1	1	1	0	1		1	1	1	1	1	2	2	1	2		2	2	1	1	2	1	4	1	1	4	1	1	1	1	3	1	2	1	1	2	1	2	0
1588	2	1	1	1	2	1	1	1	1	1	1	0	0	0	1		2	1	2	2	1	2	2	0	1		1	1	2	0	1	1	1	1	1	4	2	1	1	3	1	2	1	2	1	1	0	0	1
1589	2	1	1	2	2	2	0	1	1	1	1	0	0	0	0		2	2	2	2	1	0	0	0	0		1	1	2	1	0	0	4	1	1	0	0	0	0	0	0	0	0	0	4	0	0	0	0
1590	2	1	2	1	2	1	1	1	1	1	1	0	0	0	1		2	1	2	2	1	2	2	0	2		1	1	2	0	0	1	1	0	1	4	0	0	1	4	1	3	0	2	2	0	0	0	0
1591	2	1	1	1	2	1	0	1	3	2	1	0	0	0	0		0	1	2	2	1	0	0	0	0		0	0	0	1	0	1	4	0	0	0	0	0	0	0	0	0	0	0	3	0	0	0	0
1592	2	2	1	1	2	1	0	1	3	2	1	0	1	0	1		2	0	2	2	1	2	2	1	1		2	2	2	0	0	1	4	1	2	4	0	0	2	3	1	3	2	2	4	1	1	2	0
1593	2	1	1	1	1	1	0	1	1	1	1	0	0	0	0		2	1	2	2	1	0	2	0	0		0	1	0	0	0	0	1	0	1	0	0	1	1	4	1	1	0	0	2	1	0	0	0
1594	2	1	1	1	2	1	0	1	1	2	1	0	0	0	0		0	1	0	2	1	0	2	0	0		2	2	2	0	0	1	2	2	0	0	0	1	1	3	4	2	0	0	2	0	1	0	0
1595	2	2	1	1	1	1	0	4	3	3	2	0	0	0	0		2	0	2	2	1	2	2	0	2		1	1	1	1	0	1	1	1	1	4	0	1	1	4	1	2	1	0	1	1	0	0	0
1596	2	1	1	1	2	1	1	1	2	1	1	0	0	0	0		2	1	0	1	0	0	0	0	0		0	0	0	0	0	0	3	0	0	0	0	0	0	3	1	0	0	0	3	3	0	0	0
1597	2	1	1	1	2	1	0	2	3	1	1	0	0	0	0		1	2	2	1	2	2	0	0	2		1	1	1	1	0	1	1	2	0	0	0	1	1	3	4	2	0	0	3	0	2	0	0
1598	2	1	1	1	1	1	0	2	1	3	1	0	0	0	1		1	2	2	2	0	2	0	0	2		1	2	2	2	0	1	2	1	1	0	0	1	0	3	4	2	0	2	2	0	1	1	0
1599	2	2	1	2	2	1	0	1	3	2	1	1	1	0	1		1	0	0	2	2	0	1	0	1		0	0	1	0	0	1	1	0	0	2	1	1	0	3	1	3	2	2	1	0	2	1	0
1600	2	1	3	1	2	1	0	1	1	1	1	0	0	0	1		2	2	2	2	1	1	1	2	1		1	1	2	1	0	1	2	1	1	2	0	2	1	3	4	3	0	2	1	0	1	2	0
1601	2	2	2	1	1	1	0	2	3	3	2	1	1	0	1		1	0	2	2	2	2	1	0	2		2	0	0	0	0	1	1	0	1	2	0	1	0	3	3	3	0	0	1	0	2	1	0
1602	2	1	1	1	2	1	0	2	3	1	1	1	0	0	0		1	0	2	2	0	0	1	2	1		0	0	2	2	0	0	1	1	1	0	2	1	0	3	0	3	0	0	0	0	0	2	0
1603	2	1	2	1	2	1	0	2	2	2	1	1	0	0	1		1	2	2	2	1	2	0	0	2		2	1	1	2	1	1	3	1	1	4	2	0	0	3	1	2	1	2	2	0	0	1	0
1604	1	1	1	1	2	1	1	2	3	2	3	1	1	1	0		2	2	2	2	2	0	0	0	0		2	2	2	0	0	1	2	2	2	3	0	1	0	3	1	3	0	2	1	2	2	1	1
1605	2	1	1	1	2	1	1	1	1	2	1	1	0	0	0		2	0	2	2	1	0	0	0	1		1	1	2	1	0	1	2	2	0	3	0	1	0	3	4	3	0	2	1	0	0	0	0
1606	2	1	1	1	2	1	0	1	1	3	1	0	0	0	1		0	2	2	2	1	0	0	0	2		0	0	0	0	0	1	1	2	1	3	0	1	2	3	3	3	0	0	4	0	0	1	0
1607	2	1	1	1	2	1	0	1	1	2	1	0	0	0	0		0	1	0	2	1	0	2	0	0		2	2	2	0	0	1	2	2	0	0	0	1	1	3	4	2	0	0	2	0	1	0	0
1608	1	1	1	1	2	1	1	3	2	2	2	1	0	0	1		0	0	0	0	0	2	0	0	0		0	0	0	0	0	0	3	0	0	3	0	0	1	3	1	2	1	2	2	0	0	0	0
1609	2	1	1	2	1	2	1	1	1	1	1	1	1	1	0		0	0	0	0	0	0	0	0	0		0	0	0	0	0	0	1	0	0	0	0	0	0	0	0	0	0	0	2	0	0	0	0
1610	2	2	1	1	1	1	0	4	3	3	1	0	0	0	0		2	1	0	2	1	1	2	0	0		0	0	1	1	0	1	1	1	1	4	0	1	1	4	1	2	0	2	1	1	0	0	0
1611	2	1	1	1	1	1	0	2	1	3	1	0	0	0	1		1	2	2	2	0	2	0	0	2		1	2	2	2	0	1	2	1	1	0	0	1	0	3	4	2	0	2	2	0	1	1	0
1612	2	2	1	2	2	2	0	4	2	3	1	0	0	0	0		2	2	2	2	1	0	2	0	0		2	2	2	0	0	1	2	2	1	1	2	1	1	3	0	0	0	1	4	1	1	1	0
1613	2	2	1	2	1	2	0	1	2	1	1	1	0	0	0		2	0	2	2	2	2	2	0	0		0	0	0	0	0	0	1	0	0	0	0	0	0	0	0	0	0	0	1	0	0	0	2
1614	2	2	1	2	1	2	0	1	2	1	1	1	0	0	0		2	0	2	2	2	2	2	0	0		0	0	0	0	0	0	1	0	0	0	0	0	0	0	0	0	0	0	1	0	0	0	2
1615	2	2	1	2	1	2	0	1	2	1	1	1	0	0	0		2	0	2	2	2	2	2	0	0		0	0	0	0	0	0	1	0	0	0	0	0	0	0	0	0	0	0	1	0	0	0	2
1616	2	2	1	2	1	2	0	1	2	1	1	1	0	0	0		2	0	2	2	2	2	2	0	0		0	0	0	0	0	0	1	0	0	0	0	0	0	0	0	0	0	0	1	0	0	0	2
1617	2	2	1	2	1	2	0	1	2	1	1	1	0	0	0		2	0	2	2	2	2	2	0	0		0	0	0	0	0	0	1	0	0	0	0	0	0	0	0	0	0	0	1	0	0	0	2
1618	2	2	1	2	1	2	0	1	2	1	1	1	0	0	0		2	0	2	2	2	2	2	0	0		0	0	0	0	0	0	1	0	0	0	0	0	0	0	0	0	0	0	1	0	0	0	2
1619	2	2	1	2	1	2	0	1	2	1	1	1	0	0	0		2	0	2	2	2	2	2	0	0		0	0	0	0	0	0	1	0	0	0	0	0	0	0	0	0	0	0	1	0	0	0	2
1620	2	2	1	2	1	2	0	1	2	1	1	1	0	0	0		2	0	2	2	2	2	2	0	0		0	0	0	0	0	0	1	0	0	0	0	0	0	0	0	0	0	0	1	0	0	0	2
1621	1	1	1	2	2	1	0	3	1	2	1	1	0	0	1		2	0	2	2	0	0	0	0	2		1	1	2	2	0	1	2	2	1	0	0	1	1	3	1	2	1	0	4	0	1	1	4
1622	2	1	2	1	2	1	1	2	2	2	1	1	0	0	1		2	1	2	1	1	2	2	0	0		1	0	0	0	0	1	1	2	0	4	0	0	1	3	1	2	2	2	2	2	0	0	0
1623	2	1	1	2	2	2	1	2	2	2	1	0	0	0	0		2	1	2	2	1	0	2	1	2		2	1	1	1	0	2	1	1	1	3	0	1	2	3	3	3	0	0	4	0	2	1	1
1624	2	1	2	1	2	1	0	1	1	1	1	1	0	0	1		2	1	2	2	1	2	2	0	0		1	1	2	2	0	0	2	2	0	0	0	1	0	3	0	0	2	2	1	0	1	0	0
1625	1	1	1	2	1	1	0	3	2	2	1	1	0	0	0		2	0	2	2	0	2	0	0	0		1	1	2	1	0	1	2	0	0	0	0	1	1	3	1	2	0	0	4	0	1	1	0
1626	1	1	2	1	2	2	1	3	3	2	1	1	1	0	1		1	2	2	2	1	2	1	0	2		0	1	2	1	0	1	3	1	1	0	0	1	1	3	0	2	0	2	4	0	2	1	0
1627	2	1	2	1	2	1	0	2	2	1	1	1	0	0	1		2	0	2	0	1	2	2	0	0		0	0	0	0	0	0	1	0	0	0	0	0	0	0	0	0	0	0	2	0	0	0	0
1628	1	1	1	2	2	1	1	3	1	1	1	1	0	0	0		2	2	2	2	2	2	2	1	2		2	2	2	0	0	1	2	0	2	0	0	1	1	3	1	0	1	1	4	0	1	1	0
1629	2	2	3	1	1	1	0	2	3	1	1	0	0	0	1		0	2	2	2	1	2	0	0	2		0	0	0	1	0	1	3	2	1	0	0	1	1	3	0	2	0	2	1	0	2	1	0
1630	2	2	1	2	2	1	0	2	3	2	1	0	0	0	1		0	0	2	2	2	0	1	0	1		2	2	1	0	0	1	2	0	1	2	0	1	1	3	4	2	0	2	4	3	2	0	1
1631	2	1	1	2	2	2	1	4	3	2	1	0	0	1	0		2	1	2	2	1	2	2	0	1		2	2	2	2	1	1	4	1	1	4	2	1	1	3	4	2	2	2	2	1	1	2	3
1632	2	2	3	1	1	1	0	3	2	2	1	1	0	0	1		2	1	0	0	1	1	1	0	0		0	0	0	0	0	0	1	0	0	3	0	1	1	3	0	3	1	2	2	0	0	2	0
1633	1	1	3	2	2	1	1	4	2	3	1	1	0	0	1		2	2	2	2	2	2	2	0	1		1	1	2	1	0	1	2	0	1	0	2	1	1	3	0	0	0	0	4	0	1	1	4
1634	2	1	1	1	2	2	1	2	2	2	1	1	0	1	0		2	1	2	2	1	2	2	2	1		2	2	2	2	2	1	2	2	1	4	0	1	0	3	3	0	0	2	3	1	2	0	0
1635	2	1	1	2	2	1	0	2	1	1	1	1	0	1	0		2	2	2	2	1	2	0	0	0		2	2	2	2	0	1	2	2	2	2	1	1	1	3	0	3	0	2	3	0	0	0	0
1636	2	1	1	1	2	2	0	1	1	2	1	0	0	0	0		2	1	2	2	1	2	2	2	2		2	1	2	2	0	1	4	1	1	0	0	1	2	0	4	2	0	0	2	0	2	1	0
1637	2	1	1	2	2	2	0	1	1	1	1	1	0	0	0		2	0	2	1	1	2	2	1	0		0	1	2	1	0	1	1	0	2	3	0	1	1	3	1	2	0	0	4	0	2	1	0
1638	2	2	1	1	2	1	1	4	3	3	3	1	1	0	1		2	2	2	2	2	2	2	1	1		1	1	2	1	0	1	1	2	2	4	2	1	1	3	1	2	2	2	2	1	1	1	4
1639	2	1	1	1	3	1	1	2	2	2	1	1	0	0	0		2	1	2	2	1	0	0	0	1		2	0	2	2	0	2	2	2	1	0	0	1	0	3	3	1	0	2	3	0	2	2	0
1640	2	2	3	2	3	1	0	4	2	2	1	1	1	0	1		2	2	2	2	2	2	2	1	1		1	1	2	1	0	1	2	2	2	0	0	1	1	3	0	0	0	0	2	1	1	2	1
1641	2	1	3	1	2	1	0	1	1	1	1	1	0	0	0		2	1	2	2	1	2	0	0	1		0	0	2	2	0	2	3	2	1	0	0	1	1	3	0	1	0	2	1	0	2	2	0
1642	2	1	1	2	2	1	0	1	1	1	1	0	0	0	0		2	2	2	0	1	1	0	0	0		0	1	2	1	0	1	2	0	0	0	0	1	1	3	4	1	0	0	1	0	0	1	1
1643	2	1	1	1	2	1	0	1	3	2	1	1	0	0	1		0	2	2	0	1	0	2	0	1		2	1	2	1	0	0	3	0	2	2	0	1	1	3	0	3	0	2	4	0	1	1	1
1644	2	1	2	1	3	1	0	3	3	2	1	1	0	0	1		1	2	2	2	1	2	0	1	2		0	1	2	1	0	1	2	1	1	0	0	1	1	3	3	2	0	2	4	0	2	1	1
1645	2	2	1	1	2	1	0	1	1	3	1	1	1	0	1		0	0	0	1	1	2	0	0	0		1	0	2	0	0	2	4	0	0	0	0	0	0	3	0	0	0	0	4	0	0	2	0
1646	2	1	2	2	1	2	1	1	1	2	1	1	1	1	0		0	2	2	2	1	2	0	0	0		1	1	2	2	0	1	1	0	2	0	0	1	1	3	1	2	1	2	1	0	0	1	1
1647	2	1	1	1	2	1	0	1	1	1	1	0	0	0	1		1	2	0	1	1	2	2	0	2		1	0	0	1	0	2	3	2	2	0	0	1	2	3	1	2	0	0	4	0	0	0	1
1648	1	1	1	1	2	1	0	1	1	1	1	0	0	0	0		0	2	0	2	1	2	2	0	0		1	0	0	0	0	2	1	2	0	0	0	1	1	3	4	1	0	0	1	0	0	1	0
1649	2	1	1	1	2	1	0	2	1	3	2	1	0	0	0		2	0	1	0	1	2	2	1	0		0	0	2	1	1	1	2	1	1	4	2	2	0	2	2	3	1	2	2	2	0	0	4
1650	2	1	2	2	3	2	1	1	1	1	1	1	0	0	0		2	2	2	2	1	2	2	1	2		0	2	1	2	0	2	1	0	1	0	1	0	2	0	0	0	0	0	3	0	0	0	0
1651	2	1	1	2	2	2	1	2	3	2	1	1	0	1	0		2	2	2	2	1	2	2	1	1		2	1	2	2	0	2	2	2	1	4	0	1	1	3	0	3	0	1	4	2	1	2	0
1652	2	2	1	1	2	1	0	2	3	2	2	1	1	0	1		2	2	2	2	1	2	2	0	1		1	1	2	2	0	1	4	1	1	4	0	1	0	3	4	1	2	0	2	0	2	2	0
1653	2	1	1	1	2	2	1	2	3	3	2	0	0	1	0		2	2	2	2	1	2	2	0	1		2	1	2	1	2	1	2	1	1	4	0	1	2	3	1	0	2	2	2	2	2	1	1
1654	2	1	1	1	2	1	0	1	1	1	1	1	0	0	1		2	1	2	1	1	2	1	0	1		1	2	1	2	0	1	1	2	2	2	0	1	1	3	4	3	0	2	1	3	2	1	2
1655	2	1	3	1	2	1	0	1	1	3	2	0	0	0	0		2	2	2	2	1	2	2	0	1		1	1	2	2	0	1	2	1	1	1	0	1	0	3	3	1	2	2	4	2	2	0	0
1656	2	2	2	1	2	1	0	1	2	1	1	0	0	0	1		2	2	2	2	2	2	2	0	1		1	1	2	2	0	0	1	2	1	1	0	1	0	3	1	2	2	2	2	0	2	0	0
1657	2	1	1	1	1	1	0	1	1	2	1	1	0	0	0		2	2	1	1	1	1	1	1	1		0	1	2	2	2	1	1	2	1	0	0	0	1	3	1	3	0	2	2	0	2	1	0
1658	2	2	2	1	2	1	0	1	1	1	1	0	0	0	0		2	2	2	2	1	1	2	0	1		1	1	2	2	0	1	4	1	0	0	0	0	0	3	4	0	2	2	4	0	2	0	0
1659	2	1	3	1	2	1	0	1	1	1	1	1	0	0	0		0	0	2	1	1	2	2	0	0		1	1	2	0	3	0	1	2	0	0	0	0	0	0	1	3	0	0	4	0	0	0	0
1660	2	1	1	1	2	2	0	2	1	2	1	1	0	0	0		2	2	2	2	0	2	0	0	1		1	1	2	2	0	1	2	1	1	1	0	1	0	3	0	1	2	2	3	0	2	2	0
1661	2	1	1	1	2	2	1	2	3	2	1	1	0	1	0		2	2	2	2	1	2	1	0	1		1	1	2	1	1	1	4	2	2	4	1	1	1	3	3	3	2	2	4	1	1	2	0
1662	2	1	1	1	2	1	0	2	1	1	1	1	0	0	1		2	1	1	2	2	2	1	2	2		0	2	2	1	0	1	2	2	2	0	2	1	1	3	1	0	0	0	2	0	1	1	0
1663	2	1	1	2	2	1	0	1	1	1	1	0	0	0	1		2	2	2	2	1	2	0	0	1		1	1	0	2	0	1	4	1	0	0	0	1	0	3	3	1	2	2	2	1	2	0	0
1664	2	1	1	2	2	1	0	2	1	1	1	0	0	0	1		2	2	2	2	0	2	0	0	1		1	1	2	2	1	1	4	0	2	4	0	1	2	3	2	1	2	2	1	1	2	2	0
1665	2	1	1	1	1	1	0	2	1	2	1	1	0	0	0		2	1	0	1	1	2	0	0	0		2	1	2	2	0	2	2	2	0	3	0	0	0	0	0	2	0	2	1	0	0	0	0
1666	2	1	1	2	2	1	0	1	1	1	1	0	0	0	0		2	2	2	2	1	2	0	0	1		1	1	2	2	0	1	2	0	1	0	0	1	0	3	0	1	2	2	4	0	2	2	0
1667	2	1	1	1	2	1	0	1	1	1	1	0	0	0	0		2	2	2	1	1	2	0	1	2		1	0	2	0	0	2	2	2	0	0	0	1	1	3	0	2	2	2	4	0	1	2	3
1668	2	1	1	2	2	1	0	1	1	2	1	0	0	0	0		2	2	2	2	0	2	0	0	1		1	1	2	1	2	1	4	1	1	0	0	1	0	3	3	1	2	0	2	0	2	2	0
1669	2	1	2	2	2	2	0	1	1	1	1	1	0	1	1		2	1	2	2	1	2	2	2	2		1	1	0	0	0	1	1	2	1	1	2	1	1	3	4	3	0	1	2	2	2	2	0
1670	2	1	1	1	2	2	0	1	1	1	1	1	0	0	0		1	2	2	1	1	2	2	0	2		1	1	0	1	0	2	4	2	1	4	1	1	2	2	1	1	1	2	2	2	2	1	2
1671	2	1	1	2	2	1	0	1	1	2	1	0	0	0	1		2	2	2	2	0	2	0	0	1		1	1	2	2	0	2	4	1	0	3	1	0	2	1	3	3	2	2	3	3	2	2	0
1672	2	1	1	1	2	1	0	2	3	2	1	0	0	0	0		1	0	2	2	1	2	2	0	2		2	2	2	1	0	1	1	1	1	2	0	2	0	3	4	2	0	0	2	3	0	2	0
1673	2	1	1	1	2	1	0	1	1	1	1	1	0	0	0		2	2	1	1	1	2	2	1	1		1	2	2	2	0	1	1	2	1	0	1	1	1	3	0	2	2	2	1	0	2	1	0
1674	2	1	1	1	2	1	0	1	2	1	1	0	0	0	0		1	2	2	1	1	2	2	1	2		1	2	2	1	0	1	1	2	2	0	0	0	0	3	0	0	0	0	4	0	0	0	0
1675	1	1	1	1	2	1	0	1	1	1	1	1	0	0	1		0	0	2	2	1	2	0	0	2		1	0	2	1	0	2	2	1	0	0	2	2	2	2	3	3	1	1	2	2	2	2	1
1676	2	2	3	1	2	1	1	3	2	2	2	1	0	0	0		2	2	2	1	1	1	2	0	2		2	2	2	2	0	1	1	1	1	3	0	1	0	3	4	3	2	2	2	0	2	0	0
1677	2	2	1	1	2	1	0	2	1	2	1	1	1	0	1		2	2	0	1	2	1	2	1	2		0	2	0	0	0	0	4	1	0	0	0	0	0	0	0	0	0	0	3	0	0	0	0
1678	2	2	3	1	3	1	0	2	2	1	1	1	0	0	1		2	2	2	2	2	2	2	0	0		2	2	2	1	0	1	2	2	1	0	1	1	1	3	4	3	0	2	1	0	1	2	4
1679	2	1	3	1	2	1	1	2	1	1	1	1	0	1	1		2	2	2	2	1	1	2	1	0		1	1	2	2	0	1	1	1	2	0	0	1	1	3	1	2	2	2	1	2	1	2	0
1680	2	2	2	2	2	1	0	2	1	2	1	1	1	0	1		1	2	2	1	1	2	1	2	2		2	2	1	2	0	1	1	2	2	4	0	1	1	3	0	3	0	1	4	1	2	2	0
1681	2	2	2	1	2	1	1	3	1	2	1	0	1	0	0		2	1	2	1	2	2	2	2	2		2	2	2	2	1	1	1	1	2	4	1	1	1	0	0	2	1	2	1	1	2	1	1
1682	2	2	2	1	2	1	0	1	1	1	1	1	0	0	1		2	0	2	1	1	0	2	0	1		2	2	1	2	0	1	0	2	2	2	0	1	1	3	1	2	2	1	4	0	2	0	1
1683	1	2	3	1	3	1	1	3	3	2	2	1	1	1	0		1	2	2	1	2	2	1	2	2		2	2	1	2	1	1	1	2	2	4	0	1	2	3	1	2	2	2	4	1	2	1	1
1684	2	1	1	1	2	1	0	2	2	2	1	0	0	0	0		1	2	2	2	1	1	0	0	2		1	1	1	1	0	2	1	2	2	2	0	0	0	3	0	0	0	0	3	1	0	0	0
1685	2	1	1	2	1	1	0	1	3	1	1	0	0	0	1		0	2	0	2	2	2	2	1	2		1	1	2	1	0	1	1	2	2	1	1	1	1	3	4	1	2	2	1	1	2	1	1
1686	2	2	1	1	2	1	0	2	2	1	1	1	0	0	1		2	2	2	1	1	2	2	1	2		1	1	2	2	0	2	2	1	0	0	0	1	1	3	0	2	1	2	4	0	2	2	1
1687	2	1	3	1	2	1	1	2	1	1	1	1	0	1	1		2	1	2	2	1	1	2	0	0		1	1	2	2	0	1	1	1	2	3	2	1	1	3	4	3	2	2	1	2	1	0	0
1688	2	2	1	1	2	2	1	1	2	1	1	1	0	0	1		2	2	2	1	1	2	2	1	2		1	2	2	1	0	2	2	2	1	2	1	1	1	3	4	2	2	2	4	0	2	2	3
1689	2	1	1	1	1	1	0	1	3	1	2	1	0	1	0		2	0	0	2	2	1	0	1	1		2	1	2	0	0	2	2	1	0	1	1	2	2	4	1	1	1	1	1	1	2	0	3
1690	2	1	3	1	2	2	0	1	1	1	1	1	0	0	0		2	1	2	2	1	1	0	1	1		0	1	2	2	2	1	2	2	1	4	0	1	0	3	4	3	0	2	1	1	2	2	0
1691	2	1	1	2	2	1	0	1	1	1	1	1	0	0	1		0	0	2	1	1	0	0	0	1		2	1	2	1	0	1	1	2	2	0	0	1	1	3	4	2	0	2	3	0	0	1	0
1692	2	2	3	1	2	1	0	1	1	1	1	1	0	0	1		2	1	2	2	1	1	0	0	1		2	0	2	2	0	1	1	2	1	0	0	1	1	3	0	0	0	2	1	0	2	2	0
1693	2	2	1	1	1	1	0	1	1	1	1	0	1	0	0		2	2	0	0	0	0	1	2	0		2	0	2	1	1	2	1	1	1	4	2	2	1	2	1	2	2	1	2	1	2	1	1
1694	2	2	1	1	1	1	0	3	2	1	1	1	0	0	0		1	1	1	2	0	2	2	2	2		2	1	2	2	0	1	2	2	1	1	1	1	2	3	3	3	2	1	1	2	1	1	3
1695	2	2	1	1	2	1	0	2	3	2	1	1	1	1	1		2	0	2	2	2	2	2	1	2		1	1	2	1	0	1	1	2	2	2	1	1	1	4	1	1	2	2	1	2	2	1	1
1696	2	1	1	1	2	1	0	1	2	1	1	1	1	0	0		2	1	2	2	1	0	0	0	1		1	1	2	1	0	1	2	1	2	2	1	1	2	3	0	2	0	0	2	0	2	1	1
1697	2	1	1	1	2	1	0	1	1	1	1	0	0	0	0		0	2	1	2	1	0	2	2	0		1	1	1	0	0	2	4	2	1	0	0	0	2	2	2	0	1	1	1	1	1	2	3
1698	2	1	1	1	2	1	0	1	1	2	1	1	0	0	1		0	0	2	2	1	0	2	0	2		0	1	0	1	0	1	2	0	2	0	0	1	0	3	0	0	0	0	1	0	0	0	0
1699	1	1	2	1	2	1	1	2	1	2	1	1	1	1	0		2	2	2	2	1	1	2	2	1		2	1	2	2	0	1	2	2	1	4	0	0	0	3	0	3	0	2	4	3	2	2	0
1700	2	1	1	1	1	1	0	2	1	2	1	1	0	0	0		2	1	0	1	1	2	0	0	0		2	1	2	2	0	2	2	2	0	3	0	0	0	0	0	2	0	2	1	0	0	0	0
1701	2	1	1	2	2	1	0	1	1	1	1	1	0	0	1		0	0	2	1	1	0	0	0	1		2	1	2	1	0	1	1	2	2	0	0	1	1	3	4	2	0	2	3	0	0	1	0
1702	2	1	1	1	2	2	0	1	1	1	1	1	0	1	1		2	1	1	1	1	2	2	1	1		2	1	2	2	0	1	1	2	1	0	1	1	1	3	4	2	2	2	2	0	2	2	0
1703	2	2	1	1	1	1	0	1	1	1	1	0	1	0	0		2	2	0	0	0	0	1	2	0		2	0	2	1	1	2	1	1	1	4	2	2	1	2	1	2	2	1	2	1	2	1	1
1704	2	2	1	1	1	1	0	1	1	1	1	0	1	0	0		2	2	0	0	0	0	1	2	0		2	0	2	1	1	2	1	1	1	4	2	2	1	2	1	2	2	1	2	1	2	1	1
1705	2	1	1	1	2	2	1	1	1	1	1	1	0	1	0		2	2	2	2	1	2	2	0	0		1	2	2	0	0	1	4	2	1	0	0	1	0	3	0	3	0	0	2	0	1	1	0
1706	2	1	3	2	1	1	0	4	1	2	1	0	0	0	0		1	0	2	2	1	2	0	0	0		1	1	2	1	0	0	2	0	0	0	0	0	1	4	4	0	0	0	2	3	2	1	0
1707	2	2	3	1	1	1	0	3	2	2	1	1	0	0	1		2	1	0	0	1	1	1	0	0		0	0	0	0	0	0	1	0	0	3	0	1	1	3	0	3	1	2	2	0	0	2	0
1708	2	1	1	1	2	2	1	4	3	1	1	1	0	1	0		2	0	2	0	1	2	0	0	2		2	1	2	1	0	2	1	1	0	2	1	1	1	4	4	1	2	1	3	2	2	2	3
1709	1	1	2	1	2	1	0	2	2	2	1	1	0	0	0		2	2	1	2	1	2	0	0	2		1	1	0	2	0	1	4	0	1	4	1	1	1	3	4	2	2	0	2	0	2	2	1
1710	2	1	1	1	2	1	0	1	1	2	1	0	0	0	0		2	0	0	0	1	0	0	0	0		0	0	0	0	0	0	2	0	0	0	0	0	0	0	0	2	0	0	4	0	0	0	0
1711	2	1	2	2	2	1	0	2	2	1	1	1	0	0	0		2	1	2	1	1	2	2	0	0		0	0	0	0	0	0	2	2	2	3	0	0	0	0	0	2	0	0	3	0	0	0	0
1712	2	1	2	1	2	1	0	2	2	1	1	1	0	0	1		2	0	2	0	1	2	2	0	0		0	0	0	0	0	0	1	0	0	0	0	0	0	0	0	0	0	0	2	0	0	0	0
1713	2	1	2	1	2	1	0	1	1	1	1	1	0	0	1		2	1	2	2	1	2	2	0	0		1	1	2	2	0	0	2	2	0	0	0	1	0	3	0	0	2	2	1	0	1	0	0
1714	2	1	1	1	1	1	0	2	1	2	1	1	0	0	0		2	1	0	1	1	2	0	0	0		2	1	2	2	0	2	2	2	0	3	0	0	0	0	0	2	0	2	1	0	0	0	0
1715	2	1	1	2	1	1	0	1	1	1	1	1	0	0	0		2	2	2	2	2	2	2	1	2		1	1	2	1	0	1	1	2	2	1	1	1	1	4	1	1	2	2	1	1	2	1	1
1716	2	1	2	1	2	1	1	1	1	1	1	1	0	0	1		2	1	2	1	1	1	0	0	0		0	0	0	0	0	0	3	0	0	3	1	0	0	0	0	0	0	0	2	0	0	0	0
1717	2	1	3	2	2	1	1	3	2	2	1	1	0	0	0		2	1	2	1	1	0	2	0	0		1	1	1	2	0	1	1	1	0	3	0	1	0	3	0	2	0	0	2	0	0	0	0
1718	2	2	1	1	1	1	0	1	1	1	1	0	0	0	0		0	1	2	0	2	2	0	1	2		2	2	2	1	1	1	3	2	2	4	1	1	1	3	2	2	2	2	1	2	2	1	0
1719	2	1	2	1	2	1	0	1	1	1	1	1	0	0	0		2	0	0	1	1	2	2	0	0		0	0	0	0	0	1	1	0	0	0	0	0	0	4	0	0	0	0	1	0	0	0	0
1720	2	1	1	1	2	1	0	2	1	1	1	0	0	0	0		1	0	0	0	0	0	0	0	0		0	0	0	0	0	0	2	0	0	0	0	0	0	0	0	0	0	0	3	0	0	0	0
1721	2	2	1	1	1	1	0	2	1	2	1	0	0	0	0		0	0	0	0	1	0	0	0	1		2	2	1	2	0	0	2	1	1	1	0	2	0	0	1	3	0	0	3	3	1	2	0
1722	2	1	1	1	1	1	0	1	1	1	1	0	0	0	0		2	0	0	0	1	0	0	0	0		0	0	0	0	0	0	2	0	0	3	0	0	0	0	0	0	0	0	2	0	0	0	0
1723	2	1	1	2	2	1	0	2	1	2	1	1	0	0	0		1	1	2	2	1	1	1	1	0		1	2	1	2	0	2	3	0	2	4	1	1	2	3	4	1	1	2	2	2	1	1	3
1724	2	1	1	1	2	2	0	1	1	1	1	1	0	0	0		2	1	2	2	0	2	0	0	2		0	0	0	0	0	0	1	0	0	0	0	0	0	3	4	0	0	0	4	0	0	0	1
1725	2	1	1	2	2	2	0	1	1	1	1	0	0	1	0		2	1	2	1	0	2	1	0	2		0	0	2	1	0	1	2	1	2	0	1	1	0	3	1	2	0	2	3	0	2	2	0
1726	2	1	1	1	1	2	0	1	1	1	1	0	0	0	0		2	0	2	2	1	0	0	1	1		0	0	2	2	0	1	1	2	1	1	0	0	0	3	1	0	2	0	1	1	0	0	2
1727	2	1	1	1	3	1	0	1	1	1	1	1	0	1	0		1	1	0	1	2	1	0	0	2		0	0	0	0	2	2	2	0	0	0	0	0	0	0	0	0	0	0	3	0	0	0	0
1728	2	1	1	1	1	1	0	1	2	1	1	0	0	0	0		2	2	2	2	1	2	2	0	0		1	2	0	1	0	1	4	2	1	4	0	0	0	3	2	1	1	0	2	2	2	2	3
1729	2	2	2	1	2	1	0	2	2	1	1	0	1	0	1		2	2	2	1	1	2	2	1	2		1	1	2	1	0	2	2	1	0	2	2	1	1	3	4	2	0	2	4	3	2	2	3
1730	2	1	1	1	2	1	0	1	1	1	1	1	0	0	0		2	2	2	1	1	2	2	1	2		0	0	0	1	0	1	2	2	2	0	0	2	1	3	3	2	0	2	4	0	2	2	1
1731	2	1	1	1	2	2	0	1	1	1	1	1	0	0	0		2	2	2	1	1	2	2	1	2		1	1	2	1	0	1	1	2	2	0	1	0	1	3	2	2	0	2	4	0	2	2	3
1732	2	1	1	1	1	1	1	1	1	1	1	1	0	0	0		1	0	2	2	1	0	2	2	2		2	1	2	0	0	0	2	2	1	1	2	0	0	3	1	2	0	0	3	1	0	1	3
1733	2	1	2	1	2	2	0	1	1	1	1	1	0	0	0		2	0	2	1	1	2	0	1	2		2	0	0	1	0	1	1	2	2	4	0	1	1	3	1	2	2	2	3	1	2	2	3
1734	2	1	1	1	2	2	0	1	2	1	1	0	0	0	0		2	1	2	2	1	0	0	1	0		1	0	2	0	0	0	1	2	1	4	1	0	1	3	2	1	2	2	1	0	1	1	4
1735	2	2	2	1	2	1	0	1	2	1	1	1	0	0	1		2	2	2	2	1	2	2	1	2		1	1	2	1	0	1	2	2	2	2	1	1	1	3	1	3	2	2	4	3	2	1	4
1736	2	2	2	1	2	1	0	1	1	1	1	0	0	0	1		2	2	2	2	2	1	1	2	2		1	1	2	1	0	1	2	2	2	3	1	1	1	3	2	3	2	2	4	1	2	1	4
1737	2	2	1	1	2	1	0	1	1	3	1	1	1	0	1		0	0	0	1	1	2	0	0	0		1	0	2	0	0	2	4	0	0	0	0	0	0	3	0	0	0	0	4	0	0	2	0
1738	2	1	1	1	2	1	0	2	1	1	1	0	0	0	0		0	1	2	2	1	2	2	1	1		1	1	2	1	0	1	1	2	2	4	1	1	2	3	4	1	1	2	3	3	1	1	1
1739	2	1	2	1	2	1	1	2	1	2	1	1	0	0	0		2	1	2	2	1	1	2	0	0		1	2	2	2	0	1	2	1	2	0	0	1	1	3	4	1	2	2	1	0	1	1	3
1740	2	2	1	1	2	1	0	1	1	1	1	1	0	0	1		2	1	1	2	1	2	1	0	2		0	2	2	1	0	1	3	1	2	0	0	1	0	3	3	2	0	2	4	0	2	2	0
1741	2	1	1	1	2	2	0	1	1	1	1	0	0	0	1		0	2	2	2	1	0	0	1	0		1	1	2	2	0	0	1	2	0	1	0	1	0	4	1	2	2	0	2	1	2	0	2
1742	2	1	1	1	2	1	1	2	2	2	1	1	1	0	1		1	2	2	2	1	2	1	0	1		0	2	2	1	0	1	1	2	2	0	1	1	0	3	1	2	0	2	1	0	1	1	0
1743	2	2	3	1	2	1	0	1	1	1	1	1	0	0	1		2	1	2	2	1	2	0	0	1		0	1	2	0	0	1	1	2	1	0	0	1	1	3	0	1	0	2	1	0	2	2	0
1744	2	1	1	2	2	1	0	2	2	1	1	1	0	0	0		1	2	2	1	0	2	2	1	1		0	2	2	2	0	0	1	2	1	0	0	2	1	3	1	1	0	2	2	2	1	1	0
1745	2	1	1	2	2	2	0	1	1	3	1	0	0	0	0		0	2	2	2	1	1	2	0	0		2	2	2	1	0	1	1	2	1	4	0	1	1	3	1	0	0	2	4	2	1	0	1
1746	2	1	3	1	1	1	0	2	2	1	1	1	0	0	0		2	2	2	2	1	0	1	1	0		1	1	1	1	2	1	2	2	2	4	2	0	0	3	1	1	1	0	1	2	2	0	2
1747	2	1	1	1	2	2	0	1	1	1	1	1	0	0	1		1	2	2	2	1	0	2	0	1		2	2	2	1	0	1	2	1	0	3	1	1	0	3	1	3	0	1	4	2	1	0	1
1748	2	1	1	2	2	1	1	1	1	1	1	1	0	0	1		2	1	2	2	1	2	0	1	1		0	0	1	2	0	1	1	2	1	3	0	1	0	3	1	0	0	1	1	0	1	1	0
1749	2	1	1	2	1	1	0	1	1	1	1	1	0	0	1		0	0	2	1	1	1	0	0	2		2	2	2	0	1	1	1	2	2	0	0	1	0	2	0	2	0	0	1	0	1	0	0
1750	2	1	3	2	2	1	1	1	1	1	1	1	0	1	1		1	2	2	0	1	2	0	1	1		2	1	2	2	0	1	1	2	0	3	1	1	0	3	1	3	0	1	1	3	0	1	0
1751	2	1	3	1	1	1	0	1	1	1	1	1	0	0	0		2	2	2	2	1	2	2	1	2		1	1	2	1	0	1	3	2	2	1	1	1	1	3	1	3	2	2	4	1	2	1	1
1752	2	1	1	2	1	1	0	1	1	1	1	0	0	0	1		2	1	2	2	1	2	2	1	1		1	1	2	1	0	1	4	1	2	0	0	1	1	3	4	1	2	1	3	0	1	1	1
1753	1	1	3	1	2	1	0	4	3	2	3	1	0	0	0		0	1	2	1	1	2	1	0	1		0	2	2	1	0	1	1	2	1	2	0	1	1	3	4	3	0	0	2	0	0	0	0
1754	2	1	1	1	1	2	0	2	2	2	2	0	0	1	1		0	1	2	2	1	2	2	1	1		1	1	2	1	0	2	4	0	2	0	0	1	1	3	0	0	0	0	4	0	0	1	3
1755	2	1	3	1	2	1	0	1	2	2	1	1	0	0	0		1	1	2	2	1	0	0	0	1		2	1	2	0	0	0	3	2	1	0	0	1	1	3	0	1	0	2	2	0	2	2	0
1756	2	1	2	1	2	1	0	1	1	1	1	0	0	0	0		1	2	2	0	2	0	0	0	2		0	1	2	1	0	1	1	2	0	3	0	1	1	3	0	0	0	0	2	0	1	1	0
1757	2	1	2	2	2	1	0	3	2	2	2	0	0	0	1		2	2	2	2	1	2	2	1	1		0	0	1	1	0	1	2	1	2	0	0	1	2	3	0	2	0	2	3	0	1	1	1
1758	2	2	1	2	2	1	1	2	3	3	2	1	1	0	1		1	2	2	2	1	0	0	1	1		2	1	1	2	0	1	1	2	1	4	1	1	1	3	1	2	0	1	1	0	1	1	1
1759	2	1	2	2	2	2	1	2	1	2	1	0	0	0	1		1	0	2	1	2	1	1	2	2		2	1	1	1	1	2	2	2	2	4	2	1	0	1	3	2	1	1	1	2	2	1	2
1760	2	1	2	2	2	2	1	2	2	2	2	0	0	0	0		1	1	0	0	2	1	1	1	2		1	2	1	2	0	1	1	1	1	1	2	1	1	0	1	2	2	2	1	1	1	2	2
1761	2	1	2	2	2	2	1	3	2	2	1	1	0	0	0		0	2	2	1	2	2	1	2	2		2	2	1	1	0	2	2	2	1	1	2	2	2	2	1	3	2	2	1	2	2	1	0
1762	2	1	2	2	2	1	0	1	2	1	1	0	0	0	1		0	1	1	2	2	2	1	2	2		1	1	1	1	0	2	1	1	1	2	2	1	2	4	3	2	2	2	1	2	1	2	1
1763	2	1	2	2	2	1	0	2	2	1	1	0	0	0	0		1	1	1	2	2	1	1	2	2		1	2	0	0	0	2	1	2	1	2	2	2	1	0	0	2	1	1	4	2	1	2	0
1764	2	1	3	2	2	1	0	1	2	1	1	1	0	0	0		1	2	2	2	2	0	2	1	1		0	1	2	2	0	1	2	1	0	1	1	1	1	3	4	2	0	0	2	0	0	1	0
1765	1	1	1	1	2	1	0	3	2	2	1	0	0	0	1		1	2	1	1	1	1	1	0	1		1	0	1	2	0	2	1	1	0	1	2	0	2	0	2	3	0	1	3	2	0	2	3
1766	2	1	2	2	3	1	0	3	2	2	1	0	0	0	0		1	1	2	2	1	1	1	1	1		2	2	1	1	0	0	2	1	2	2	1	2	2	3	4	2	0	2	3	1	0	1	0
1767	2	1	2	2	3	1	0	3	2	2	1	0	0	0	1		1	1	1	2	1	1	2	1	2		1	2	2	0	0	2	1	2	1	2	2	1	0	4	3	2	2	1	1	1	2	1	2
1768	2	1	2	2	3	1	1	3	3	2	1	1	1	0	1		2	0	2	1	1	0	2	2	2		2	2	2	2	0	2	1	0	1	2	2	2	1	4	3	1	2	1	1	1	1	0	0
1769	2	2	2	1	3	1	0	2	3	2	1	1	0	0	0		2	1	2	2	1	2	0	0	1		2	1	2	2	0	1	2	2	2	0	0	1	0	3	4	3	0	2	1	0	2	2	0
1770	2	1	2	2	2	1	0	3	3	2	2	1	1	0	1		1	1	1	2	1	1	2	0	2		1	1	1	1	0	2	2	1	2	0	2	0	1	3	3	2	1	2	2	2	1	2	0
1771	2	1	3	1	3	1	0	2	2	2	2	0	0	0	0		2	1	2	1	1	1	1	2	2		0	2	0	1	0	2	2	1	2	1	2	1	2	1	3	2	2	2	2	0	1	1	2
1772	2	1	2	2	2	1	0	3	2	2	1	0	0	0	0		1	2	1	2	0	0	0	1	2		0	1	1	1	0	2	1	1	1	2	1	2	1	1	2	2	1	1	1	2	1	2	1
1773	2	1	2	2	2	1	0	1	2	1	1	1	0	0	0		0	2	1	2	1	2	1	2	2		2	0	1	2	0	1	4	2	1	2	2	1	2	1	3	2	1	2	1	0	1	2	0
1774	2	1	3	2	2	1	0	3	3	3	2	1	1	0	1		1	1	2	2	1	2	2	2	2		2	1	1	1	1	2	4	1	2	1	2	1	2	3	3	1	2	1	4	0	0	2	0
1775	2	2	2	2	2	1	0	3	2	2	2	1	1	0	1		1	1	2	1	2	2	2	2	2		2	1	2	1	0	2	1	1	1	1	2	1	2	1	3	3	1	1	1	2	1	2	0
1776	2	1	2	2	1	1	0	1	1	1	1	0	0	0	0		0	2	1	2	1	0	2	0	2		2	1	1	1	0	2	2	1	1	0	0	2	2	3	3	1	1	2	1	0	1	2	0
1777	2	2	3	2	3	1	0	3	3	2	2	1	1	0	1		1	1	2	1	1	2	1	2	2		1	1	1	1	1	2	2	2	1	4	2	2	2	3	3	1	1	1	1	2	1	1	0
1778	2	2	2	2	2	1	0	2	2	2	1	1	1	0	0		1	2	2	2	1	2	2	2	2		2	1	1	1	0	2	2	1	2	0	2	2	0	3	3	1	1	1	1	1	2	2	0
1779	2	1	2	2	2	2	0	2	2	2	1	0	0	0	0		0	1	1	1	1	1	2	2	2		2	1	1	1	1	1	2	2	1	4	1	2	1	3	3	2	2	1	3	1	0	1	0
1780	1	1	3	1	2	1	0	4	3	2	3	1	0	0	0		0	1	2	1	1	2	1	0	1		0	2	2	1	0	1	1	2	1	2	0	1	1	3	4	3	0	0	2	0	0	0	0
1781	2	2	2	2	2	1	0	3	3	2	1	1	1	0	1		1	1	2	2	1	1	1	1	2		2	1	1	2	0	1	2	1	0	1	2	0	1	3	3	1	2	1	1	0	1	2	0
1782	2	2	2	2	3	1	0	3	3	3	2	1	1	0	1		1	2	1	1	1	2	2	2	2		2	2	2	2	0	1	1	1	1	0	2	1	2	3	1	2	1	1	1	2	1	1	0
1783	2	1	2	2	2	2	0	2	2	2	1	0	0	0	0		2	1	1	2	1	2	1	1	1		0	2	2	1	2	2	2	2	1	3	2	1	2	3	4	2	2	1	1	2	1	2	0
1784	2	1	2	2	3	2	0	3	2	2	1	0	0	0	1		2	1	2	2	1	2	2	2	2		2	2	2	2	0	1	4	1	2	1	2	2	2	1	1	3	2	1	1	3	0	2	0
1785	2	1	1	2	2	1	0	1	1	1	1	1	0	0	0		1	2	2	2	1	2	1	0	2		1	2	1	2	0	1	4	2	1	1	2	2	0	3	3	2	1	2	2	2	1	1	0
1786	2	1	1	2	2	1	0	2	1	1	2	1	0	0	0		2	2	2	2	1	2	2	2	2		2	1	2	1	1	1	1	2	1	4	2	1	1	4	3	1	2	0	1	2	0	1	3
1787	2	1	2	2	2	1	0	1	1	1	1	0	0	1	0		1	2	2	2	1	2	1	2	0		0	1	1	1	1	2	2	2	2	4	1	0	1	4	4	2	1	1	1	0	0	2	0
1788	2	1	1	2	2	2	0	1	1	1	1	0	0	1	0		2	2	2	2	1	2	2	1	1		2	2	2	1	0	2	4	0	1	4	2	2	2	3	4	1	2	2	4	1	2	2	4
1789	1	1	1	2	2	2	0	1	1	1	1	1	0	1	0		2	1	1	2	1	1	1	2	1		1	2	2	2	2	1	1	0	1	4	0	2	2	3	4	3	2	1	4	1	0	2	0
1790	2	1	1	2	1	1	0	1	3	1	1	0	0	0	1		0	2	0	2	2	2	2	1	2		1	1	2	1	0	1	1	2	2	1	1	1	1	3	4	1	2	2	1	1	2	1	1
1791	2	1	1	2	2	2	1	2	2	2	1	1	0	1	0		2	2	2	1	1	0	2	0	2		0	2	2	2	0	1	1	2	1	2	2	1	1	3	0	3	0	2	2	0	2	0	0
1792	2	1	2	1	2	1	0	2	2	2	2	0	0	0	0		2	2	2	2	1	2	2	1	1		1	2	1	1	0	2	4	1	2	4	2	1	1	3	4	1	0	2	3	2	1	1	1
1793	2	2	2	2	2	1	0	3	3	3	3	1	1	0	0		2	2	2	2	1	2	2	1	1		1	0	1	1	0	1	1	2	2	2	2	1	1	3	3	2	0	2	4	0	1	1	1
1794	2	1	1	1	2	2	0	2	2	2	2	0	0	0	1		2	2	2	2	1	2	2	1	1		0	0	1	2	0	1	4	2	2	1	0	1	1	3	3	1	0	0	1	2	1	1	1
1795	2	2	2	1	2	1	0	1	2	1	1	0	1	0	0		1	2	2	2	2	0	0	0	0		2	0	2	2	0	1	2	0	1	2	0	1	0	3	1	3	1	0	1	0	2	2	3
1796	2	2	1	1	2	1	0	2	3	1	2	1	1	0	1		2	0	2	2	1	2	2	0	0		0	1	1	2	0	1	1	1	1	3	0	1	0	3	1	3	1	2	1	2	2	1	4
1797	2	1	1	1	2	2	0	1	3	1	1	1	0	1	1		2	2	2	2	2	0	2	1	1		2	1	1	0	0	1	1	2	1	4	0	0	1	3	4	2	2	1	2	1	2	2	1
1798	2	1	1	1	2	1	0	1	3	1	1	1	0	0	0		1	0	0	2	2	0	2	0	0		2	0	2	0	0	1	2	2	2	3	2	1	0	3	1	2	1	2	1	0	2	1	0
1799	2	1	2	1	2	1	0	2	1	1	1	0	0	0	1		2	2	2	2	2	2	2	2	1		1	1	2	1	0	1	1	2	2	2	1	1	1	3	0	2	2	2	2	0	1	2	0
1800	2	2	2	1	3	1	0	2	2	2	1	0	0	0	1		2	2	2	2	1	2	2	2	2		1	1	2	1	0	2	2	2	2	4	2	1	1	3	4	1	2	2	4	2	1	2	0
1801	2	1	2	1	2	1	0	2	2	2	1	0	0	0	1		2	2	2	2	0	2	2	1	1		1	1	2	1	0	1	4	2	2	2	1	1	1	3	4	1	2	1	2	2	1	2	0
1802	2	1	3	1	2	1	0	1	1	1	1	0	0	0	1		2	2	2	2	1	1	1	2	1		1	1	2	1	0	1	2	1	1	2	0	2	1	3	4	3	0	2	1	0	1	2	0
1803	2	1	2	2	2	1	1	3	3	2	2	0	0	0	0		2	0	1	0	1	2	1	0	0		2	2	0	0	0	0	3	0	0	1	0	0	1	3	1	2	0	0	4	0	0	0	1
1804	2	2	1	1	1	1	0	1	1	1	1	1	0	0	1		0	0	2	0	1	0	0	0	2		0	0	0	0	1	1	1	1	1	0	0	0	0	0	0	0	0	1	1	0	1	0	0
1805	2	1	1	1	2	1	0	1	1	1	1	1	0	0	0		1	0	2	1	1	1	2	2	1		0	0	0	0	1	1	1	1	1	0	0	0	1	3	0	3	0	1	1	0	1	2	0
1806	2	2	1	1	2	1	1	2	2	2	1	1	1	0	1		1	0	2	1	1	1	2	2	1		2	1	1	1	1	1	1	1	1	4	2	1	1	3	1	3	0	1	4	1	1	1	0
1807	2	2	3	1	2	1	0	1	2	1	1	0	0	0	0		2	2	2	2	1	2	0	0	1		1	0	2	0	0	0	1	2	1	1	0	1	0	3	4	2	0	2	4	0	0	0	1
1808	2	1	3	1	2	1	0	1	1	1	1	0	0	0	0		2	0	2	2	1	2	2	0	2		1	1	2	2	0	1	2	2	1	1	1	1	2	2	1	2	2	2	3	0	2	1	0
1809	2	1	1	1	2	1	0	1	1	1	1	1	0	0	0		1	1	2	1	1	1	1	0	1		0	0	0	0	0	1	2	1	1	3	0	1	1	3	0	0	0	0	1	0	2	0	0
1810	2	2	2	1	2	1	1	2	1	1	1	1	1	0	1		2	0	2	2	1	1	2	2	1		2	1	1	2	1	1	1	1	1	4	2	1	1	3	1	3	0	1	1	0	1	1	0
1811	2	2	2	1	2	1	0	1	1	1	1	1	0	0	1		2	2	2	1	1	2	2	0	1		0	0	0	0	0	0	1	2	2	4	0	1	1	3	1	3	0	0	1	0	1	1	0
1812	2	1	1	1	2	1	0	1	1	1	1	1	0	0	0		0	0	2	1	1	2	2	0	1		0	0	0	0	0	1	1	2	1	0	0	1	1	3	0	2	0	0	1	0	1	1	0
1813	2	1	1	1	1	2	0	2	2	2	2	0	0	1	1		0	1	2	2	1	2	2	1	1		1	1	2	1	0	2	4	0	2	0	0	1	1	3	0	0	0	0	4	0	0	1	3
1814	2	1	3	1	2	1	0	2	2	1	1	0	0	0	0		0	1	2	2	1	2	2	1	1		1	0	2	1	0	1	1	2	1	0	0	1	1	3	0	0	1	1	2	0	2	2	0
1815	2	2	1	1	2	1	0	2	3	2	1	1	1	0	1		2	1	1	1	0	1	2	1	1		1	2	1	2	0	2	3	0	2	0	0	1	0	3	0	1	2	0	4	0	2	2	1
1816	2	1	1	1	2	2	0	2	1	3	2	0	0	0	0		1	1	2	1	0	2	2	2	2		0	1	2	0	0	1	2	2	1	0	1	0	1	2	4	3	0	2	2	0	0	0	1
1817	2	1	1	2	2	2	1	2	2	2	1	1	0	1	0		2	2	2	2	1	1	2	1	1		2	2	1	2	0	1	3	1	1	4	0	1	0	3	4	1	0	2	1	1	1	1	2
1818	2	2	1	1	2	1	0	2	3	3	2	0	0	0	1		1	2	2	1	0	2	2	2	2		1	1	2	2	0	1	1	0	2	3	2	1	0	3	1	0	0	1	1	0	1	1	3
1819	2	2	1	2	3	1	0	1	1	1	1	1	0	0	0		2	2	2	1	0	2	0	0	2		2	1	2	2	0	1	4	2	2	0	1	1	2	3	0	0	0	0	3	0	0	2	1
1820	2	1	1	2	2	2	1	2	2	2	1	1	0	1	0		2	2	2	2	1	1	2	1	1		2	2	1	2	0	1	3	1	1	4	0	1	0	3	4	1	0	2	1	1	1	1	2
1821	2	1	3	1	2	1	0	2	2	2	1	1	0	0	1		2	2	2	2	2	1	1	2	1		0	0	0	0	0	1	3	1	2	0	0	1	1	3	4	0	0	0	2	0	1	2	0
1822	2	2	2	2	2	1	0	4	3	1	1	0	0	1	1		1	1	2	0	1	1	1	0	2		2	2	2	2	0	2	2	0	2	4	0	1	0	3	3	3	1	2	1	2	2	1	0
1823	2	1	1	2	1	1	1	2	2	1	1	1	1	0	1		2	2	2	1	1	2	2	1	2		1	1	2	0	1	1	1	2	1	3	1	2	1	3	0	3	2	2	1	0	0	1	0
1824	2	1	1	2	2	1	0	3	2	2	2	0	0	0	1		2	1	1	1	2	1	2	0	2		1	1	2	1	0	1	2	1	2	1	1	1	1	1	2	2	2	2	2	1	1	2	1
1825	2	2	2	1	2	1	0	2	2	2	1	1	0	0	0		2	1	2	2	1	1	0	0	1		2	0	2	2	0	1	1	2	1	0	0	1	0	3	0	3	0	2	1	0	2	2	0
1826	2	2	1	1	2	2	1	1	2	1	1	1	0	0	1		2	2	2	1	1	2	2	1	2		1	2	2	1	0	2	2	2	1	2	1	1	1	3	4	2	2	2	4	0	2	2	3
1827	2	2	3	2	2	1	0	2	2	1	1	0	0	0	1		1	0	2	2	1	1	2	0	1		1	1	2	2	1	1	1	2	2	4	0	1	1	3	1	1	2	2	1	1	2	2	0
1828	2	2	3	2	2	1	1	1	3	1	1	0	0	0	1		2	2	2	2	1	1	1	0	2		2	1	2	2	0	1	4	2	2	2	0	1	1	0	4	1	0	2	2	3	1	1	0
1829	2	2	3	2	3	2	1	1	3	1	1	0	0	1	1		2	2	2	2	1	1	1	1	1		2	1	2	2	0	1	0	1	1	1	1	1	1	3	1	1	2	2	1	2	1	1	0
1830	2	2	1	1	1	1	0	1	1	1	2	0	1	0	1		0	0	0	0	0	0	0	2	2		1	2	0	0	0	2	4	2	1	4	1	0	0	3	0	0	1	0	2	0	2	1	0
1831	2	2	3	2	3	1	0	1	3	1	1	0	0	0	0		2	0	2	1	1	0	0	0	0		0	0	2	0	0	2	4	0	0	0	0	1	0	0	0	0	0	2	2	0	0	0	0
1832	2	1	1	1	1	1	0	1	3	2	2	0	1	0	0		1	0	0	0	2	1	2	0	0		0	2	0	1	0	1	4	0	0	0	0	1	2	3	1	1	1	0	4	1	0	0	1
1833	2	2	1	1	2	2	1	1	3	3	3	1	1	0	1		0	0	0	0	0	0	0	0	0		0	0	0	0	0	0	3	0	1	2	1	2	2	0	0	0	1	2	1	2	0	0	3
1834	2	2	3	1	2	1	0	1	2	1	1	0	0	0	1		0	0	0	0	0	0	0	0	0		0	0	0	0	1	0	3	0	0	0	0	0	0	3	0	0	0	0	1	0	0	0	0
1835	2	1	1	1	1	1	1	1	2	2	1	1	0	0	0		1	1	2	2	1	1	2	0	2		1	2	2	2	0	1	1	1	2	3	0	1	1	3	4	2	2	2	1	0	1	1	4
1836	2	2	1	1	2	1	1	1	3	1	1	1	1	1	0		1	1	1	1	1	1	2	1	0		0	1	1	0	0	1	4	1	0	3	2	0	1	3	2	1	0	0	2	0	0	0	0
1837	2	2	2	1	2	1	0	2	2	3	1	0	0	0	1		1	0	0	2	1	0	0	1	2		2	1	0	2	0	1	3	0	1	1	1	1	1	3	4	2	0	2	2	0	1	2	1
1838	2	1	1	1	1	1	0	1	3	2	1	0	0	0	0		1	0	1	2	0	0	0	1	2		0	1	2	2	0	1	4	0	1	0	0	1	1	2	4	1	0	2	2	0	0	2	0
1839	2	1	1	1	2	1	0	2	1	3	2	1	0	0	0		2	0	1	0	1	2	2	1	0		0	0	2	1	1	1	2	1	1	4	2	2	0	2	2	3	1	2	2	2	0	0	4
1840	2	2	3	2	3	1	0	1	3	1	1	0	0	0	0		2	0	2	1	1	0	0	0	0		0	0	2	0	0	2	4	0	0	0	0	1	0	0	0	0	0	2	2	0	0	0	0
1841	1	2	3	2	2	1	0	4	3	3	2	1	1	1	0		2	2	2	2	1	1	1	0	1		1	1	2	2	0	1	1	1	1	1	1	1	1	3	1	1	2	2	1	2	1	1	3
1842	1	2	3	2	2	1	1	4	3	3	3	1	1	1	0		2	2	2	2	1	1	2	1	2		1	1	2	1	0	1	1	1	1	4	1	1	1	3	4	2	2	2	1	1	1	1	1
1843	2	2	1	2	2	2	1	2	3	1	1	0	0	0	1		2	2	2	2	1	1	2	0	0		0	1	2	0	0	1	4	2	1	1	0	1	1	3	1	1	2	2	2	2	1	1	0
1844	2	2	1	2	1	1	0	1	3	1	1	0	1	0	0		1	1	2	1	1	0	0	0	0		0	0	0	0	0	1	1	2	2	2	0	1	1	0	0	0	0	2	1	1	1	1	0
1845	2	1	1	2	2	2	1	2	3	1	1	0	0	0	1		2	2	2	2	1	2	1	1	1		1	1	2	1	0	1	2	1	2	1	1	1	1	3	1	1	2	2	4	1	1	1	0
1846	2	1	1	2	2	1	0	1	1	1	1	1	0	0	1		0	0	2	1	1	0	0	0	1		2	1	2	1	0	1	1	2	2	0	0	1	1	3	4	2	0	2	3	0	0	1	0
1847	2	1	3	1	2	1	1	3	2	2	1	1	0	0	0		1	1	2	2	1	1	2	0	2		2	2	2	2	0	1	2	1	2	0	0	1	1	3	3	3	2	2	1	1	2	0	1
1848	2	2	2	1	1	1	0	2	2	1	1	0	0	0	1		1	1	1	0	1	2	1	0	1		2	1	2	0	0	1	4	2	2	0	2	1	1	3	3	2	1	1	4	0	0	2	3
1849	2	1	1	1	2	1	1	2	2	2	1	1	1	0	1		1	2	2	2	1	2	1	0	1		0	2	2	1	0	1	1	2	2	0	1	1	0	3	1	2	0	2	1	0	1	1	0
1850	2	1	1	1	2	2	0	1	3	2	1	0	1	0	0		1	2	2	2	1	2	2	0	0		2	1	2	1	0	1	1	0	1	4	0	1	0	3	0	2	2	2	4	2	2	2	0
1851	2	2	1	1	2	1	0	1	1	1	1	0	0	0	1		2	2	2	1	1	2	2	1	2		0	0	0	2	0	1	2	0	0	2	0	0	1	3	4	3	0	0	4	0	2	2	3
1852	2	2	1	1	1	1	0	1	1	1	1	1	0	0	0		2	2	2	1	0	2	0	1	2		0	0	0	0	0	0	2	0	2	0	0	1	1	3	4	2	2	0	4	0	1	2	0
1853	2	1	2	2	2	1	1	2	2	2	2	1	0	0	1		2	2	2	2	1	2	1	1	1		2	2	1	2	0	1	2	1	1	0	0	1	2	3	4	2	0	2	1	0	1	2	1
1854	2	1	1	2	2	1	0	2	2	1	2	1	0	0	0		2	2	2	2	1	2	1	1	1		2	2	1	2	1	2	2	1	1	0	0	0	2	3	4	2	1	2	4	0	1	1	1
1855	2	2	1	1	2	1	0	1	1	1	1	0	0	0	1		2	0	2	2	0	0	0	0	1		0	0	0	0	0	1	2	2	1	0	0	1	0	3	0	2	0	0	4	0	2	1	0
1856	2	1	1	1	2	2	0	1	3	2	1	0	1	0	0		1	2	2	2	1	2	2	0	0		2	1	2	1	0	1	1	0	1	4	0	1	0	3	0	2	2	2	4	2	2	2	0
1857	2	2	1	1	1	1	0	1	1	1	1	0	0	0	1		1	1	2	2	0	0	0	0	1		0	0	0	0	3	0	2	0	0	0	0	0	0	3	0	3	0	0	4	0	1	1	0
1858	1	1	2	2	3	1	1	2	3	2	1	0	1	1	1		1	0	1	2	1	1	2	0	2		2	1	2	2	0	1	4	2	1	0	0	0	0	3	2	0	0	0	4	0	2	2	0
1859	2	2	2	1	2	1	0	2	2	3	1	0	0	0	1		1	0	0	2	1	0	0	1	2		2	1	0	2	0	1	3	0	1	1	1	1	1	3	4	2	0	2	2	0	1	2	1
1860	2	2	1	1	2	1	0	2	1	2	1	1	1	0	1		2	2	0	1	2	1	2	1	2		0	2	0	0	0	0	4	1	0	0	0	0	0	0	0	0	0	0	3	0	0	0	0
1861	2	1	1	2	2	2	0	1	1	2	1	0	0	0	1		1	2	2	2	1	2	2	0	2		1	0	0	0	0	0	1	2	1	0	0	0	0	0	0	0	0	0	3	0	0	0	1
1862	2	1	1	2	1	1	0	2	2	1	1	0	0	0	0		2	2	2	1	0	1	1	0	0		1	1	1	1	0	2	1	1	2	4	2	2	0	3	4	3	0	0	3	0	2	1	0
1863	2	1	1	2	2	1	0	1	1	1	1	1	0	0	1		0	0	2	1	1	0	0	0	1		2	1	2	1	0	1	1	2	2	0	0	1	1	3	4	2	0	2	3	0	0	1	0
1864	2	2	1	1	2	1	0	2	2	2	1	0	0	0	1		1	0	2	2	2	0	0	2	1		1	0	0	1	0	2	2	1	2	0	0	1	2	2	4	3	1	2	2	2	1	1	1
1865	2	1	1	1	2	1	0	1	3	2	1	0	0	0	0		0	1	2	2	1	0	0	0	0		0	0	0	1	2	1	4	0	0	0	0	0	0	0	0	0	0	0	3	0	0	0	0
1866	2	1	1	1	2	1	0	1	2	1	1	1	0	0	1		1	1	2	2	0	2	0	0	0		0	0	2	0	0	0	2	2	0	0	0	0	0	3	4	0	0	0	1	0	2	0	0
1867	2	2	1	1	2	1	0	2	2	2	1	0	0	0	1		1	0	2	2	2	0	0	2	1		1	0	0	1	0	2	2	1	2	0	0	1	2	2	4	3	1	2	2	2	1	1	1
1868	2	1	1	2	2	2	1	2	2	1	1	1	0	0	0		2	2	2	1	1	1	2	1	2		2	1	2	2	0	1	1	2	2	3	1	1	1	3	1	2	2	2	3	2	1	1	0
1869	1	2	3	1	2	1	0	4	3	3	2	1	1	0	1		2	1	2	0	2	0	1	0	0		1	1	1	2	0	1	3	2	2	1	2	2	0	0	0	0	0	2	1	1	2	1	0
1870	1	2	3	1	1	1	0	4	3	3	1	1	1	0	1		2	2	2	2	1	2	2	0	1		1	1	2	1	0	2	3	2	2	1	1	2	1	3	1	1	2	2	3	1	1	1	1
1871	2	1	1	2	1	1	0	1	3	1	1	0	0	0	1		0	2	0	2	2	2	2	1	2		1	1	2	1	0	1	1	2	2	1	1	1	1	3	4	1	2	2	1	1	2	1	1
1872	2	1	2	2	2	1	1	3	3	2	2	0	0	0	0		2	0	1	0	1	2	1	0	0		2	2	0	0	0	0	3	0	0	1	0	0	1	3	1	2	0	0	4	0	0	0	1
1873	2	1	1	1	2	1	0	1	3	2	1	0	0	0	0		0	1	2	2	1	0	0	0	0		0	0	0	1	0	1	4	0	0	0	0	0	0	0	0	0	0	0	3	0	0	0	0
1874	2	1	1	1	2	2	0	1	1	2	1	0	0	1			0	0	2	2	1	2	2	2	1		0	1	2	0	1	1	1	0	1	4	1	1	0	3	4	2	0	2	4	1	2	2	0
1875	2	2	1	1	2	1	0	2	3	3	1	0	0	0			2	0	0	2	1	2	2	0	1		2	2	1	2	2	1	2	1	1	4	0	2	2	3	0	0	0	0	4	0	0	0	0
1876	2	2	1	1	2	1	1	2	2	2	1	0	0	0			2	0	2	1	1	2	2	0	2		2	2	2	2	0	2	2	1	1	3	0	1	0	3	1	2	0	1	3	2	1	1	0
1877	2	2	1	1	1	1	1	1	3	1	1	0	0	0			2	1	2	2	1	2	0	0	1		1	1	2	1	0	0	1	2	0	1	0	1	2	3	4	2	0	2	4	2	1	0	0
1878	2	2	1	1	2	1	0	2	3	2	1	1	1	0			0	2	2	1	0	2	0	0	2		2	2	0	0	0	1	2	1	2	2	0	1	0	3	0	3	2	0	1	0	1	1	0
1879	2	1	1	1	2	2	0	1	1	1	1	1	0	1			1	2	2	2	1	1	2	1	0		2	1	2	1	0	1	1	0	1	2	1	1	0	3	4	3	0	1	2	0	1	0	0
1880	1	2	2	1	2	1	0	3	3	2	1	1	1	0			2	0	2	1	1	2	2	0	2		2	0	0	0	0	1	2	1	2	2	0	1	1	3	1	2	0	2	1	1	1	0	0
1881	2	1	1	2	2	1	1	1	1	2	1	1	0	0			1	1	2	2	1	2	1	0	2		2	0	1	0	0	1	4	0	1	0	0	2	0	3	0	3	0	2	4	0	2	2	3
1882	2	1	2	2	2	1	1	2	1	2	2	1	0	0			1	2	0	1	1	2	0	0	2		2	1	2	1	0	1	2	0	0	3	0	0	1	3	4	0	0	2	1	1	0	0	0
1883	2	1	1	2	2	2	0	1	1	2	1	0	0	1			1	2	2	2	1	1	0	1	1		1	1	2	1	0	1	2	1	0	2	0	1	1	3	4	1	2	2	4	0	2	1	1
1884	2	1	1	1	2	2	1	4	1	3	1	0	0	1			1	2	2	1	1	2	2	2	1		2	2	1	2	0	1	1	0	2	4	1	1	0	2	1	0	2	2	1	1	2	1	1
1885	2	1	3	1	2	1	1	1	1	1	1	1	0	0			2	2	2	2	2	2	2	1	2		1	0	2	2	0	1	4	2	2	1	1	1	1	1	2	2	2	1	4	0	0	0	2
1886	2	2	1	1	2	1	1	4	2	2	2	1	1	0			2	1	1	2	2	2	2	1	2		1	1	2	1	0	1	1	2	2	1	1	1	1	4	1	1	2	2	1	1	2	1	1
1887	2	2	1	1	3	2	1	4	1	2	1	1	0	0			2	2	2	2	2	2	2	1	2		1	1	2	1	0	1	1	2	1	4	1	1	2	1	2	2	1	1	2	2	1	0	2
1888	2	1	1	1	1	1	1	1	1	3	1	1	0	0			2	2	2	0	0	0	0	0	0		2	1	2	1	1	1	1	2	2	4	1	1	1	0	1	1	2	2	1	1	2	1	1
1889	2	2	3	1	2	1	1	1	1	3	1	1	0	0			0	0	0	0	0	0	0	0	0		0	0	0	0	0	0	2	0	0	0	0	0	0	0	0	0	0	0	3	0	0	0	0
1890	2	2	2	1	1	1	0	1	1	1	1	0	0	0			0	0	0	0	0	0	0	0	0		0	0	0	0	0	0	3	0	0	0	0	0	0	0	0	0	0	0	3	1	0	1	4
1891	1	2	2	1	2	1	1	4	3	3	2	1	1	1			2	2	1	1	1	2	2	1	1		2	0	1	1	0	2	1	2	2	1	1	1	1	4	1	2	2	2	1	2	1	1	4
1892	2	1	2	1	2	2	1	1	1	1	1	1	0	0			1	0	0	0	0	0	0	0	0		0	0	0	0	0	0	3	1	0	0	0	0	0	0	0	0	0	0	3	0	0	0	0
1893	2	2	2	1	2	2	1	3	1	3	3	1	1	1			1	0	0	0	0	0	0	0	0		0	0	0	0	0	0	3	0	0	0	0	0	0	0	0	0	0	0	3	0	0	0	0
1894	2	2	1	1	3	2	1	1	2	1	1	0	0	0			2	2	2	2	1	1	2	1	1		2	1	2	1	2	2	1	1	2	1	2	1	2	3	2	2	2	1	4	1	2	1	1
1895	2	1	1	1	1	1	0	1	1	2	1	0	0	0			2	2	2	2	0	0	0	0	2		0	1	0	0	1	1	2	0	2	4	0	1	1	3	4	2	0	2	4	0	2	2	0
1896	2	1	1	2	3	1	0	1	1	1	1	0	1	0			0	1	2	1	1	1	1	1	0		1	2	0	0	0	1	4	1	0	4	0	0	2	2	1	2	0	1	2	3	1	2	4
1897	2	1	1	2	2	1	0	1	2	2	1	1	0	0			1	2	1	2	1	1	1	0	1		2	2	1	1	0	1	3	1	1	4	0	1	1	3	4	2	0	1	2	0	1	1	0
1898	2	1	1	2	2	1	0	1	1	1	1	0	0	0			0	0	2	0	1	1	0	0	0		0	0	0	2	0	1	3	2	1	0	0	0	1	3	0	0	0	0	3	0	0	0	0
1899	2	2	1	2	2	2	0	2	3	3	1	1	1	0			1	2	2	2	1	1	2	0	2		2	0	2	1	1	1	2	2	2	4	2	1	1	4	1	2	0	0	4	1	2	2	2
1900	2	1	1	1	2	1	0	1	1	1	1	1	0	1			0	2	2	2	1	2	2	1	0		1	1	2	2	0	1	1	2	2	3	1	1	1	2	1	1	0	2	2	1	2	0	0
1901	2	1	1	2	2	1	1	1	1	2	1	0	0	0			2	2	2	2	1	2	1	0	0		2	1	2	1	0	2	2	2	2	0	1	2	2	3	1	2	0	0	3	0	0	2	0
1902	2	2	2	1	1	1	1	4	3	2	1	0	0	0			2	1	2	1	2	2	0	0	2		1	1	2	2	0	1	1	2	2	0	1	1	2	3	1	3	0	1	2	0	2	1	0
1903	2	1	1	2	2	1	1	1	1	2	1	0	0	0			2	2	2	2	1	2	1	0	0		2	1	2	1	0	2	2	2	2	0	1	2	2	3	1	2	0	0	3	0	0	2	0
1904	2	1	1	1	2	1	1	1	1	2	1	0	0	0			2	1	2	0	0	0	2	1	1		1	1	2	1	0	1	2	2	0	0	0	0	1	3	4	2	0	2	2	0	2	1	0
1905	2	1	2	1	1	1	1	2	1	1	1	0	0	0			0	2	2	2	0	2	2	0	1		1	1	1	2	0	1	1	2	2	2	1	1	1	3	0	3	0	2	3	0	0	1	0
1906	2	2	2	1	2	1	0	3	1	3	1	0	0	1			0	1	2	2	2	1	2	0	1		1	1	1	2	0	1	2	2	1	0	0	1	2	3	0	1	0	2	1	1	2	1	0
1907	2	1	3	1	2	1	0	2	1	2	1	0	0	0			2	2	2	1	1	2	2	0	1		2	1	0	0	0	1	1	1	2	2	2	1	1	3	1	0	0	2	1	2	2	2	1
1908	2	1	1	2	2	1	0	1	1	2	1	0	0	0			0	2	2	0	2	2	2	0	1		2	2	1	2	0	1	4	2	1	0	0	1	1	3	4	2	0	2	3	0	2	2	1
1909	1	2	1	1	2	2	0	3	3	2	2	1	0	1			2	2	2	2	1	2	2	1	1		2	1	2	2	0	0	2	2	1	4	2	2	2	3	4	2	1	1	4	0	1	2	1
1910	2	1	1	2	2	1	0	1	1	1	1	0	0	0			0	0	0	0	0	0	0	0	0		0	0	0	0	0	0	1	0	0	0	0	0	0	0	0	0	0	0	1	0	0	0	0
1911	2	1	1	2	1	1	1	2	1	3	1	1	0	0			2	2	1	2	0	0	2	0	2		2	2	1	2	0	1	3	2	1	1	0	2	0	0	3	2	1	1	3	0	1	2	0
1912	2	1	1	2	2	1	0	1	1	1	1	1	0	0			2	0	2	2	0	2	1	0	0		2	2	1	1	0	1	1	1	2	0	0	1	1	3	1	1	0	1	3	0	2	2	0
1913	2	2	1	1	2	1	0	4	3	2	1	1	0	0	0		1	0	2	2	1	2	0	2	0		1	1	2	0	0	2	2	2	2	0	0	1	1	3	0	2	2	1	4	0	1	2	0
1914	2	1	1	2	1	1	1	4	3	2	1	0	0	1	0		0	1	2	1	1	2	2	1	0		1	1	1	2	2	1	3	2	1	4	1	0	1	3	4	2	0	0	3	0	0	0	1
1915	2	2	1	2	3	1	0	2	3	3	1	1	1	1			1	2	2	2	1	2	2	1	1		2	1	2	2	1	1	4	2	1	4	2	1	1	3	4	2	0	2	4	1	0	1	0
1916	2	1	1	2	2	1	1	2	2	3	1	1	0	0	0		1	0	0	0	1	2	2	1	0		2	1	0	2	1	0	1	2	1	4	2	1	0	2	2	3	2	0	1	1	1	1	1
1917	2	1	1	2	2	1	0	3	1	1	1	0	0	0	1		0	0	0	1	1	1	2	0	0		0	0	0	0	2	0	1	2	0	0	0	0	0	3	0	1	0	0	1	0	0	0	0
1918	2	2	2	2	3	2	0	2	2	2	1	0	1	0	0		2	0	2	2	1	2	1	0	1		2	2	1	2	0	1	1	1	2	1	0	2	1	3	1	3	1	2	4	2	2	1	0
1919	1	2	1	1	2	2	0	3	3	2	2	1	0	1	1		2	2	2	2	1	2	2	1	1		2	1	2	2	1	2	2	2	1	4	2	2	0	3	4	2	2	2	4	2	1	1	1
1920	2	1	1	1	2	2	1	1	2	2	1	0	0	1	1		2	2	2	1	1	2	0	1	1		1	1	1	2	0	2	1	1	1	0	2	2	1	4	4	2	2	2	4	1	2	2	3
1921	2	2	1	1	2	1	1	1	1	2	1	1	0	0	1		2	2	2	2	1	2	2	1	1		0	0	2	2	1	2	2	2	1	4	2	2	0	3	4	2	2	2	1	3	1	1	1
1922	2	2	1	1	2	1	1	2	2	2	1	1	1	0	0		2	2	2	2	1	2	2	1	1		0	0	2	2	2	2	2	2	1	4	2	2	1	3	4	2	2	2	1	2	1	0	1
1923	2	2	1	1	2	1	0	1	1	3	1	0	0	0	1		2	2	2	1	1	2	2	1	1		0	1	2	2	2	2	4	1	1	4	2	2	1	3	3	3	1	0	2	0	1	1	0
1924	2	2	1	1	2	1	1	1	1	1	1	0	0	0	1		2	2	2	2	1	2	2	1	1		0	0	2	2	2	2	2	2	1	4	2	2	1	3	4	2	2	2	4	2	1	1	1
1925	2	1	1	1	2	2	1	1	2	2	1	0	0	0	0		2	2	2	0	1	0	2	0	2		1	0	2	2	0	1	2	0	2	0	0	1	1	3	4	2	0	0	2	2	0	2	0
1926	2	1	1	2	2	2	1	1	2	2	1	0	0	1	0		1	1	1	2	1	2	2	2	2		2	2	1	1	0	1	2	1	0	0	2	0	2	3	3	3	1	2	4	1	1	1	0
1927	2	1	2	1	2	2	0	1	3	1	1	1	0	1	0		2	1	2	2	1	2	2	1	1		2	2	1	2	0	2	0	2	1	4	1	1	2	3	4	2	2	2	4	1	1	2	1
1928	2	1	1	2	1	1	0	1	1	1	1	0	0	0	0		0	0	2	1	1	0	0	0	0		0	0	0	0	0	0	3	0	1	2	2	2	1	2	3	3	1	1	2	3	2	0	2
1929	2	1	1	1	2	1	0	1	2	1	1	1	0	0	1		0	2	2	1	1	2	2	0	0		2	1	0	2	0	1	4	2	1	2	1	1	0	3	1	2	2	2	1	2	2	0	0
1930	2	1	1	1	2	1	0	1	2	2	1	0	0	0	0		1	1	2	2	1	2	2	1	1		2	1	1	2	0	2	2	2	2	0	0	2	0	3	0	2	0	2	4	0	0	0	0
1931	2	1	2	1	2	1	1	1	1	1	1	0	0	0	1		1	0	2	0	1	0	2	0	1		1	1	2	1	0	1	2	2	2	3	0	1	0	0	1	2	0	2	3	0	0	0	0
1932	2	1	1	1	3	1	0	2	2	1	1	1	0	1	0		2	1	2	2	1	2	2	0	2		1	0	2	1	1	1	2	2	1	4	1	2	1	3	2	1	2	0	4	1	1	1	4
1933	2	1	2	1	2	1	0	2	2	1	1	1	0	0	0		1	0	2	2	1	1	2	0	2		0	1	2	2	0	1	2	2	2	0	0	1	0	3	4	2	1	0	2	2	1	1	2
1934	2	1	3	1	2	1	1	1	1	1	1	1	0	0	0		0	1	2	2	1	0	0	0	2		0	1	2	0	1	1	1	1	1	0	0	1	1	2	0	0	0	2	2	0	2	1	0
1935	2	1	1	1	2	1	1	1	1	1	1	0	0	0	0		2	0	2	2	1	2	2	1	2		0	1	2	1	0	1	3	0	1	4	0	0	1	1	0	1	1	2	1	1	2	1	1
1936	2	1	2	1	2	1	1	2	2	2	1	1	0	0	1		1	2	2	1	1	2	2	1	1		1	1	2	2	0	2	3	1	1	0	1	2	1	4	1	2	2	2	4	1	1	1	1
1937	2	1	3	1	2	1	0	3	2	2	1	0	0	0	0		1	2	2	2	0	2	2	0	1		1	0	1	0	0	0	2	2	1	3	0	1	1	3	1	1	0	1	4	2	0	1	3
1938	1	1	1	1	2	2	0	1	1	1	1	1	0	0	1		0	0	2	1	1	2	2	0	0		2	2	2	0	0	0	4	2	0	0	0	0	0	3	4	2	0	0	2	0	0	0	0
1939	2	2	2	1	2	2	1	1	3	3	1	1	1	1	1		1	1	2	2	1	1	2	2	1		2	0	1	2	0	1	1	1	2	4	1	1	2	3	1	3	1	1	4	1	1	2	2
1940	2	2	2	1	2	1	1	2	2	1	1	0	0	0	1		2	2	1	1	1	2	1	0	1		1	2	1	1	2	1	1	1	2	4	2	1	2	3	3	3	2	2	4	1	2	2	4
1941	1	2	2	2	2	1	0	4	3	3	1	1	1	0	1		2	2	2	2	1	2	2	1	1		2	2	2	2	0	1	0	2	2	4	1	1	1	3	1	3	1	2	4	1	2	2	2
1942	2	1	1	1	3	1	0	2	2	2	1	1	0	0	0		2	1	2	2	2	1	2	1	2		2	1	2	1	1	1	4	2	2	4	0	1	1	3	1	1	0	2	1	1	2	2	2
1943	2	1	1	1	2	1	1	2	2	2	1	1	0	0	0		2	1	2	2	2	1	2	1	2		2	1	2	1	1	1	4	2	2	4	2	1	1	3	1	1	0	2	3	1	2	2	2
1944	2	1	1	1	2	2	1	1	1	1	1	1	0	1	0		2	1	2	2	1	1	0	0	1		1	2	2	2	1	1	2	2	2	4	0	1	2	3	1	2	0	1	3	1	2	2	0
1945	2	1	3	1	2	1	1	2	2	2	1	1	0	0	0		0	1	2	2	2	1	2	1	2		2	1	2	1	1	1	4	2	2	4	2	1	1	3	1	1	0	2	3	1	2	2	2
1946	2	1	3	1	2	1	1	1	2	2	1	1	0	0	0		2	1	2	2	2	1	2	1	2		2	1	2	1	1	1	4	2	2	4	2	1	1	3	1	1	0	2	3	1	2	2	2
1947	2	2	2	2	3	2	0	2	2	2	1	1	1	0	0		2	2	1	1	1	1	2	2	1		2	1	2	2	0	1	2	2	1	4	1	1	1	3	4	3	2	2	1	1	1	1	1
1948	2	2	1	1	2	1	1	2	2	2	1	0	0	0	1		2	2	2	1	1	2	2	1	2		1	1	2	2	0	1	1	1	1	4	1	1	1	3	1	0	2	2	3	1	1	1	1
1949	2	1	1	2	2	1	0	2	2	2	1	1	0	0	0		2	1	2	2	1	2	2	2	1		2	2	2	1	0	1	2	1	1	0	0	1	2	3	4	0	0	2	1	0	2	2	0
1950	2	2	1	1	1	1	1	2	2	2	1	0	0	1	1		2	2	2	2	1	2	2	1	2		1	1	2	1	0	1	3	2	2	1	1	1	1	3	4	1	2	2	2	2	2	1	1
1951	2	2	2	2	2	2	1	2	1	2	1	1	0	0	0		1	1	1	2	1	2	2	1	2		1	0	2	1	0	1	1	2	2	4	1	1	1	3	1	2	2	2	3	3	1	2	1
1952	2	1	1	2	2	1	0	2	2	2	1	1	0	0	0		2	1	2	2	1	2	2	2	1		2	2	2	1	0	1	2	1	1	0	0	1	2	3	4	0	0	2	1	0	2	2	0
1953	2	1	1	1	2	1	0	1	2	2	1	0	0	0	0		1	1	2	2	1	2	2	1	1		2	1	1	2	0	2	2	2	2	0	0	2	0	3	0	2	0	2	4	0	0	0	0
1954	2	1	1	2	2	1	0	2	2	2	1	1	0	0	0		2	1	2	2	1	2	2	2	1		2	2	2	1	0	1	2	1	1	0	0	1	2	3	4	0	0	2	1	0	2	2	0
1955	2	1	1	1	2	1	0	3	3	2	1	1	0	0	1		1	2	2	1	1	2	2	0	2		1	0	2	0	0	1	3	2	1	4	0	0	2	3	3	1	2	1	4	0	2	2	0
1956	2	2	2	1	3	2	1	4	3	3	1	1	0	0	1		2	2	1	2	1	1	2	0	1		2	2	0	0	0	0	4	0	2	4	0	0	0	0	0	0	0	0	3	0	0	0	0
1957	2	1	1	1	1	2	0	2	1	2	1	0	0	0	0		0	0	2	2	1	2	2	0	1		2	1	2	1	0	1	1	2	0	2	0	0	2	3	1	1	0	0	2	0	0	0	0
1958	1	1	1	1	1	1	0	1	1	2	1	0	0	0	0		2	0	2	2	0	1	0	0	0		2	0	0	0	0	0	2	0	0	0	0	0	0	0	0	0	0	0	3	0	0	0	0
1959	2	2	2	1	2	1	0	2	1	1	1	0	0	0	1		1	0	1	2	1	2	1	1	1		2	1	2	2	0	1	4	1	2	2	0	1	1	3	1	3	0	1	4	0	0	1	2
1960	2	2	3	1	3	1	0	4	3	1	1	0	0	0	1		2	2	0	1	1	1	2	1	1		1	2	1	1	1	1	3	2	1	3	1	2	1	3	1	1	2	2	4	1	2	1	3
1961	2	1	2	1	2	1	1	1	1	2	1	1	0	0	0		1	2	2	1	1	1	2	1	1		1	2	1	2	0	1	1	2	1	0	0	1	1	3	3	3	1	2	3	2	2	1	0
1962	2	2	2	1	2	1	1	1	1	1	1	0	0	0	1		2	1	1	1	2	2	2	1	2		0	1	1	2	0	1	1	2	2	3	2	1	1	4	4	3	2	2	1	1	1	1	4
1963	2	2	2	1	2	1	1	2	2	2	2	1	1	0	0		1	1	2	2	2	2	2	1	1		1	1	2	1	0	1	1	2	2	1	1	1	1	3	1	1	2	2	1	1	1	1	4
1964	2	2	1	1	2	1	1	4	3	3	1	1	1	0	1		0	0	2	2	0	2	0	0	2		2	0	0	0	0	1	1	1	2	4	0	0	0	3	4	2	0	2	4	2	0	0	0
1965	2	1	2	2	2	1	1	2	1	1	1	1	0	0	1		1	0	2	2	0	2	2	0	0		2	1	2	1	0	1	1	2	1	1	1	1	1	3	1	2	2	0	1	0	1	2	0
1966	2	2	2	1	1	1	1	4	3	2	1	0	0	0			2	1	2	1	2	2	0	0	2		1	1	2	2	0	1	1	2	2	0	1	1	2	3	1	3	0	1	2	0	2	1	0
1967	2	1	1	1	2	2	0	1	3	2	1	0	0	0	0		2	2	2	2	1	2	2	1	1		1	1	2	1	0	1	4	1	2	1	0	1	2	3	4	3	2	1	4	0	0	2	0
1968	2	2	2	1	2	1	1	2	3	1	1	0	1	0	1		0	0	2	2	1	2	0	0	1		1	1	0	0	0	1	1	0	0	3	0	1	2	3	4	3	0	0	2	2	1	0	0
1969	2	1	1	1	2	1	1	1	1	1	1	1	0	0	0		0	2	2	2	2	0	0	0	2		1	0	2	0	0	1	2	1	0	3	0	1	0	3	4	3	0	0	4	0	1	1	0
1970	2	2	2	1	1	1	0	1	2	2	1	0	0	0	1		1	1	2	2	1	0	0	0	0		1	1	2	2	0	1	1	2	0	4	0	1	0	3	4	0	0	0	4	1	1	1	0
1971	2	2	1	1	1	1	0	2	2	2	2	0	0	0	1		0	2	2	2	1	0	0	0	0		1	1	0	0	0	1	2	0	1	3	0	0	0	3	3	0	0	0	4	3	1	1	0
1972	2	1	1	1	2	1	1	2	1	1	1	1	0	0	1		2	1	2	1	1	2	2	0	2		1	1	0	1	0	2	1	1	0	2	0	1	2	2	2	3	1	1	2	1	2	2	1
1973	1	2	2	1	2	1	0	4	3	3	1	1	1	0	0		2	1	2	0	1	1	2	0	2		1	1	2	1	0	2	3	2	0	2	1	2	2	2	3	1	0	0	3	2	2	2	0
1974	2	1	1	2	2	1	1	1	2	1	1	0	0	0	1		1	0	2	2	0	2	0	0	0		1	2	2	0	0	1	2	1	0	0	0	0	1	3	1	1	0	2	2	0	2	2	3
1975	2	2	3	1	1	1	0	2	1	2	1	0	0	0	1		1	1	2	1	1	0	2	0	2		1	1	2	1	0	1	1	0	1	1	1	1	1	3	4	2	0	0	3	2	0	1	0
1976	2	1	1	1	2	2	1	2	2	2	1	1	0	1	0		2	1	2	2	1	0	1	0	1		2	0	1	2	0	2	4	2	1	0	2	1	0	3	4	1	0	0	0	0	0	2	1
1977	2	1	1	1	1	1	0	1	3	1	1	0	0	0	0		2	2	2	0	2	0	2	0	2		1	2	2	1	0	2	1	2	2	2	2	1	1	3	3	2	2	1	4	2	2	1	1
1978	2	1	3	1	1	1	0	1	1	1	1	0	0	0	1		2	2	2	2	1	2	2	0	2		1	1	2	1	0	2	1	2	2	4	1	1	1	3	4	2	2	2	2	1	2	1	1
1979	2	1	1	1	2	1	0	2	3	1	1	0	0	0	0		1	0	2	0	2	2	0	0	2		1	1	0	0	0	1	3	0	2	0	0	1	1	3	4	0	0	0	4	0	0	2	0
1980	2	2	1	1	1	1	1	1	1	2	1	0	1	0	1		0	1	2	2	1	2	2	1	1		2	2	2	0	0	1	1	1	1	2	0	1	2	3	4	2	1	1	4	1	1	2	0
1981	2	1	1	1	3	1	0	2	3	2	1	0	0	0	0		2	1	2	1	1	0	2	0	2		1	0	1	2	0	1	1	1	2	0	0	1	0	3	0	2	0	0	1	0	2	0	0
1982	2	1	1	1	1	1	0	2	2	1	1	1	0	0	0		2	2	2	2	1	2	1	1	1		0	1	1	1	0	1	4	0	0	2	0	0	2	2	2	1	2	2	4	2	1	2	2
1983	2	1	1	1	1	2	0	1	2	2	1	0	0	0	1		1	0	2	2	1	1	0	0	1		1	2	0	1	0	2	2	1	1	1	0	2	2	0	2	2	2	1	3	1	2	1	4
1984	2	1	1	1	1	2	1	3	2	3	1	0	1	1	1		2	1	1	0	2	1	2	2	0		1	0	2	2	0	1	4	1	0	4	2	1	1	4	1	2	2	2	2	1	2	2	0
1985	2	1	1	1	1	2	0	1	1	1	1	0	0	0	1		2	2	1	2	2	2	2	1	2		0	1	0	0	0	0	2	0	0	0	0	0	0	0	0	0	2	1	4	0	2	1	0
1986	2	1	1	1	1	2	1	2	1	2	1	0	0	0	0		0	2	2	1	0	2	0	1	1		2	1	0	1	0	2	1	1	1	1	1	2	0	2	1	3	1	0	2	1	2	0	2
1987	1	1	1	1	2	1	0	1	3	1	1	1	1	0	0		2	0	2	0	1	2	2	1	2		2	0	2	2	3	1	4	2	1	3	1	1	1	4	1	2	2	1	1	2	2	2	0
1988	1	1	1	1	1	1	0	2	1	1	1	1	0	0	1		0	1	2	1	1	2	2	0	0		2	0	2	0	0	0	4	1	2	0	0	0	1	3	4	1	2	0	3	0	1	0	4
1989	2	1	1	2	1	1	0	1	1	2	1	1	0	0	1		1	1	2	1	1	2	0	0	0		0	0	0	0	2	0	3	0	0	0	0	0	0	0	4	2	2	0	2	2	2	0	2
1990	2	1	1	2	1	1	0	1	2	3	1	1	1	1	1		0	0	0	0	1	1	1	1	2		0	1	2	2	0	2	4	1	1	2	1	1	2	2	3	2	2	1	2	2	1	2	4
1991	2	1	2	1	1	1	0	1	1	1	1	0	0	0	1		2	2	2	2	2	2	2	0	0		0	1	1	2	1	1	2	2	2	4	2	2	1	4	1	2	2	2	1	1	2	1	1
1992	2	1	1	1	1	2	0	1	1	1	1	0	0	0	1		2	2	1	2	2	2	2	1	2		0	1	0	0	0	0	2	0	0	0	0	0	0	0	0	0	2	1	4	0	2	1	0
1993	2	1	1	1	1	1	0	1	1	1	1	0	0	0	0		1	1	2	2	1	2	2	1	2		2	2	1	1	0	1	2	2	2	4	1	1	1	3	4	2	2	2	4	2	2	1	1
1994	2	1	1	1	2	1	0	1	2	1	1	0	0	0	0		0	0	0	0	0	0	0	0	0		0	0	0	0	0	0	2	0	0	0	0	0	0	0	0	0	0	0	4	0	0	0	0
1995	2	2	1	1	2	1	0	1	2	2	1	0	0	0	0		2	2	2	2	1	1	1	2	2		2	1	2	1	0	1	2	2	2	4	1	1	1	3	4	2	1	2	4	3	2	1	1
1996	2	1	1	1	2	1	0	1	2	1	1	0	0	0	0		0	0	0	0	0	0	0	0	0		0	0	0	0	0	0	2	0	0	0	0	0	0	0	0	0	0	0	4	0	0	0	0
1997	2	1	1	1	2	1	0	1	1	1	1	1	0	0	0		0	2	2	2	1	0	2	0	0		2	1	0	0	0	1	1	2	0	0	2	1	1	3	4	0	0	2	2	0	0	0	0
1998	2	1	2	1	3	1	0	2	2	1	1	1	1	0	0		1	2	2	1	2	0	2	1	2		2	1	2	1	0	2	1	1	2	4	0	2	1	3	4	2	0	1	3	2	2	1	3
1999	2	1	1	1	2	1	0	1	3	2	1	0	0	0	0		1	1	2	2	1	0	0	0	2		2	2	2	1	0	1	1	0	0	0	0	1	0	3	0	0	0	2	4	0	0	0	0
2000	2	1	1	1	2	1	0	1	1	1	1	0	0	0	0		1	0	2	1	1	0	0	0	2		0	0	0	0	0	0	3	1	2	0	0	0	1	3	0	2	0	0	3	0	0	0	0
2001	2	1	1	1	2	1	0	1	1	1	1	0	0	0	0		0	2	0	2	1	0	0	0	2		0	1	2	1	0	2	3	1	0	0	0	0	0	3	4	0	0	0	3	0	1	1	0
[truncated: 1,638 more rows]
[truncated: 1 more columns]

## Sheet: BMI calculations 
	ht	wt		BMI
1	184	78	0.00230388	23.0388
2	157	55	0.00223133	22.3133
3	173	80	0.00267299	26.7299
4	175	77	0.00251429	25.1429
5	165	60	0.00220386	22.0386
6	160	65	0.00253906	25.3906
7	173	72	0.00240569	24.0569
8	190	96	0.00265928	26.5928
9	171	63	0.00215451	21.5451
10	165	64	0.00235078	23.5078
11	173	98	0.00327442	32.7442
12	165	64	0.00235078	23.5078
13	171	85	0.00290688	29.0688
14	185	90	0.00262966	26.2966
15	175	82	0.00267755	26.7755
16	181	81	0.00247245	24.7245
17	167	52	0.00186453	18.6453
18	172	73	0.00246755	24.6755
19	187	101	0.00288827	28.8827
20	187	101	0.00288827	28.8827
21	187	101	0.00288827	28.8827
22	155	75	0.00312175	31.2175
23	181	86	0.00262507	26.2507
24	162	74	0.00281969	28.1969
25	163	60	0.00225827	22.5827
26	179	89	0.00277769	27.7769
27	189	98	0.00274348	27.4348
28	178	80	0.00252493	25.2493
29	187	65	0.00185879	18.5879
30	186	91	0.00263036	26.3036
31	187	65	0.00185879	18.5879
32	171	73	0.00249649	24.9649
33	173	80	0.00267299	26.7299
34	158	85	0.0034049	34.049
35	169	68	0.00238087	23.8087
36	178	64	0.00201995	20.1995
37	172	73	0.00246755	24.6755
38	168	70	0.00248016	24.8016
39	168	70	0.00248016	24.8016
40	162	53	0.00201951	20.1951
41	162	53	0.00201951	20.1951
42	160	66	0.00257813	25.7812
43	173	70	0.00233887	23.3887
44	171	61	0.00208611	20.8611
45	165	65	0.00238751	23.8751
46	165	65	0.00238751	23.8751
47	165	65	0.00238751	23.8751
48	167	78	0.0027968	27.968
49	166	53	0.00192336	19.2336
50	185	90	0.00262966	26.2966
51	174	70	0.00231206	23.1206
52	155	43	0.0017898	17.898
53	170	100	0.00346021	34.6021
54	180	71	0.00219136	21.9136
55	187	76	0.00217335	21.7335
56	171	76	0.00259909	25.9909
57	185	89	0.00260044	26.0044
58	175	80	0.00261224	26.1224
59	176	85	0.00274406	27.4406
60	168	90	0.00318878	31.8878
61	167	72	0.00258166	25.8166
62	170	66	0.00228374	22.8374
63	167	72	0.00258166	25.8166
64	160	57	0.00222656	22.2656
65	167	60	0.00215139	21.5139
66	160	90	0.00351563	35.1562
67	155	64	0.00266389	26.6389
68	162	69	0.00262917	26.2917
69	165	70	0.00257117	25.7117
70	160	65	0.00253906	25.3906
71	157	57	0.00231247	23.1247
72	151	48	0.00210517	21.0517
73	172	55	0.00185911	18.5911
74	160	80	0.003125	31.25
75	158	60	0.00240346	24.0346
76	156	50	0.00205457	20.5457
77	170	65	0.00224913	22.4913
78	155	54	0.00224766	22.4766
79	160	70	0.00273437	27.3438
80	168	72	0.00255102	25.5102
81	155	63	0.00262227	26.2227
82	160	58	0.00226562	22.6562
83	172	78	0.00263656	26.3656
84	168	62	0.00219671	21.9671
85	164	69	0.00256544	25.6544
86	162	59	0.00224813	22.4813
87	184	89	0.00262878	26.2878
88	159	82	0.00324354	32.4354
89	158	60	0.00240346	24.0346
90	185	90	0.00262966	26.2966
91	163	90	0.00338741	33.8741
92	176	77	0.0024858	24.858
93	160	63	0.00246094	24.6094
94	158	65	0.00260375	26.0375
95	168	64	0.00226757	22.6757
96	160	63	0.00246094	24.6094
97	163	54	0.00203244	20.3244
98	166	72	0.00261286	26.1286
99	174	80	0.00264236	26.4236
101	163	68	0.00255937	25.5937
102	165	60	0.00220386	22.0386
103	165	70	0.00257117	25.7117
104	174	64	0.00211389	21.1389
105	158	60	0.00240346	24.0346
106	163	76	0.00286048	28.6048
107	157	55	0.00223133	22.3133
108	166	56	0.00203223	20.3223
109	150	52	0.00231111	23.1111
110	162	55	0.00209572	20.9572
111	165	65	0.00238751	23.8751
112	174	80	0.00264236	26.4236
113	161.5	59	0.00226207	22.6207
114	160	56	0.0021875	21.875
115	176	73	0.00235666	23.5666
116	160	90	0.00351563	35.1562
117	180	90	0.00277778	27.7778
118	167	72	0.00258166	25.8166
119	162	95	0.00361988	36.1988
120	164	70	0.00260262	26.0262
121	160	55	0.00214844	21.4844
122	170	77	0.00266436	26.6436
123	155	85	0.00353798	35.3798
124	180	90	0.00277778	27.7778
125	163	60	0.00225827	22.5827
126	155	49	0.00203954	20.3954
127	168	60	0.00212585	21.2585
128	170	60	0.00207612	20.7612
129	158	72	0.00288415	28.8415
130	178	80	0.00252493	25.2493
131	176	70	0.00225981	22.5981
132	175	78	0.00254694	25.4694
133	166	62	0.00224996	22.4996
134	163	75	0.00282284	28.2284
135	162	55	0.00209572	20.9572
136	174	62	0.00204783	20.4783
137	165	59	0.00216713	21.6713
138	190	80	0.00221607	22.1607
139	160	56	0.0021875	21.875
140	160	56	0.0021875	21.875
141	161	47	0.0018132	18.132
142	159	55	0.00217555	21.7555
143	158	79	0.00316456	31.6456
144	165	60	0.00220386	22.0386
145	163	75	0.00282284	28.2284
146	163	58	0.002183	21.83
147	152	52	0.00225069	22.5069
148	164	54	0.00200773	20.0773
149	163	70	0.00263465	26.3465
150	175	80	0.00261224	26.1224
151	183	83	0.00247843	24.7843
152	164	96	0.0035693	35.693
153	155	53	0.00220604	22.0604
154	153	85	0.00363108	36.3108
155	164	96	0.0035693	35.693
156	160	64	0.0025	25
157	158	85	0.0034049	34.049
158	174	79	0.00260933	26.0933
159	174	72	0.00237812	23.7812
160	174	62	0.00204783	20.4783
161	158	58	0.00232335	23.2335
162	157	55	0.00223133	22.3133
163	150	57	0.00253333	25.3333
164	162	56	0.00213382	21.3382
165	166	70	0.00254028	25.4028
166	169	64	0.00224082	22.4082
167	154	75	0.00316242	31.6242
168	162	56	0.00213382	21.3382
169	173	75	0.00250593	25.0593
170	183	75	0.00223954	22.3954
171	173	65	0.00217181	21.7181
172	170	63	0.00217993	21.7993
173	170	65	0.00224913	22.4913
174	186	80	0.00231241	23.1241
175	186	70	0.00202336	20.2336
176	163	90	0.00338741	33.8741
177	165	70	0.00257117	25.7117
178	173	65	0.00217181	21.7181
179	178	80	0.00252493	25.2493
180	189	98	0.00274348	27.4348
181	173	65	0.00217181	21.7181
182	156	64	0.00262985	26.2985
183	160	80	0.003125	31.25
184	180	85	0.00262346	26.2346
185	165	60	0.00220386	22.0386
186	180	90	0.00277778	27.7778
187	160	65	0.00253906	25.3906
188	170	63	0.00217993	21.7993
189	169	69	0.00241588	24.1588
190	171	85	0.00290688	29.0688
191	166	72	0.00261286	26.1286
192	162	56	0.00213382	21.3382
193	171	64	0.00218871	21.8871
194	176	75	0.00242123	24.2123
195	177	93	0.0029685	29.685
196	178	72	0.00227244	22.7244
197	176	90	0.00290548	29.0548
198	178	78	0.00246181	24.6181
199	180	114	0.00351852	35.1852
200	165	98	0.00359963	35.9963
201	178	70	0.00220932	22.0932
202	160	58	0.00226562	22.6562
203	162	65	0.00247676	24.7676
204	163	55	0.00207008	20.7008
205	178	70	0.00220932	22.0932
206	178	78	0.00246181	24.6181
207	162	53	0.00201951	20.1951
208	153	53	0.00226409	22.6409
209	180	80	0.00246914	24.6914
210	180	86	0.00265432	26.5432
211	165	58	0.00213039	21.3039
212	180	90	0.00277778	27.7778
213	172	69	0.00233234	23.3234
214	160	65	0.00253906	25.3906
215	156	60	0.00246548	24.6548
216	162	65	0.00247676	24.7676
217	179	77	0.00240317	24.0317
218	178	82	0.00258806	25.8806
219	160	58	0.00226562	22.6562
220	168	74	0.00262188	26.2188
221	185	89	0.00260044	26.0044
222	155	53	0.00220604	22.0604
223	155	58	0.00241415	24.1415
224	170	65	0.00224913	22.4913
225	160	70	0.00273437	27.3438
226	183	89	0.00265759	26.5759
227	180	89	0.00274691	27.4691
228	163	55	0.00207008	20.7008
229	160	63	0.00246094	24.6094
230	162	61	0.00232434	23.2434
231	175	67	0.00218776	21.8776
232	156	60	0.00246548	24.6548
233	160	58	0.00226562	22.6562
234	158	56	0.00224323	22.4323
235	172	69	0.00233234	23.3234
236	160	58	0.00226562	22.6562
237	155	64	0.00266389	26.6389
238	158	60	0.00240346	24.0346
239	160	58	0.00226562	22.6562
240	158	55	0.00220317	22.0317
241	160	58	0.00226562	22.6562
242	160	70	0.00273437	27.3438
243	158	55	0.00220317	22.0317
244	170	75	0.00259516	25.9516
245	167	78	0.0027968	27.968
246	165	60	0.00220386	22.0386
247	186	94	0.00271708	27.1708
248	184	92	0.00271739	27.1739
249	157	55.6	0.00225567	22.5567
250	171	72	0.0024623	24.623
251	170.1	64	0.00221193	22.1193
252	179	82	0.00255922	25.5922
253	159	62	0.00245243	24.5243
254	177	72	0.00229819	22.9819
255	179	75	0.00234075	23.4075
256	180	74.6	0.00230247	23.0247
257	155	56	0.00233091	23.3091
258	155	60	0.0024974	24.974
259	160	85	0.00332031	33.2031
260	159	50	0.00197777	19.7777
261	160	58	0.00226562	22.6562
262	160	55	0.00214844	21.4844
263	183	88	0.00262773	26.2773
264	152	61	0.00264024	26.4024
265	180	85	0.00262346	26.2346
266	156	48	0.00197239	19.7239
267	172	77	0.00260276	26.0276
268	190	115	0.0031856	31.856
269	175	75	0.00244898	24.4898
270	158	64	0.00256369	25.6369
271	178	88	0.00277743	27.7743
272	156	55	0.00226003	22.6003
273	162	73	0.00278159	27.8159
274	164	60	0.00223081	22.3081
275	160	80	0.003125	31.25
276	167	80	0.00286851	28.6851
277	168	58.5	0.0020727	20.727
278	155	50	0.00208117	20.8117
279	165	55	0.0020202	20.202
280	163	69	0.00259701	25.9701
281	163	62	0.00233355	23.3355
282	165	60	0.00220386	22.0386
283	163	63	0.00237118	23.7118
285	156	54	0.00221893	22.1893
286	156	54	0.00221893	22.1893
287	167	77	0.00276095	27.6095
288	174	63	0.00208086	20.8086
289	160	56	0.0021875	21.875
290	162	57	0.00217193	21.7193
291	160	60	0.00234375	23.4375
292	170	72	0.00249135	24.9135
293	171	64	0.00218871	21.8871
294	170	72	0.00249135	24.9135
295	155	85	0.00353798	35.3798
296	163	56	0.00210772	21.0772
297	163	90	0.00338741	33.8741
298	165	60	0.00220386	22.0386
299	173	68	0.00227204	22.7204
300	170	70	0.00242215	24.2215
301	186	82	0.00237022	23.7022
302	159	53	0.00209644	20.9644
303	180	65	0.00200617	20.0617
304	169	75	0.00262596	26.2596
305	163	57	0.00214536	21.4536
306	172	77	0.00260276	26.0276
307	159	57	0.00225466	22.5466
308	160	64	0.0025	25
309	153	80	0.00341749	34.1749
310	183	87	0.00259787	25.9787
311	165	60	0.00220386	22.0386
312	155	50	0.00208117	20.8117
313	176	82	0.00264721	26.4721
314	159	53	0.00209644	20.9644
315	162	61	0.00232434	23.2434
316	163	55	0.00207008	20.7008
317	153	43	0.0018369	18.369
318	169	64	0.00224082	22.4082
319	183	78	0.00232912	23.2912
320	160	58	0.00226562	22.6562
321	157	59	0.00239361	23.9361
322	180	75	0.00231481	23.1481
323	153	58	0.00247768	24.7768
324	181	77.65	0.0023702	23.702
325	166	58	0.0021048	21.048
326	167	68	0.00243824	24.3824
327	168	67	0.00237387	23.7387
328	182	75	0.00226422	22.6422
329	163	55	0.00207008	20.7008
330	150	55	0.00244444	24.4444
331	166	68	0.0024677	24.677
332	175	67	0.00218776	21.8776
333	152	61	0.00264024	26.4024
334	177	80	0.00255354	25.5354
335	162	70	0.00266728	26.6728
336	165	71	0.0026079	26.079
337	168	60	0.00212585	21.2585
338	167	72	0.00258166	25.8166
339	170	70	0.00242215	24.2215
340	170	79	0.00273356	27.3356
341	170	80	0.00276817	27.6817
342	175	87	0.00284082	28.4082
343	171	72	0.0024623	24.623
344	173	72	0.00240569	24.0569
345	175	72	0.00235102	23.5102
346	164.5	75	0.00277159	27.7159
347	165	65	0.00238751	23.8751
348	156	54	0.00221893	22.1893
349	168	74	0.00262188	26.2188
350	163	65	0.00244646	24.4646
351	165	65	0.00238751	23.8751
352	162	58	0.00221003	22.1003
353	168	64	0.00226757	22.6757
354	180	75	0.00231481	23.1481
355	180	85	0.00262346	26.2346
356	168	64	0.00226757	22.6757
357	165	73	0.00268136	26.8136
358	157	55	0.00223133	22.3133
359	160	55	0.00214844	21.4844
360	160	55	0.00214844	21.4844
361	160	55	0.00214844	21.4844
362	168	75	0.00265731	26.5731
363	176	76	0.00245351	24.5351
364	170	100	0.00346021	34.6021
365	160	56	0.0021875	21.875
366	159	53	0.00209644	20.9644
367	156	55.4	0.00227646	22.7646
368	168	58.5	0.0020727	20.727
369	177	82	0.00261738	26.1738
370	165	65	0.00238751	23.8751
371	165	65	0.00238751	23.8751
372	182	60	0.00181138	18.1138
373	168	58.5	0.0020727	20.727
374	165	60	0.00220386	22.0386
375	164.5	75	0.00277159	27.7159
376	160	70	0.00273437	27.3438
377	166	99	0.00359268	35.9268
378	153	50	0.00213593	21.3593
379	152	62	0.00268352	26.8352
380	185	78	0.00227904	22.7904
381	180	80	0.00246914	24.6914
382	187	90	0.00257371	25.7371
383	185	90	0.00262966	26.2966
384	185	77	0.00224982	22.4982
385	183	77	0.00229926	22.9926
386	180	72	0.00222222	22.2222
387	178	90	0.00284055	28.4055
388	183	74	0.00220968	22.0968
389	160	70	0.00273437	27.3438
390	153	58	0.00247768	24.7768
391	174	76	0.00251024	25.1024
392	170	100	0.00346021	34.6021
393	156	64	0.00262985	26.2985
394	179	100	0.003121	31.21
395	173	74	0.00247252	24.7252
396	165	60	0.00220386	22.0386
397	160	70	0.00273437	27.3438
398	164	68	0.00252826	25.2826
399	160	63	0.00246094	24.6094
400	168	84	0.00297619	29.7619
401	152	62	0.00268352	26.8352
402	153	56	0.00239224	23.9224
403	160	63	0.00246094	24.6094
404	171	85	0.00290688	29.0688
405	166	60	0.00217738	21.7738
406	176	82	0.00264721	26.4721
407	162	53	0.00201951	20.1951
408	174	76	0.00251024	25.1024
409	174	76	0.00251024	25.1024
410	155	63	0.00262227	26.2227
411	170	60	0.00207612	20.7612
412	178	90	0.00284055	28.4055
413	170	60	0.00207612	20.7612
414	165	60	0.00220386	22.0386
415	163	90	0.00338741	33.8741
416	160	55	0.00214844	21.4844
417	160	63	0.00246094	24.6094
418	154	52	0.00219261	21.9261
419	185	75	0.00219138	21.9138
420	179	86	0.00268406	26.8406
421	190	95	0.00263158	26.3158
422	180	85	0.00262346	26.2346
423	160	58	0.00226562	22.6562
424	151	60	0.00263146	26.3146
425	165	72	0.00264463	26.4463
426	170	80	0.00276817	27.6817
427	170	80	0.00276817	27.6817
428	170	63	0.00217993	21.7993
429	170	54	0.00186851	18.6851
430	165.5	90	0.00328584	32.8584
431	187	74	0.00211616	21.1616
432	187	74	0.00211616	21.1616
433	160	62	0.00242187	24.2188
434	161	60	0.00231473	23.1473
435	175	75	0.00244898	24.4898
436	168	100	0.00354308	35.4308
437	162	49	0.00186709	18.6709
438	168	62	0.00219671	21.9671
439	169	75	0.00262596	26.2596
440	162	54	0.00205761	20.5761
441	180	78	0.00240741	24.0741
442	173	55.8	0.00186441	18.6441
443	175	67	0.00218776	21.8776
444	168	75	0.00265731	26.5731
445	175	67	0.00218776	21.8776
446	165	60	0.00220386	22.0386
447	169	59	0.00206575	20.6575
448	180	85	0.00262346	26.2346
449	180	85	0.00262346	26.2346
450	177	70	0.00223435	22.3435
451	190	96	0.00265928	26.5928
452	170	63	0.00217993	21.7993
453	162	49	0.00186709	18.6709
454	155	85	0.00353798	35.3798
455	170	82	0.00283737	28.3737
456	166	58	0.0021048	21.048
457	160	62	0.00242187	24.2188
458	158	65	0.00260375	26.0375
459	176	100	0.00322831	32.2831
460	166	58	0.0021048	21.048
461	165	60	0.00220386	22.0386
462	187	97	0.00277389	27.7389
463	160	60	0.00234375	23.4375
464	160	90	0.00351563	35.1562
465	168	75	0.00265731	26.5731
466	163	60	0.00225827	22.5827
467	175	85	0.00277551	27.7551
468	155	55	0.00228928	22.8928
469	176	68.9	0.0022243	22.243
470	160	60	0.00234375	23.4375
471	163	74	0.0027852	27.852
472	173	64	0.00213839	21.3839
473	186	117	0.00338189	33.8189
474	163	55	0.00207008	20.7008
475	169	75	0.00262596	26.2596
476	171	78	0.00266749	26.6749
477	162	54	0.00205761	20.5761
478	186	92	0.00265927	26.5927
479	170	100	0.00346021	34.6021
480	170	54	0.00186851	18.6851
481	162	60	0.00228624	22.8624
482	170	54	0.00186851	18.6851
483	158	65	0.00260375	26.0375
484	165	70	0.00257117	25.7117
485	167	73	0.00261752	26.1752
486	160	55	0.00214844	21.4844
487	150	56	0.00248889	24.8889
488	160	55	0.00214844	21.4844
489	155	50	0.00208117	20.8117
490	164	63	0.00234236	23.4236
491	169	65	0.00227583	22.7583
492	155	55	0.00228928	22.8928
493	164	88	0.00327186	32.7186
494	168	62	0.00219671	21.9671
495	170	80	0.00276817	27.6817
496	165	58	0.00213039	21.3039
497	154	70	0.00295159	29.5159
498	159	55	0.00217555	21.7555
499	164	70	0.00260262	26.0262
500	158	65	0.00260375	26.0375
501	167	78	0.0027968	27.968
502	165	60	0.00220386	22.0386
503	185	60	0.0017531	17.531
504	158	55	0.00220317	22.0317
505	166	77	0.00279431	27.9431
506	185	74	0.00216216	21.6216
507	180	75	0.00231481	23.1481
508	170	80	0.00276817	27.6817
509	187	92	0.0026309	26.309
510	163	65	0.00244646	24.4646
511	185	74	0.00216216	21.6216
512	167	70	0.00250995	25.0995
513	167	70	0.00250995	25.0995
514	187	80	0.00228774	22.8774
515	170	80	0.00276817	27.6817
516	176	90	0.00290548	29.0548
517	167	79	0.00283266	28.3266
518	165	66	0.00242424	24.2424
519	156	48	0.00197239	19.7239
520	158	55	0.00220317	22.0317
521	167	70	0.00250995	25.0995
522	171	99	0.00338566	33.8566
523	168	79.9	0.00283092	28.3092
524	168	67	0.00237387	23.7387
525	174	98	0.00323689	32.3689
526	170	62	0.00214533	21.4533
527	172	80	0.00270416	27.0416
528	160	65	0.00253906	25.3906
529	179	72	0.00224712	22.4712
530	165	73	0.00268136	26.8136
531	169	60	0.00210077	21.0077
532	172	55	0.00185911	18.5911
533	172	55	0.00185911	18.5911
534	163	57	0.00214536	21.4536
535	158	68	0.00272392	27.2392
536	165	59	0.00216713	21.6713
537	158	62	0.00248358	24.8358
538	158	55	0.00220317	22.0317
539	175	85	0.00277551	27.7551
540	168	79.9	0.00283092	28.3092
541	163	63	0.00237118	23.7118
542	156	48	0.00197239	19.7239
543	152	60	0.00259695	25.9695
544	152	60	0.00259695	25.9695
545	170	72	0.00249135	24.9135
546	179	72	0.00224712	22.4712
547	152	60	0.00259695	25.9695
548	170	72	0.00249135	24.9135
549	178	72	0.00227244	22.7244
550	173	98	0.00327442	32.7442
551	169	60	0.00210077	21.0077
552	160	91	0.00355469	35.5469
553	180	76	0.00234568	23.4568
554	165	62	0.00227732	22.7732
555	165	60	0.00220386	22.0386
556	174	79	0.00260933	26.0933
557	180	75	0.00231481	23.1481
558	164	73	0.00271416	27.1416
559	170	70	0.00242215	24.2215
560	156	52	0.00213675	21.3675
561	172	63	0.00212953	21.2953
562	158	59	0.0023634	23.634
563	167	98	0.00351393	35.1393
564	167	57	0.00204382	20.4382
565	187	80	0.00228774	22.8774
566	180	80	0.00246914	24.6914
567	165	58	0.00213039	21.3039
568	165	60	0.00220386	22.0386
569	160	65	0.00253906	25.3906
570	162	67	0.00255296	25.5296
571	170	65	0.00224913	22.4913
572	185	90	0.00262966	26.2966
573	165	91	0.00334252	33.4252
574	163	62	0.00233355	23.3355
575	165	59	0.00216713	21.6713
576	152	58	0.00251039	25.1039
577	180	77	0.00237654	23.7654
578	158	55	0.00220317	22.0317
579	168	100	0.00354308	35.4308
580	160	60	0.00234375	23.4375
581	157	55	0.00223133	22.3133
582	170	66	0.00228374	22.8374
583	155	85	0.00353798	35.3798
584	172	77	0.00260276	26.0276
585	160	80	0.003125	31.25
586	170	80	0.00276817	27.6817
587	164	85	0.00316032	31.6032
588	160	45	0.00175781	17.5781
589	165	60	0.00220386	22.0386
590	156	55	0.00226003	22.6003
591	173	100	0.00334124	33.4124
592	162	57	0.00217193	21.7193
593	165	55	0.0020202	20.202
594	170	63	0.00217993	21.7993
595	172	67	0.00226474	22.6474
596	185	84	0.00245435	24.5435
597	182	75	0.00226422	22.6422
598	180	65	0.00200617	20.0617
599	170	53	0.00183391	18.3391
600	170	67	0.00231834	23.1834
601	182	95	0.00286801	28.6801
602	179	72	0.00224712	22.4712
603	187	79.5	0.00227344	22.7344
604	184	77	0.00227434	22.7434
605	176	82	0.00264721	26.4721
606	180	75	0.00231481	23.1481
607	162	65	0.00247676	24.7676
608	168	65	0.002303	23.03
609	150	53	0.00235556	23.5556
610	174	70	0.00231206	23.1206
611	172	75	0.00253515	25.3515
612	164	68	0.00252826	25.2826
613	180	76	0.00234568	23.4568
614	170	70	0.00242215	24.2215
615	164	55	0.00204491	20.4491
616	165	60	0.00220386	22.0386
617	165	60	0.00220386	22.0386
618	186	99	0.0028616	28.616
619	170	65	0.00224913	22.4913
620	175	70	0.00228571	22.8571
621	157	54	0.00219076	21.9076
622	166	73	0.00264915	26.4915
623	167	69	0.00247409	24.7409
624	165	90.5	0.00332415	33.2415
625	165	60	0.00220386	22.0386
626	169	66	0.00231084	23.1084
627	164	85	0.00316032	31.6032
628	170	68	0.00235294	23.5294
629	171	65	0.00222291	22.2291
630	159	55	0.00217555	21.7555
631	179	75	0.00234075	23.4075
632	170	78	0.00269896	26.9896
633	156	60	0.00246548	24.6548
634	152	59	0.00255367	25.5367
635	167	62	0.0022231	22.231
636	165	58	0.00213039	21.3039
637	169	65	0.00227583	22.7583
638	170	65	0.00224913	22.4913
639	163	56	0.00210772	21.0772
640	163	60	0.00225827	22.5827
641	166	94	0.00341124	34.1124
642	155	49	0.00203954	20.3954
643	158	54	0.00216311	21.6311
644	166	56	0.00203223	20.3223
645	166	53	0.00192336	19.2336
646	173	68	0.00227204	22.7204
647	169	61	0.00213578	21.3578
648	157	50	0.00202848	20.2848
649	163	68	0.00255937	25.5937
650	165	58	0.00213039	21.3039
651	170	100	0.00346021	34.6021
652	162	55	0.00209572	20.9572
653	170	67	0.00231834	23.1834
654	178	79	0.00249337	24.9337
655	190	98	0.00271468	27.1468
656	180	85	0.00262346	26.2346
657	176	68	0.00219525	21.9525
658	164	68	0.00252826	25.2826
659	165	58	0.00213039	21.3039
660	169	61	0.00213578	21.3578
661	166	53	0.00192336	19.2336
662	166	56	0.00203223	20.3223
663	158	54	0.00216311	21.6311
664	155	49	0.00203954	20.3954
665	164	55	0.00204491	20.4491
666	172	62	0.00209573	20.9573
668	186	117	0.00338189	33.8189
669	174	74	0.00244418	24.4418
670	180	90	0.00277778	27.7778
671	175	89	0.00290612	29.0612
672	168	60	0.00212585	21.2585
673	160	55	0.00214844	21.4844
674	160	55	0.00214844	21.4844
675	155	56	0.00233091	23.3091
676	170	66	0.00228374	22.8374
677	180	90	0.00277778	27.7778
678	174	79	0.00260933	26.0933
679	169	73	0.00255593	25.5593
680	178	85	0.00268274	26.8274
683	162	58.5	0.00222908	22.2908
684	172	60	0.00202812	20.2812
685	177	75	0.00239395	23.9395
686	167	67	0.00240238	24.0238
687	175	82	0.00267755	26.7755
688	165	60	0.00220386	22.0386
689	163	68	0.00255937	25.5937
690	167	60	0.00215139	21.5139
691	173	80	0.00267299	26.7299
692	173	80	0.00267299	26.7299
693	177	57	0.0018194	18.194
694	165	74	0.00271809	27.1809
695	157	64	0.00259645	25.9645
696	153	56	0.00239224	23.9224
697	158	67	0.00268386	26.8386
698	173	80	0.00267299	26.7299
699	160	65	0.00253906	25.3906
700	163	55	0.00207008	20.7008
701	171	62	0.00212031	21.2031
702	159	56	0.0022151	22.151
703	168	89	0.00315334	31.5334
704	180	75	0.00231481	23.1481
705	187	89	0.00254511	25.4511
706	162	75	0.0028578	28.578
707	164	65	0.00241672	24.1672
708	164	88	0.00327186	32.7186
709	183	75	0.00223954	22.3954
710	160	68	0.00265625	26.5625
711	158	60	0.00240346	24.0346
712	164	53	0.00197055	19.7055
713	186	70	0.00202336	20.2336
714	170	65	0.00224913	22.4913
715	165	59	0.00216713	21.6713
716	158	63	0.00252363	25.2363
717	176.8	100	0.00319916	31.9916
718	172	68	0.00229854	22.9854
719	172	68	0.00229854	22.9854
720	173	62	0.00207157	20.7157
721	154	57	0.00240344	24.0344
722	160	89	0.00347656	34.7656
723	158	54	0.00216311	21.6311
724	161	70	0.00270051	27.0051
725	155	54	0.00224766	22.4766
726	155	54	0.00224766	22.4766
727	167	60	0.00215139	21.5139
728	172	73	0.00246755	24.6755
729	170	100	0.00346021	34.6021
730	186	70	0.00202336	20.2336
731	177	68	0.00217051	21.7051
732	180	85	0.00262346	26.2346
733	157	62	0.00251532	25.1532
734	158	53	0.00212306	21.2306
735	157	61	0.00247475	24.7475
736	164	58	0.00215645	21.5645
737	160	68	0.00265625	26.5625
738	155	60	0.0024974	24.974
739	172	62	0.00209573	20.9573
740	156	45	0.00184911	18.4911
741	190	115	0.0031856	31.856
742	156	85	0.00349277	34.9277
743	160	89	0.00347656	34.7656
744	165	60	0.00220386	22.0386
745	170	100	0.00346021	34.6021
746	186	115	0.00332408	33.2408
747	180	114	0.00351852	35.1852
748	163	54	0.00203244	20.3244
749	167	98	0.00351393	35.1393
750	182	88	0.00265668	26.5668
751	160	80	0.003125	31.25
752	164	87	0.00323468	32.3468
753	152	60	0.00259695	25.9695
754	170	66	0.00228374	22.8374
755	156	54	0.00221893	22.1893
756	175	81	0.0026449	26.449
757	159	50	0.00197777	19.7777
758	173	60	0.00200474	20.0474
759	156	45	0.00184911	18.4911
760	155	59	0.00245578	24.5578
761	157	55	0.00223133	22.3133
762	187	92	0.0026309	26.309
763	174	71	0.00234509	23.4509
764	162	59	0.00224813	22.4813
765	164	80	0.00297442	29.7442
766	167	75	0.00268923	26.8923
767	170	72	0.00249135	24.9135
768	160	70	0.00273437	27.3438
769	170	66	0.00228374	22.8374
770	158	60	0.00240346	24.0346
771	170	80	0.00276817	27.6817
772	158	60	0.00240346	24.0346
773	159	84	0.00332265	33.2265
774	176	55	0.00177557	17.7557
775	155	85	0.00353798	35.3798
776	159	89	0.00352043	35.2043
777	173	73	0.00243911	24.3911
778	173	78	0.00260617	26.0617
779	160	58	0.00226562	22.6562
780	185	73	0.00213294	21.3294
781	171.5	80	0.00271996	27.1996
782	185	90	0.00262966	26.2966
783	160	58	0.00226562	22.6562
784	165	60	0.00220386	22.0386
785	190	115	0.0031856	31.856
786	173	72	0.00240569	24.0569
787	170	57	0.00197232	19.7232
788	157	52	0.00210962	21.0962
789	160	60	0.00234375	23.4375
790	156	53	0.00217784	21.7784
791	160	58	0.00226562	22.6562
792	167	78	0.0027968	27.968
793	170	62	0.00214533	21.4533
794	167	67	0.00240238	24.0238
795	157	55	0.00223133	22.3133
796	160	58	0.00226562	22.6562
797	166	57	0.00206852	20.6852
798	156	53	0.00217784	21.7784
799	167	65	0.00233067	23.3067
800	172	55	0.00185911	18.5911
801	160	68	0.00265625	26.5625
802	170	65	0.00224913	22.4913
803	160	62	0.00242187	24.2188
804	157	61	0.00247475	24.7475
805	160	60	0.00234375	23.4375
806	160	90	0.00351563	35.1562
807	182	75	0.00226422	22.6422
808	160	60	0.00234375	23.4375
809	159	57	0.00225466	22.5466
810	163	75	0.00282284	28.2284
811	164	52	0.00193337	19.3337
812	164	61.7	0.00229402	22.9402
813	171	66	0.0022571	22.571
814	163	69	0.00259701	25.9701
815	163	69	0.00259701	25.9701
816	171	62	0.00212031	21.2031
817	165	66	0.00242424	24.2424
818	169	72	0.00252092	25.2092
819	160	66	0.00257813	25.7812
820	177	72	0.00229819	22.9819
821	160	56	0.0021875	21.875
822	165	60	0.00220386	22.0386
823	163	68	0.00255937	25.5937
824	167	56	0.00200796	20.0796
825	158	60	0.00240346	24.0346
826	164	75	0.00278852	27.8852
827	166	49	0.0017782	17.782
828	173	78	0.00260617	26.0617
829	160	65	0.00253906	25.3906
830	162	58.5	0.00222908	22.2908
831	176	75	0.00242123	24.2123
832	176	70	0.00225981	22.5981
833	185	76.7	0.00224105	22.4105
834	180	90	0.00277778	27.7778
835	186	80	0.00231241	23.1241
836	190	92	0.00254848	25.4848
837	190	92	0.00254848	25.4848
838	159	53	0.00209644	20.9644
839	168	68	0.0024093	24.093
840	170	80	0.00276817	27.6817
841	166	72	0.00261286	26.1286
842	173	77	0.00257276	25.7276
843	170	100	0.00346021	34.6021
844	173	72	0.00240569	24.0569
845	176	68	0.00219525	21.9525
846	153	50	0.00213593	21.3593
847	160	58	0.00226562	22.6562
848	184	120	0.00354442	35.4442
849	168	62	0.00219671	21.9671
850	175	85	0.00277551	27.7551
851	165	61	0.00224059	22.4059
852	167	70	0.00250995	25.0995
853	157	77	0.00312386	31.2386
854	173	62	0.00207157	20.7157
855	176	80	0.00258264	25.8264
856	160	52	0.00203125	20.3125
857	189	84	0.00235156	23.5156
858	180	88	0.00271605	27.1605
859	160	66	0.00257813	25.7812
860	183	100	0.00298606	29.8606
861	166	60	0.00217738	21.7738
862	170	67	0.00231834	23.1834
863	164	59	0.00219363	21.9363
864	181	68	0.00207564	20.7564
865	190	92	0.00254848	25.4848
866	178	71	0.00224088	22.4088
867	185	82	0.00239591	23.9591
868	150	80	0.00355556	35.5556
869	180	90	0.00277778	27.7778
870	170	60	0.00207612	20.7612
871	168	62	0.00219671	21.9671
872	172	64	0.00216333	21.6333
873	158	59	0.0023634	23.634
874	182	90	0.00271706	27.1706
875	158	60	0.00240346	24.0346
876	164	67	0.00249108	24.9108
877	160	55	0.00214844	21.4844
878	170	72	0.00249135	24.9135
879	170	68	0.00235294	23.5294
880	179	86	0.00268406	26.8406
881	180	85	0.00262346	26.2346
882	170	75	0.00259516	25.9516
883	160	53	0.00207031	20.7031
884	180	113	0.00348765	34.8765
885	158	54	0.00216311	21.6311
886	153	69	0.00294758	29.4758
887	160	54	0.00210938	21.0938
888	173	95	0.00317418	31.7418
889	173	82	0.00273982	27.3982
890	172	54	0.00182531	18.2531
891	174	84	0.00277447	27.7447
892	164	58	0.00215645	21.5645
893	158	60	0.00240346	24.0346
894	160	91	0.00355469	35.5469
895	165	95.5	0.00350781	35.0781
896	152	60	0.00259695	25.9695
897	172	62	0.00209573	20.9573
898	177	85	0.00271314	27.1314
899	180	90	0.00277778	27.7778
900	163	66	0.0024841	24.841
901	172	67	0.00226474	22.6474
902	168	52	0.0018424	18.424
903	163	70	0.00263465	26.3465
904	176	84	0.00271178	27.1178
905	156	80	0.00328731	32.8731
906	162	58.5	0.00222908	22.2908
907	153	50	0.00213593	21.3593
908	176.8	100	0.00319916	31.9916
909	165	57	0.00209366	20.9366
910	170	78	0.00269896	26.9896
911	172	60	0.00202812	20.2812
912	160	52	0.00203125	20.3125
913	180	85	0.00262346	26.2346
914	160	57	0.00222656	22.2656
915	179	80	0.0024968	24.968
916	157	69	0.0027993	27.993
917	182	90	0.00271706	27.1706
918	174	75	0.00247721	24.7721
919	174	75	0.00247721	24.7721
920	178	87	0.00274587	27.4587
921	163	65	0.00244646	24.4646
922	156	67	0.00275312	27.5312
923	160	67	0.00261719	26.1719
924	184	74	0.00218573	21.8573
925	168	82	0.00290533	29.0533
926	163	68	0.00255937	25.5937
927	167	66	0.00236652	23.6652
928	160	90	0.00351563	35.1562
929	155	50	0.00208117	20.8117
930	176	70	0.00225981	22.5981
931	168	82	0.00290533	29.0533
932	158	53.8	0.0021551	21.551
933	170	80	0.00276817	27.6817
934	163	68	0.00255937	25.5937
935	176	78	0.00251808	25.1808
936	170	80	0.00276817	27.6817
937	160	65	0.00253906	25.3906
938	166	62	0.00224996	22.4996
939	177	86	0.00274506	27.4506
940	177	77	0.00245779	24.5779
941	177	77	0.00245779	24.5779
942	165	60	0.00220386	22.0386
943	176	75	0.00242123	24.2123
944	158	53	0.00212306	21.2306
945	173	77	0.00257276	25.7276
946	192	94	0.00254991	25.4991
947	157	55.6	0.00225567	22.5567
948	157	55.6	0.00225567	22.5567
949	168	82	0.00290533	29.0533
950	173	89	0.0029737	29.737
951	175	70	0.00228571	22.8571
952	165	85	0.00312213	31.2213
953	155	50	0.00208117	20.8117
954	169	68	0.00238087	23.8087
955	182	95	0.00286801	28.6801
956	175	72	0.00235102	23.5102
957	160	54	0.00210938	21.0938
958	189	95	0.0026595	26.595
959	170	63	0.00217993	21.7993
960	176	81	0.00261493	26.1493
961	162	60	0.00228624	22.8624
962	160	65	0.00253906	25.3906
963	183	73	0.00217982	21.7982
964	188	97	0.00274445	27.4445
965	156	60	0.00246548	24.6548
966	181	75	0.00228931	22.8931
967	176	92	0.00297004	29.7004
968	158	65	0.00260375	26.0375
969	172	94	0.00317739	31.7739
970	165	57	0.00209366	20.9366
971	172	85	0.00287317	28.7317
972	168	62	0.00219671	21.9671
973	170	80	0.00276817	27.6817
974	155	84	0.00349636	34.9636
975	163	61	0.00229591	22.9591
976	163	61	0.00229591	22.9591
977	160	56	0.0021875	21.875
978	157	53	0.00215019	21.5019
979	165	60	0.00220386	22.0386
980	171	62	0.00212031	21.2031
981	181	78	0.00238088	23.8088
982	169	72	0.00252092	25.2092
983	165	75	0.00275482	27.5482
984	171	62	0.00212031	21.2031
985	156	65	0.00267094	26.7094
986	166	62	0.00224996	22.4996
987	162	69	0.00262917	26.2917
988	187	83	0.00237353	23.7353
989	156	55	0.00226003	22.6003
990	158	57	0.00228329	22.8329
991	168	77	0.00272817	27.2817
992	161	56	0.00216041	21.6041
993	160	65	0.00253906	25.3906
994	155	60	0.0024974	24.974
995	179	73	0.00227833	22.7833
996	160	70	0.00273437	27.3438
997	159	54	0.00213599	21.3599
998	165	55	0.0020202	20.202
999	167	49	0.00175697	17.5697
1000	175	80	0.00261224	26.1224
1001	172	65	0.00219713	21.9713
1002	178	75	0.00236713	23.6713
1003	159	55	0.00217555	21.7555
1004	180	80	0.00246914	24.6914
1005	176	80	0.00258264	25.8264
1006	158	53.8	0.0021551	21.551
1007	160	59	0.00230469	23.0469
1008	160	60	0.00234375	23.4375
1009	173	64	0.00213839	21.3839
1010	176	68	0.00219525	21.9525
1011	161	53.5	0.00206396	20.6396
1012	158	79	0.00316456	31.6456
1013	187	85	0.00243072	24.3072
1014	160	55	0.00214844	21.4844
1015	165	66	0.00242424	24.2424
1016	164	52	0.00193337	19.3337
1017	180	85	0.00262346	26.2346
1018	162	75	0.0028578	28.578
1019	157	70	0.00283987	28.3987
1020	187.5	87	0.00247467	24.7467
1021	162	64	0.00243865	24.3865
1022	170	62	0.00214533	21.4533
1023	168	62	0.00219671	21.9671
1024	160	92	0.00359375	35.9375
1025	170	62	0.00214533	21.4533
1026	173	78	0.00260617	26.0617
1027	163	61.5	0.00231473	23.1473
1028	167	69	0.00247409	24.7409
1029	157	52	0.00210962	21.0962
1030	178	70	0.00220932	22.0932
1031	155	56	0.00233091	23.3091
1032	178	70	0.00220932	22.0932
1033	160	62	0.00242187	24.2188
1034	156	50	0.00205457	20.5457
1035	160	65	0.00253906	25.3906
1036	160	90	0.00351563	35.1562
1037	186	91	0.00263036	26.3036
1038	159	60	0.00237332	23.7332
1039	178	70	0.00220932	22.0932
1040	172	60	0.00202812	20.2812
1041	152	42	0.00181787	18.1787
1042	180	114	0.00351852	35.1852
1043	155	53	0.00220604	22.0604
1044	158	57	0.00228329	22.8329
1045	167	55	0.0019721	19.721
1046	160	60	0.00234375	23.4375
1047	180	70	0.00216049	21.6049
1048	165	69	0.00253444	25.3444
1049	161	54	0.00208325	20.8325
1050	164	59	0.00219363	21.9363
1051	160	65	0.00253906	25.3906
1052	164	59	0.00219363	21.9363
1053	182	95	0.00286801	28.6801
1054	173	82	0.00273982	27.3982
1055	158	65	0.00260375	26.0375
1056	159	65	0.0025711	25.711
1057	155	53	0.00220604	22.0604
1058	157	45	0.00182563	18.2563
1059	156	55	0.00226003	22.6003
1060	153	61	0.00260584	26.0584
1061	165	65	0.00238751	23.8751
1062	162	75	0.0028578	28.578
1063	182	73	0.00220384	22.0384
1064	152	60	0.00259695	25.9695
1065	156	87	0.00357495	35.7495
1066	173	65	0.00217181	21.7181
1067	180	70	0.00216049	21.6049
1068	163	66	0.0024841	24.841
1069	163	66	0.0024841	24.841
1070	172	65	0.00219713	21.9713
1071	157	70	0.00283987	28.3987
1072	173	78	0.00260617	26.0617
1073	165	75	0.00275482	27.5482
1074	183	72	0.00214996	21.4996
1075	156	42.4	0.00174227	17.4227
1076	158	60	0.00240346	24.0346
1077	160	58	0.00226562	22.6562
1078	173	72	0.00240569	24.0569
1079	181	75	0.00228931	22.8931
1080	160	80	0.003125	31.25
1081	165	73	0.00268136	26.8136
1082	160	74	0.00289062	28.9062
1083	176.8	100	0.00319916	31.9916
1084	159	69	0.00272932	27.2932
1085	165	75	0.00275482	27.5482
1086	159	45	0.00177999	17.7999
1087	184	82	0.00242202	24.2202
1088	161	56	0.00216041	21.6041
1089	155	55	0.00228928	22.8928
1090	162	70	0.00266728	26.6728
1091	158	60	0.00240346	24.0346
1092	162	60	0.00228624	22.8624
1093	157	68	0.00275873	27.5873
1094	162	61	0.00232434	23.2434
1095	159	54	0.00213599	21.3599
1096	168	62	0.00219671	21.9671
1097	160	68	0.00265625	26.5625
1098	183	80	0.00238884	23.8884
1099	160	58	0.00226562	22.6562
1100	170	67	0.00231834	23.1834
1101	153	80	0.00341749	34.1749
1102	168	82	0.00290533	29.0533
1103	171	62	0.00212031	21.2031
1104	156	85	0.00349277	34.9277
1105	176.8	100	0.00319916	31.9916
1106	155	56	0.00233091	23.3091
1107	175	74	0.00241633	24.1633
1108	184	89	0.00262878	26.2878
1109	175	74	0.00241633	24.1633
1110	180	87	0.00268519	26.8519
1111	157	55	0.00223133	22.3133
1112	157.5	60	0.00241875	24.1875
1113	170	70	0.00242215	24.2215
1114	158	53	0.00212306	21.2306
1115	160	68	0.00265625	26.5625
1116	159	59	0.00233377	23.3377
1117	164	85	0.00316032	31.6032
1118	160	53	0.00207031	20.7031
1119	171.5	80	0.00271996	27.1996
1120	172	94	0.00317739	31.7739
1121	180	70	0.00216049	21.6049
1122	160	54	0.00210938	21.0938
1123	167	75	0.00268923	26.8923
1124	182	75	0.00226422	22.6422
1125	156	50	0.00205457	20.5457
1126	172	52	0.00175771	17.5771
1127	164	96	0.0035693	35.693
1128	160	56	0.0021875	21.875
1129	173	65	0.00217181	21.7181
1130	163	60	0.00225827	22.5827
1131	172	64	0.00216333	21.6333
1132	156	50	0.00205457	20.5457
1133	167	61	0.00218724	21.8724
1134	180	79	0.00243827	24.3827
1135	164	86	0.0031975	31.975
1136	174	76	0.00251024	25.1024
1137	175	75	0.00244898	24.4898
1138	170	58	0.00200692	20.0692
1139	170	66.5	0.00230104	23.0104
1140	188	112	0.00316885	31.6885
1141	170	66.5	0.00230104	23.0104
1142	158	65	0.00260375	26.0375
1143	151	55	0.00241217	24.1217
1144	180	80	0.00246914	24.6914
1145	162	59	0.00224813	22.4813
1146	180	82	0.00253086	25.3086
1147	158	80	0.00320461	32.0461
1148	162	84	0.00320073	32.0073
1149	158	53.8	0.0021551	21.551
1150	173	77.5	0.00258946	25.8946
1151	181	75	0.00228931	22.8931
1152	182	73	0.00220384	22.0384
1153	172	64	0.00216333	21.6333
1154	166	94	0.00341124	34.1124
1155	168	89	0.00315334	31.5334
1156	160	59	0.00230469	23.0469
1157	176	81	0.00261493	26.1493
1158	177	81	0.00258546	25.8546
1159	185	73	0.00213294	21.3294
1160	169	72	0.00252092	25.2092
1161	174	76	0.00251024	25.1024
1162	157	68	0.00275873	27.5873
1163	167	49	0.00175697	17.5697
1164	163	61	0.00229591	22.9591
1165	156	78	0.00320513	32.0513
1166	170	66.5	0.00230104	23.0104
1167	160	58	0.00226562	22.6562
1168	175	70	0.00228571	22.8571
1169	159	89	0.00352043	35.2043
1170	153	50	0.00213593	21.3593
1171	152	62	0.00268352	26.8352
1172	162	63	0.00240055	24.0055
1173	158	79	0.00316456	31.6456
1174	160	55	0.00214844	21.4844
1175	155	50	0.00208117	20.8117
1176	164	86	0.0031975	31.975
1177	165	71	0.0026079	26.079
1178	164	96	0.0035693	35.693
1179	163	59	0.00222063	22.2063
1180	156	48	0.00197239	19.7239
1181	168	70	0.00248016	24.8016
1182	174	76	0.00251024	25.1024
1183	174	76	0.00251024	25.1024
1184	165	85	0.00312213	31.2213
1185	173	55.4	0.00185105	18.5105
1186	167	87	0.00311951	31.1951
1187	158	79	0.00316456	31.6456
1188	157	70	0.00283987	28.3987
1189	186	92	0.00265927	26.5927
1190	178	114	0.00359803	35.9803
1191	163	65	0.00244646	24.4646
1192	185	80	0.00233747	23.3747
1193	156	64	0.00262985	26.2985
1194	155	63	0.00262227	26.2227
1195	161	77	0.00297056	29.7056
1196	161	67	0.00258478	25.8478
1197	155	63	0.00262227	26.2227
1198	180	85	0.00262346	26.2346
1199	165	55	0.0020202	20.202
1200	158	65	0.00260375	26.0375
1201	173	55.4	0.00185105	18.5105
1202	154	59	0.00248777	24.8777
1203	173	74	0.00247252	24.7252
1204	159	73	0.00288754	28.8754
1205	176	81	0.00261493	26.1493
1206	164	68	0.00252826	25.2826
1207	155	58	0.00241415	24.1415
1208	163	60	0.00225827	22.5827
1209	150	63	0.0028	28
1210	158	80	0.00320461	32.0461
1211	153	52	0.00222137	22.2137
1212	169	58	0.00203074	20.3074
1213	164	60	0.00223081	22.3081
1214	170	67	0.00231834	23.1834
1215	160	58	0.00226562	22.6562
1216	177	72	0.00229819	22.9819
1217	192	94	0.00254991	25.4991
1218	172	68	0.00229854	22.9854
1219	170	65	0.00224913	22.4913
1220	159	70	0.00276888	27.6888
1221	159	80	0.00316443	31.6443
1222	187	90	0.00257371	25.7371
1223	187	90	0.00257371	25.7371
1224	170	65	0.00224913	22.4913
1225	164	59	0.00219363	21.9363
1226	185	78	0.00227904	22.7904
1227	168	62	0.00219671	21.9671
1228	170	63	0.00217993	21.7993
1229	160	89	0.00347656	34.7656
1230	170	65	0.00224913	22.4913
1231	171	60	0.00205191	20.5191
1232	164	61	0.002268	22.68
1233	165	58	0.00213039	21.3039
1234	155	42	0.00174818	17.4818
1235	183	88	0.00262773	26.2773
1236	158	60	0.00240346	24.0346
1237	153	42	0.00179418	17.9418
1238	155	63	0.00262227	26.2227
1239	156	62	0.00254767	25.4767
1240	168	60	0.00212585	21.2585
1241	150	60	0.00266667	26.6667
1242	160	90	0.00351563	35.1562
1243	164	59	0.00219363	21.9363
1244	160	85	0.00332031	33.2031
1245	170	100	0.00346021	34.6021
1246	158	60	0.00240346	24.0346
1247	164	87	0.00323468	32.3468
1248	170	63	0.00217993	21.7993
1249	153	60	0.00256312	25.6312
1250	160	54	0.00210938	21.0938
1251	177	75	0.00239395	23.9395
1252	160	63	0.00246094	24.6094
1253	162	61	0.00232434	23.2434
1254	155	56	0.00233091	23.3091
1255	171	63	0.00215451	21.5451
1256	156	62	0.00254767	25.4767
1257	153	66	0.00281943	28.1943
1258	172	73	0.00246755	24.6755
1259	160	60	0.00234375	23.4375
1260	163	60	0.00225827	22.5827
1261	160	90	0.00351563	35.1562
1262	157	61	0.00247475	24.7475
1263	163	68	0.00255937	25.5937
1264	157	61	0.00247475	24.7475
1265	156	55	0.00226003	22.6003
1266	156	55	0.00226003	22.6003
1267	156	55	0.00226003	22.6003
1268	157	61	0.00247475	24.7475
1269	183	81	0.0024187	24.187
1270	161	54	0.00208325	20.8325
1271	165	55	0.0020202	20.202
1272	160	60	0.00234375	23.4375
1273	157	65	0.00263702	26.3702
1274	160	70	0.00273437	27.3438
1275	167	73	0.00261752	26.1752
1276	160	56	0.0021875	21.875
1277	161	54	0.00208325	20.8325
1278	160	45	0.00175781	17.5781
1279	160	68	0.00265625	26.5625
1280	168	62	0.00219671	21.9671
1281	160	90	0.00351563	35.1562
1282	164	75	0.00278852	27.8852
1283	168	80	0.00283447	28.3447
1284	160	60	0.00234375	23.4375
1285	175	68	0.00222041	22.2041
1286	187	90	0.00257371	25.7371
1287	169	75	0.00262596	26.2596
1288	177	78	0.00248971	24.8971
1289	164	58	0.00215645	21.5645
1290	161	64	0.00246904	24.6904
1291	174	58	0.00191571	19.1571
1292	185	89	0.00260044	26.0044
1293	162	63	0.00240055	24.0055
1294	163	56	0.00210772	21.0772
1295	175	85	0.00277551	27.7551
1296	181	90	0.00274717	27.4717
1297	172	72	0.00243375	24.3375
1298	155	60	0.0024974	24.974
1299	172	100	0.00338021	33.8021
1300	162	59	0.00224813	22.4813
1301	178	72	0.00227244	22.7244
1302	159	62	0.00245243	24.5243
1303	167	65	0.00233067	23.3067
1304	174	78	0.0025763	25.763
1305	159	60	0.00237332	23.7332
1306	171	56	0.00191512	19.1512
1307	175	75	0.00244898	24.4898
1308	160	44	0.00171875	17.1875
1309	165	60	0.00220386	22.0386
1310	190	100	0.00277008	27.7008
1311	180	75	0.00231481	23.1481
1312	159	62	0.00245243	24.5243
1313	180	71	0.00219136	21.9136
1314	180	79	0.00243827	24.3827
1315	165	95.5	0.00350781	35.0781
1316	172	63	0.00212953	21.2953
1317	155	56	0.00233091	23.3091
1318	165	55	0.0020202	20.202
1319	165	65	0.00238751	23.8751
1320	169	75	0.00262596	26.2596
1321	186	92	0.00265927	26.5927
1322	157	78	0.00316443	31.6443
1323	156	48	0.00197239	19.7239
1324	172	74	0.00250135	25.0135
1325	179	70	0.0021847	21.847
1326	186	74	0.00213898	21.3898
1327	160	90	0.00351563	35.1562
1328	170	80	0.00276817	27.6817
1329	160	60	0.00234375	23.4375
1330	168	77	0.00272817	27.2817
1331	160	66	0.00257813	25.7812
1332	160	90	0.00351563	35.1562
1333	156	55	0.00226003	22.6003
1334	172	69	0.00233234	23.3234
1335	172	60	0.00202812	20.2812
1336	172	70	0.00236614	23.6614
1337	178	80	0.00252493	25.2493
1338	166	53	0.00192336	19.2336
1339	160	99	0.00386719	38.6719
1340	172	77	0.00260276	26.0276
1341	164	85	0.00316032	31.6032
1342	175	64	0.0020898	20.898
1343	170	62	0.00214533	21.4533
1344	170	62	0.00214533	21.4533
1345	154	65	0.00274077	27.4077
1346	160	60	0.00234375	23.4375
1347	185	90	0.00262966	26.2966
1348	168	65	0.002303	23.03
1349	168	60	0.00212585	21.2585
1350	170	59	0.00204152	20.4152
1351	158	60	0.00240346	24.0346
1352	160	58	0.00226562	22.6562
1353	156	50	0.00205457	20.5457
1354	156	50	0.00205457	20.5457
1355	171	76	0.00259909	25.9909
1356	175	75	0.00244898	24.4898
1357	162	60	0.00228624	22.8624
1358	164	54	0.00200773	20.0773
1359	162	54	0.00205761	20.5761
1360	163	70	0.00263465	26.3465
1361	164	54	0.00200773	20.0773
1362	153	56	0.00239224	23.9224
1363	162	54	0.00205761	20.5761
1364	164	58	0.00215645	21.5645
1365	186	92	0.00265927	26.5927
1366	163	67	0.00252174	25.2174
1367	180	90	0.00277778	27.7778
1368	185	90	0.00262966	26.2966
1369	171	60	0.00205191	20.5191
1370	165	55	0.0020202	20.202
1371	185	95	0.00277575	27.7575
1372	176	73	0.00235666	23.5666
1373	185	90	0.00262966	26.2966
1374	179	86	0.00268406	26.8406
1375	163	70	0.00263465	26.3465
1376	172	80	0.00270416	27.0416
1377	180	90	0.00277778	27.7778
1378	160	56	0.0021875	21.875
1379	180	85	0.00262346	26.2346
1380	170	73	0.00252595	25.2595
1381	169	60	0.00210077	21.0077
1382	170	73	0.00252595	25.2595
1383	179	113	0.00352673	35.2673
1384	174	81	0.00267539	26.7539
1385	174	81	0.00267539	26.7539
1386	155	53.5	0.00222685	22.2685
1387	160	92	0.00359375	35.9375
1388	160	90	0.00351563	35.1562
1389	167	62	0.0022231	22.231
1390	172	54	0.00182531	18.2531
1391	182	73	0.00220384	22.0384
1392	181	90	0.00274717	27.4717
1393	171	70	0.0023939	23.939
1394	160	60	0.00234375	23.4375
1395	179	85	0.00265285	26.5285
1396	156	87	0.00357495	35.7495
1397	163	70	0.00263465	26.3465
1398	162	53	0.00201951	20.1951
1399	164	58	0.00215645	21.5645
1400	172	80	0.00270416	27.0416
1401	160	55	0.00214844	21.4844
1402	159	89	0.00352043	35.2043
1403	171	68	0.0023255	23.255
1404	156	87	0.00357495	35.7495
1405	150	53	0.00235556	23.5556
1406	172	80	0.00270416	27.0416
1407	172	72	0.00243375	24.3375
1408	160	62	0.00242187	24.2188
1409	158	56	0.00224323	22.4323
1410	155	53.5	0.00222685	22.2685
1411	186	102	0.00294832	29.4832
1412	171	68	0.0023255	23.255
1413	176	74	0.00238895	23.8895
1414	150	53	0.00235556	23.5556
1415	175	80	0.00261224	26.1224
1416	173	70	0.00233887	23.3887
1417	180	83	0.00256173	25.6173
1418	170	80	0.00276817	27.6817
1419	160	90	0.00351563	35.1562
1420	173	70	0.00233887	23.3887
1421	172	80	0.00270416	27.0416
1422	176	65	0.0020984	20.984
1423	160	70	0.00273437	27.3438
1424	160	55	0.00214844	21.4844
1425	173	60	0.00200474	20.0474
1426	168	59	0.00209042	20.9042
1427	175	62	0.00202449	20.2449
1428	168	78	0.00276361	27.6361
1429	165	75	0.00275482	27.5482
1430	170	75	0.00259516	25.9516
1431	170	77	0.00266436	26.6436
1432	187	80	0.00228774	22.8774
1433	177	70	0.00223435	22.3435
1434	170	65	0.00224913	22.4913
1435	160	85	0.00332031	33.2031
1436	166	65	0.00235883	23.5883
1437	167	65	0.00233067	23.3067
1438	171	68	0.0023255	23.255
1439	177	80	0.00255354	25.5354
1440	180	85	0.00262346	26.2346
1441	177	83	0.0026493	26.493
1442	179	85	0.00265285	26.5285
1443	160	65	0.00253906	25.3906
1444	163	60	0.00225827	22.5827
1445	156	48	0.00197239	19.7239
1446	156	55	0.00226003	22.6003
1447	165	57	0.00209366	20.9366
1448	170	63	0.00217993	21.7993
1449	181	90	0.00274717	27.4717
1450	170	66	0.00228374	22.8374
1451	179	85	0.00265285	26.5285
1452	175	77	0.00251429	25.1429
1453	188	100	0.00282933	28.2933
1454	161	57	0.00219899	21.9899
1455	185	85	0.00248356	24.8356
1456	167	63	0.00225896	22.5896
1457	169	55	0.0019257	19.257
1458	163	63	0.00237118	23.7118
1459	158	60	0.00240346	24.0346
1460	169	59	0.00206575	20.6575
1461	161	54	0.00208325	20.8325
1462	173	72	0.00240569	24.0569
1463	160	55	0.00214844	21.4844
1464	160	58	0.00226562	22.6562
1465	165	60	0.00220386	22.0386
1466	166	70	0.00254028	25.4028
1467	173	100	0.00334124	33.4124
1468	157	64	0.00259645	25.9645
1469	160	60	0.00234375	23.4375
1470	165	70	0.00257117	25.7117
1471	156	55	0.00226003	22.6003
1472	157	65	0.00263702	26.3702
1473	185	85	0.00248356	24.8356
1474	166	70	0.00254028	25.4028
1475	170	65	0.00224913	22.4913
1476	160	57	0.00222656	22.2656
1477	185	80	0.00233747	23.3747
1478	165	70	0.00257117	25.7117
1479	168	62	0.00219671	21.9671
1480	163	69	0.00259701	25.9701
1481	170	53	0.00183391	18.3391
1482	163	70	0.00263465	26.3465
1483	159	73	0.00288754	28.8754
1484	165	60	0.00220386	22.0386
1485	156	52	0.00213675	21.3675
1486	178	80	0.00252493	25.2493
1487	165	58	0.00213039	21.3039
1488	165	58	0.00213039	21.3039
1489	178	65	0.00205151	20.5151
1490	165	59	0.00216713	21.6713
1491	156	64	0.00262985	26.2985
1492	185	85	0.00248356	24.8356
1493	165	59	0.00216713	21.6713
1494	166	63	0.00228625	22.8625
1495	178	76	0.00239869	23.9869
1496	163	60	0.00225827	22.5827
1497	164	58	0.00215645	21.5645
1498	175	79	0.00257959	25.7959
1499	180	88	0.00271605	27.1605
1500	164	58	0.00215645	21.5645
1501	180	89	0.00274691	27.4691
1502	160	65	0.00253906	25.3906
1503	161	60	0.00231473	23.1473
1504	165	67	0.00246097	24.6097
1505	161	60	0.00231473	23.1473
1506	178	70	0.00220932	22.0932
1507	167	98	0.00351393	35.1393
1508	158	55	0.00220317	22.0317
1509	155	60	0.0024974	24.974
1510	186	86	0.00248584	24.8584
1511	165	60	0.00220386	22.0386
1512	185	85	0.00248356	24.8356
1513	179	71	0.00221591	22.1591
1514	187	99	0.00283108	28.3108
1515	182	70	0.00211327	21.1327
1516	186	77	0.00222569	22.2569
1517	160	65	0.00253906	25.3906
1518	161.5	59	0.00226207	22.6207
1519	186	75	0.00216788	21.6788
1520	164	65	0.00241672	24.1672
1521	170	74	0.00256055	25.6055
1522	163	63	0.00237118	23.7118
1523	166	56	0.00203223	20.3223
1524	160	60	0.00234375	23.4375
1525	158	55	0.00220317	22.0317
1526	184	70	0.00206758	20.6758
1527	170	72	0.00249135	24.9135
1528	172	68	0.00229854	22.9854
1529	166	63	0.00228625	22.8625
1530	165	60	0.00220386	22.0386
1531	190	95	0.00263158	26.3158
1532	170	65	0.00224913	22.4913
1533	160	53	0.00207031	20.7031
1534	167	58	0.00207967	20.7967
1535	183	71	0.0021201	21.201
1536	165	60	0.00220386	22.0386
1537	178	65	0.00205151	20.5151
1538	162	57	0.00217193	21.7193
1539	174	71	0.00234509	23.4509
1540	170	65	0.00224913	22.4913
1541	180	81	0.0025	25
1542	187	90	0.00257371	25.7371
1543	187	90	0.00257371	25.7371
1544	167	98	0.00351393	35.1393
1545	168	61	0.00216128	21.6128
1546	160	60	0.00234375	23.4375
1547	160	70	0.00273437	27.3438
1548	164	73	0.00271416	27.1416
1549	157	55	0.00223133	22.3133
1550	172	100	0.00338021	33.8021
1551	164	73	0.00271416	27.1416
1552	186	90	0.00260146	26.0146
1553	164	73	0.00271416	27.1416
1554	158	65	0.00260375	26.0375
1555	170	53	0.00183391	18.3391
1556	165	60	0.00220386	22.0386
1557	170	70	0.00242215	24.2215
1558	178	80	0.00252493	25.2493
1559	178	114	0.00359803	35.9803
1560	170	80	0.00276817	27.6817
1561	160	55	0.00214844	21.4844
1562	166	60	0.00217738	21.7738
1563	160	80	0.003125	31.25
1564	169	66	0.00231084	23.1084
1565	166	72	0.00261286	26.1286
1566	182	90	0.00271706	27.1706
1567	157	55	0.00223133	22.3133
1568	164	55	0.00204491	20.4491
1569	165	60	0.00220386	22.0386
1570	172	74	0.00250135	25.0135
1571	175	85	0.00277551	27.7551
1572	160	55	0.00214844	21.4844
1573	187	90	0.00257371	25.7371
1574	160	59	0.00230469	23.0469
1575	159	52	0.00205688	20.5688
1576	170	75	0.00259516	25.9516
1577	180	86	0.00265432	26.5432
1578	162	66	0.00251486	25.1486
1579	153	65	0.00277671	27.7671
1580	169	58	0.00203074	20.3074
1581	174	84	0.00277447	27.7447
1582	170	68	0.00235294	23.5294
1583	180	86	0.00265432	26.5432
1584	173	95	0.00317418	31.7418
1585	169	64	0.00224082	22.4082
1586	170	100	0.00346021	34.6021
1587	167	78	0.0027968	27.968
1588	162	73	0.00278159	27.8159
1589	173	70	0.00233887	23.3887
1590	167	63	0.00225896	22.5896
1591	157	53	0.00215019	21.5019
1592	155	49	0.00203954	20.3954
1593	157	61	0.00247475	24.7475
1594	160	80	0.003125	31.25
1595	187	82	0.00234493	23.4493
1596	180	114	0.00351852	35.1852
1597	155	57	0.00237253	23.7253
1598	170	100	0.00346021	34.6021
1599	156	54	0.00221893	22.1893
1600	163	68	0.00255937	25.5937
1601	170	60	0.00207612	20.7612
1602	177	81	0.00258546	25.8546
1603	165	60	0.00220386	22.0386
1604	178	90	0.00284055	28.4055
1605	155	50	0.00208117	20.8117
1606	164	52	0.00193337	19.3337
1607	165	60	0.00220386	22.0386
1608	155	53	0.00220604	22.0604
1609	167	60	0.00215139	21.5139
1610	155	57	0.00237253	23.7253
1611	159	67	0.00265021	26.5021
1612	155	56	0.00233091	23.3091
1613	172	60	0.00202812	20.2812
1614	170	60	0.00207612	20.7612
1615	178	80	0.00252493	25.2493
1616	161	47	0.0018132	18.132
1617	161	64	0.00246904	24.6904
1618	161	64	0.00246904	24.6904
1619	161	63	0.00243046	24.3046
1620	161	63	0.00243046	24.3046
1621	161	62	0.00239188	23.9188
1622	161	62	0.00239188	23.9188
1623	161	62	0.00239188	23.9188
1624	162	58	0.00221003	22.1003
1625	174	72	0.00237812	23.7812
1626	166	58	0.0021048	21.048
1627	166	65	0.00235883	23.5883
1628	160	54	0.00210938	21.0938
1629	159	80	0.00316443	31.6443
1630	158	62	0.00248358	24.8358
1631	165	60	0.00220386	22.0386
1632	165	70	0.00257117	25.7117
1633	181	70	0.00213669	21.3669
1634	156	60	0.00246548	24.6548
1635	174	74	0.00244418	24.4418
1636	160	90	0.00351563	35.1562
1637	162	75	0.0028578	28.578
1638	160	68	0.00265625	26.5625
1639	165	90.5	0.00332415	33.2415
1640	180	114	0.00351852	35.1852
1641	180	75	0.00231481	23.1481
1642	165	75	0.00275482	27.5482
1643	170	80	0.00276817	27.6817
1644	163	65	0.00244646	24.4646
1645	155	53	0.00220604	22.0604
1646	166	60	0.00217738	21.7738
1647	163	67	0.00252174	25.2174
1648	160	60	0.00234375	23.4375
1649	163	70	0.00263465	26.3465
1650	158	45	0.0018026	18.026
1651	165	56	0.00205693	20.5693
1652	158	58	0.00232335	23.2335
1653	180	85	0.00262346	26.2346
1654	160	52	0.00203125	20.3125
1655	179	87	0.00271527	27.1527
1656	160	54	0.00210938	21.0938
1657	160	61	0.00238281	23.8281
1658	155	50	0.00208117	20.8117
1659	170	75	0.00259516	25.9516
1660	170	67	0.00231834	23.1834
1661	160	90	0.00351563	35.1562
1662	167	54	0.00193625	19.3625
1663	160	60	0.00234375	23.4375
1664	162	61	0.00232434	23.2434
1665	155	60	0.0024974	24.974
1666	165	60	0.00220386	22.0386
1667	172	69	0.00233234	23.3234
1668	172	68	0.00229854	22.9854
1669	175	100	0.00326531	32.6531
1670	162	66	0.00251486	25.1486
1671	167	60	0.00215139	21.5139
1672	160	90	0.00351563	35.1562
1673	160	58	0.00226562	22.6562
1674	158	60	0.00240346	24.0346
1675	164	60	0.00223081	22.3081
1676	162	55	0.00209572	20.9572
1677	168	60	0.00212585	21.2585
1678	173	65	0.00217181	21.7181
1679	184	86	0.00254017	25.4017
1680	180	114	0.00351852	35.1852
1681	178	88	0.00277743	27.7743
1682	158	65	0.00260375	26.0375
1683	182	78	0.00235479	23.5479
1684	175	80	0.00261224	26.1224
1685	167	78	0.0027968	27.968
1686	179	80	0.0024968	24.968
1687	160	57	0.00222656	22.2656
1688	155	58	0.00241415	24.1415
1689	175	68	0.00222041	22.2041
1690	162	75	0.0028578	28.578
1691	165	60	0.00220386	22.0386
1692	160	80	0.003125	31.25
1693	160	90	0.00351563	35.1562
1694	152	60	0.00259695	25.9695
1695	168	62	0.00219671	21.9671
1696	177	79	0.00252163	25.2163
1697	175	91	0.00297143	29.7143
1698	169	75	0.00262596	26.2596
1699	174	55	0.00181662	18.1662
1700	155	55	0.00228928	22.8928
1701	158	62	0.00248358	24.8358
1702	158	60	0.00240346	24.0346
1703	172	68	0.00229854	22.9854
1704	152	60	0.00259695	25.9695
1705	158	56	0.00224323	22.4323
1706	177	79	0.00252163	25.2163
1707	177	79	0.00252163	25.2163
1708	159	62	0.00245243	24.5243
1709	165	75	0.00275482	27.5482
1710	174	74	0.00244418	24.4418
1711	162	59	0.00224813	22.4813
1712	167	59	0.00211553	21.1553
1713	162	53	0.00201951	20.1951
1714	154	60	0.00252994	25.2994
1715	158	62	0.00248358	24.8358
1716	166	65	0.00235883	23.5883
1717	172	68	0.00229854	22.9854
1718	160	55	0.00214844	21.4844
1719	156	87	0.00357495	35.7495
1720	166	53	0.00192336	19.2336
1721	170	76	0.00262976	26.2976
1722	169	67	0.00234586	23.4586
1723	158	55	0.00220317	22.0317
1724	163	66	0.0024841	24.841
1725	154	49	0.00206612	20.6612
1726	172	63	0.00212953	21.2953
1727	163	56	0.00210772	21.0772
1728	162	55	0.00209572	20.9572
1729	167	96.5	0.00346015	34.6015
1730	160	52	0.00203125	20.3125
1731	156	69	0.00283531	28.3531
1732	186	84	0.00242803	24.2803
1733	162	55	0.00209572	20.9572
1734	170	60	0.00207612	20.7612
1735	159	62	0.00245243	24.5243
1736	155	53	0.00220604	22.0604
1737	155	50	0.00208117	20.8117
1738	185	85	0.00248356	24.8356
1739	180	80	0.00246914	24.6914
1740	160	60	0.00234375	23.4375
1741	160	58	0.00226562	22.6562
1742	163	65	0.00244646	24.4646
1743	180	75	0.00231481	23.1481
1744	164	96	0.0035693	35.693
1745	156	50	0.00205457	20.5457
1746	155	75	0.00312175	31.2175
1747	155	53	0.00220604	22.0604
1748	168	63	0.00223214	22.3214
1749	165	62	0.00227732	22.7732
1750	166	60	0.00217738	21.7738
1751	160	53	0.00207031	20.7031
1752	167	58	0.00207967	20.7967
1753	160	70	0.00273437	27.3438
1754	153	50	0.00213593	21.3593
1755	170	65	0.00224913	22.4913
1756	170	65	0.00224913	22.4913
1757	164	60	0.00223081	22.3081
1758	165	70	0.00257117	25.7117
1759	163	76	0.00286048	28.6048
1760	167	66	0.00236652	23.6652
1761	179	78	0.00243438	24.3438
1762	159	87.3	0.00345319	34.5319
1763	163	59	0.00222063	22.2063
1764	169	64	0.00224082	22.4082
1765	167	56	0.00200796	20.0796
1766	169	60	0.00210077	21.0077
1767	164	72	0.00267698	26.7698
1768	162	63	0.00240055	24.0055
1769	159	63	0.00249199	24.9199
1770	156	60	0.00246548	24.6548
1771	173	86	0.00287347	28.7347
1772	185	85	0.00248356	24.8356
1773	169	70	0.00245089	24.5089
1774	169	63	0.00220581	22.0581
1775	167	64	0.00229481	22.9481
1776	153	48	0.00205049	20.5049
1777	175	80	0.00261224	26.1224
1778	172	78	0.00263656	26.3656
1779	168	70	0.00248016	24.8016
1780	179	85	0.00265285	26.5285
1781	174	78	0.0025763	25.763
1782	167	65	0.00233067	23.3067
1783	170	65	0.00224913	22.4913
1784	174	80	0.00264236	26.4236
1785	181	75	0.00228931	22.8931
1786	165	57	0.00209366	20.9366
1787	163	69	0.00259701	25.9701
1788	158	60	0.00240346	24.0346
1789	157	54	0.00219076	21.9076
1790	167	65	0.00233067	23.3067
1791	165	49	0.00179982	17.9982
1792	157	77	0.00312386	31.2386
1793	155	58	0.00241415	24.1415
1794	166	60	0.00217738	21.7738
1795	170	66	0.00228374	22.8374
1796	180	80	0.00246914	24.6914
1797	163	66	0.0024841	24.841
1798	170	75	0.00259516	25.9516
1799	170	80	0.00276817	27.6817
1800	163	57	0.00214536	21.4536
1801	160	58	0.00226562	22.6562
1802	165	60	0.00220386	22.0386
1803	167	60	0.00215139	21.5139
1804	167	55	0.0019721	19.721
1805	165	60	0.00220386	22.0386
1806	153	70	0.0029903	29.903
1807	175	64	0.0020898	20.898
1808	157	45	0.00182563	18.2563
1809	180	75	0.00231481	23.1481
1810	165	60	0.00220386	22.0386
1811	172	78	0.00263656	26.3656
1812	160	59	0.00230469	23.0469
1813	174	69	0.00227903	22.7903
1814	177	75	0.00239395	23.9395
1815	155	56	0.00233091	23.3091
1816	164	60	0.00223081	22.3081
1817	168	80	0.00283447	28.3447
1818	198	95	0.00242322	24.2322
1819	165	95.5	0.00350781	35.0781
1820	155	42	0.00174818	17.4818
1821	156	64	0.00262985	26.2985
1822	182	90	0.00271706	27.1706
1823	155	42	0.00174818	17.4818
1824	170	60	0.00207612	20.7612
1825	180	65	0.00200617	20.0617
1826	153	50	0.00213593	21.3593
1827	155	58	0.00241415	24.1415
1828	180	87	0.00268519	26.8519
1829	165	60	0.00220386	22.0386
1830	189	69	0.00193164	19.3164
1831	175	87	0.00284082	28.4082
1832	188	105	0.0029708	29.708
1833	180	80	0.00246914	24.6914
1834	184	82	0.00242202	24.2202
1835	160	55	0.00214844	21.4844
1836	180	70	0.00216049	21.6049
1837	175	70	0.00228571	22.8571
1838	162	56	0.00213382	21.3382
1839	160	80	0.003125	31.25
1840	156	80	0.00328731	32.8731
1841	159	45	0.00177999	17.7999
1842	158	58	0.00232335	23.2335
1843	184	82	0.00242202	24.2202
1844	174	70	0.00231206	23.1206
1845	170	75	0.00259516	25.9516
1846	186	79	0.0022835	22.835
1847	170	60	0.00207612	20.7612
1848	159	52	0.00205688	20.5688
1849	152	60	0.00259695	25.9695
1850	166	78	0.0028306	28.306
1851	156	87	0.00357495	35.7495
1852	156	50	0.00205457	20.5457
1853	160	62	0.00242187	24.2188
1854	180	70	0.00216049	21.6049
1855	185	70	0.00204529	20.4529
1856	167	57	0.00204382	20.4382
1857	153	85	0.00363108	36.3108
1858	170	75	0.00259516	25.9516
1859	160	62	0.00242187	24.2188
1860	185	80	0.00233747	23.3747
1861	174	78	0.0025763	25.763
1862	156	80	0.00328731	32.8731
1863	160	90	0.00351563	35.1562
1864	158	53	0.00212306	21.2306
1865	170	64	0.00221453	22.1453
1866	152	60	0.00259695	25.9695
1867	178	76	0.00239869	23.9869
1868	165	85	0.00312213	31.2213
1869	164	96	0.0035693	35.693
1870	178	76	0.00239869	23.9869
1871	167	62	0.0022231	22.231
1872	152	60	0.00259695	25.9695
1873	160	58	0.00226562	22.6562
1874	155	58	0.00241415	24.1415
1875	157	65	0.00263702	26.3702
1876	170	51	0.00176471	17.6471
1879	153	80	0.00341749	34.1749
1880	182	75	0.00226422	22.6422
1881	173	81	0.00270641	27.0641
1882	174	65	0.00214692	21.4692
1883	171.5	80	0.00271996	27.1996
1884	160	56	0.0021875	21.875
1885	174	90	0.00297265	29.7265
1886	160	90	0.00351563	35.1562
1887	156	50	0.00205457	20.5457
1888	164	53	0.00197055	19.7055
1889	160	80	0.003125	31.25
1890	162	70	0.00266728	26.6728
1891	192	68	0.00184462	18.4462
1892	188	66	0.00186736	18.6736
1893	158	85	0.0034049	34.049
1894	176	71	0.0022921	22.921
1895	185	79	0.00230825	23.0825
1896	191	95	0.0026041	26.041
1897	167	96.5	0.00346015	34.6015
1898	190	89	0.00246537	24.6537
1899	160	65	0.00253906	25.3906
1900	156	55	0.00226003	22.6003
1901	176	68	0.00219525	21.9525
1902	167	96.5	0.00346015	34.6015
1903	150	59	0.00262222	26.2222
1904	180	71	0.00219136	21.9136
1905	165	60	0.00220386	22.0386
1906	190	115	0.0031856	31.856
1907	165	60	0.00220386	22.0386
1908	190	115	0.0031856	31.856
1909	175	100	0.00326531	32.6531
1910	164.5	75	0.00277159	27.7159
1911	172	81	0.00273797	27.3797
1912	158	65	0.00260375	26.0375
1913	160	70	0.00273437	27.3438
1914	158	65	0.00260375	26.0375
1915	160	55	0.00214844	21.4844
1916	159	59	0.00233377	23.3377
1917	156	87	0.00357495	35.7495
1918	175	88	0.00287347	28.7347
1919	169	63	0.00220581	22.0581
1920	187	82	0.00234493	23.4493
1921	158.5	54	0.00214949	21.4949
1922	164	54	0.00200773	20.0773
1923	170	66	0.00228374	22.8374
1924	145	50	0.00237812	23.7812
1925	167	78	0.0027968	27.968
1926	180	89	0.00274691	27.4691
1927	163	70	0.00263465	26.3465
1928	185	84	0.00245435	24.5435
1929	178	86	0.0027143	27.143
1930	158	65	0.00260375	26.0375
1931	160	85	0.00332031	33.2031
1932	168	51.5	0.00182469	18.2469
1933	166	70	0.00254028	25.4028
1934	168	84	0.00297619	29.7619
1935	169	63	0.00220581	22.0581
1936	156	69	0.00283531	28.3531
1937	165	60	0.00220386	22.0386
1938	164	59	0.00219363	21.9363
1939	164.5	75	0.00277159	27.7159
1940	170	60	0.00207612	20.7612
1941	160	55	0.00214844	21.4844
1942	150	55	0.00244444	24.4444
1943	164	60	0.00223081	22.3081
1944	187	73	0.00208756	20.8756
1945	150	78	0.00346667	34.6667
1946	176	81	0.00261493	26.1493
1947	156	86	0.00353386	35.3386
1948	162	95	0.00361988	36.1988
1949	159	60	0.00237332	23.7332
1950	168	66	0.00233844	23.3844
1951	154	75	0.00316242	31.6242
1952	178	88	0.00277743	27.7743
1953	173	82	0.00273982	27.3982
1954	165	60	0.00220386	22.0386
1955	178	82	0.00258806	25.8806
1956	168	64	0.00226757	22.6757
1957	165	60	0.00220386	22.0386
1958	175	100	0.00326531	32.6531
1959	165	60	0.00220386	22.0386
1960	173	72	0.00240569	24.0569
1961	192	83	0.00225152	22.5152
1962	165	58	0.00213039	21.3039
1963	169	55	0.0019257	19.257
1964	182	75	0.00226422	22.6422
1965	181	72	0.00219774	21.9774
1966	160	55	0.00214844	21.4844
1967	180	85	0.00262346	26.2346
1968	165	55	0.0020202	20.202
1969	175	66	0.0021551	21.551
1970	163	75	0.00282284	28.2284
1971	165	60	0.00220386	22.0386
1972	176	65	0.0020984	20.984
1973	189	90	0.00251953	25.1953
1974	172	55	0.00185911	18.5911
1975	185	79	0.00230825	23.0825
1976	180	75	0.00231481	23.1481
1977	167	56	0.00200796	20.0796
1978	174	79	0.00260933	26.0933
1979	164	75	0.00278852	27.8852
1980	183	88	0.00262773	26.2773
1981	162	75	0.0028578	28.578
1982	155	54	0.00224766	22.4766
1983	165	76	0.00279155	27.9155
1984	165	68	0.0024977	24.977
1985	158	60	0.00240346	24.0346
1986	165	78	0.00286501	28.6501
1987	165	65	0.00238751	23.8751
1988	170	70	0.00242215	24.2215
1989	168	62	0.00219671	21.9671
1990	171	60	0.00205191	20.5191
1991	164	60	0.00223081	22.3081
1992	168	60	0.00212585	21.2585
1993	156	55	0.00226003	22.6003
1994	168	66	0.00233844	23.3844
1995	160	58	0.00226562	22.6562
1996	171	61	0.00208611	20.8611
1997	171	56	0.00191512	19.1512
1998	165	60	0.00220386	22.0386
1999	154	55	0.00231911	23.1911
2000	178	76	0.00239869	23.9869
2001	154	54	0.00227694	22.7694
2002	160	63	0.00246094	24.6094
2003	160	55	0.00214844	21.4844
2004	170	52	0.00179931	17.9931
2005	162	65	0.00247676	24.7676
2006	172	69	0.00233234	23.3234
[truncated: 1,627 more rows]

## Sheet: Sheet2
	Information source	Nutritionist	Sports coach.	friends	Social media.	Certified official scientific site.
1	friends	0	0	0	0	1
2	Social media.	0	0	0	0	1
3	Certified official scientific site.	0	0	0	0	1
4	Social media.	0	0	0	0	1
5	Certified official scientific site.	0	0	0	0	1
6	Nutritionist	0	0	0	0	1
7	Sports coach.	0	0	0	0	1
8	Certified official scientific site.	0	0	0	0	1
9	Sports coach.	0	0	0	0	1
10	Sports coach.	0	0	0	0	1
11	Nutritionist, Certified official scientific site.	0	0	0	0	1
12	Sports coach.	0	0	0	0	1
13	Nutritionist, Certified official scientific site.	0	0	0	0	1
14	Nutritionist	0	0	0	0	1
15	Sports coach., Certified official scientific site.	0	0	0	0	1
16	Nutritionist, Sports coach., Certified official scientific site.	0	0	0	0	1
17	Nutritionist	0	0	0	0	1
18	Certified official scientific site.	0	0	0	0	1
19	Certified official scientific site.	0	0	0	0	1
20	Certified official scientific site.	0	0	0	0	1
21	Certified official scientific site.	0	0	0	0	1
22	Certified official scientific site.	0	0	0	0	1
23	Certified official scientific site.	0	0	0	0	1
24	Sports coach., Certified official scientific site.	0	0	0	0	1
25	Nutritionist, Social media., Certified official scientific site.	0	0	0	0	1
26	Sports coach., Certified official scientific site.	0	0	0	0	1
27	Social media.	0	0	0	0	1
28	Nutritionist, Sports coach., Social media.	0	0	0	0	1
29	Sports coach., Social media., Certified official scientific site.	0	0	0	0	1
30	Sports coach., friends, Social media.	0	0	0	0	1
31	Sports coach., Social media., Certified official scientific site.	0	0	0	0	1
32	Social media.	0	0	0	0	1
33	Nutritionist, Sports coach., Social media.	0	0	0	0	1
34	friends	0	0	0	0	1
35	friends	0	0	0	0	1
36	Sports coach.	0	0	0	0	1
37	friends, Social media.	0	0	0	0	1
38	friends, Social media., Certified official scientific site.	0	0	0	0	1
39	friends, Social media., Certified official scientific site.	0	0	0	0	1
40	Social media.	0	0	0	0	1
41	Social media.	0	0	0	0	1
42	Nutritionist, friends, Certified official scientific site.	0	0	0	0	1
43	Social media.	0	0	0	0	1
44	Sports coach.	0	0	0	0	1
45	Sports coach.	0	0	0	0	1
46	Sports coach.	0	0	0	0	1
47	Sports coach.	0	0	0	0	1
48	friends, Social media.	0	0	0	0	1
49	Nutritionist	0	0	0	0	1
50	friends	0	0	0	0	1
51	friends, Social media.	0	0	0	0	1
52	Social media., Certified official scientific site.	0	0	0	0	1
53	Nutritionist, Sports coach., Certified official scientific site.	0	0	0	0	1
54	Certified official scientific site.	0	0	0	0	1
55	Sports coach., friends	0	0	0	0	1
56	Social media.	0	0	0	0	1
57	Certified official scientific site.	0	0	0	0	1
58	Social media.	0	0	0	0	1
59	Nutritionist, Sports coach., friends, Social media., Certified official scientific site.	0	0	0	0	1
60	Social media.	0	0	0	0	1
61	Social media.	0	0	0	0	1
62	Nutritionist	0	0	0	0	1
63	Social media.	0	0	0	0	1
64	Sports coach.	0	0	0	0	1
65	Nutritionist	0	0	0	0	1
66	Sports coach., Social media., Certified official scientific site.	0	0	0	0	1
67	Nutritionist	0	0	0	0	1
68	Nutritionist	0	0	0	0	1
69	Certified official scientific site.	0	0	0	0	1
70	Nutritionist, Sports coach., Social media.	0	0	0	0	1
71	Certified official scientific site.	0	0	0	0	1
72	Nutritionist	0	0	0	0	1
73	Social media., Certified official scientific site.	0	0	0	0	1
74	Nutritionist, Sports coach., Social media., Certified official scientific site.	0	0	0	0	1
75	friends	0	0	0	0	1
76	friends, Social media., Certified official scientific site.	0	0	0	0	1
77	Nutritionist	0	0	0	0	1
78	Nutritionist	0	0	0	0	1
79	friends, Social media., Certified official scientific site.	0	0	0	0	1
80	Nutritionist, Sports coach.	0	0	0	0	1
81	Nutritionist	0	0	0	0	1
82	Nutritionist	0	0	0	0	1
83	Social media.	0	0	0	0	1
84	Social media.	0	0	0	0	1
85	Certified official scientific site.	0	0	0	0	1
86	Nutritionist, Sports coach., Certified official scientific site.	0	0	0	0	1
87	friends	0	0	0	0	1
88	Nutritionist	0	0	0	0	1
89	Nutritionist	0	0	0	0	1
90	Nutritionist	0	0	0	0	1
91	Nutritionist, Social media.	0	0	0	0	1
92	Nutritionist, Sports coach., Certified official scientific site.	0	0	0	0	1
93	Social media.	0	0	0	0	1
94	Nutritionist, Sports coach.	0	0	0	0	1
95	Nutritionist, Certified official scientific site.	0	0	0	0	1
96	Social media.	0	0	0	0	1
97	Sports coach.	0	0	0	0	1
98	Nutritionist, Sports coach., friends, Social media.	0	0	0	0	1
99	friends	0	0	0	0	1
100		0	0	0	0	1
101	Nutritionist	0	0	0	0	1
102	friends, Certified official scientific site.	0	0	0	0	1
103	Nutritionist, Sports coach., Social media.	0	0	0	0	1
104	Nutritionist, friends, Social media.	0	0	0	0	1
105	Social media.	0	0	0	0	1
106	Social media.	0	0	0	0	1
107	friends, Social media.	0	0	0	0	1
108	Nutritionist	0	0	0	0	1
109	Certified official scientific site.	0	0	0	0	1
110	Nutritionist	0	0	0	0	1
111	Social media.	0	0	0	0	1
112	Nutritionist	0	0	0	0	1
113	Social media.	0	0	0	0	1
114	Nutritionist, Sports coach.	0	0	0	0	1
115	friends, Social media.	0	0	0	0	1
116	Nutritionist, Social media.	0	0	0	0	1
117	Nutritionist, Sports coach.	0	0	0	0	1
118	friends	0	0	0	0	1
119	Sports coach.	0	0	0	0	1
120	Nutritionist, Sports coach., Social media.	0	0	0	0	1
121	Sports coach., Social media.	0	0	0	0	1
122	Sports coach., Social media.	0	0	0	0	1
123	friends, Social media., Certified official scientific site.	0	0	0	0	1
124	Nutritionist	0	0	0	0	1
125	Social media.	0	0	0	0	1
126	Sports coach.	0	0	0	0	1
127	Social media.	0	0	0	0	1
128	Nutritionist	0	0	0	0	1
129	friends, Social media.	0	0	0	0	1
130	Sports coach., Certified official scientific site.	0	0	0	0	1
131	Social media.	0	0	0	0	1
132	Nutritionist, Sports coach., friends, Social media., Certified official scientific site.	0	0	0	0	1
133	Nutritionist, Certified official scientific site.	0	0	0	0	1
134	Nutritionist	0	0	0	0	1
135	Social media.	0	0	0	0	1
136	Sports coach.	0	0	0	0	1
137	Nutritionist	0	0	0	0	1
138	Nutritionist	0	0	0	0	1
139	Nutritionist	0	0	0	0	1
140	Nutritionist	0	0	0	0	1
141	friends, Social media.	0	0	0	0	1
142	friends, Social media.	0	0	0	0	1
143	Social media.	0	0	0	0	1
144	Social media., Certified official scientific site.	0	0	0	0	1
145	Nutritionist	0	0	0	0	1
146	Social media.	0	0	0	0	1
147	friends, Social media.	0	0	0	0	1
148	Social media., Certified official scientific site.	0	0	0	0	1
149	Social media.	0	0	0	0	1
150	friends	0	0	0	0	1
151	Sports coach.	0	0	0	0	1
152	Sports coach., Social media., Certified official scientific site.	0	0	0	0	1
153	friends, Social media., Certified official scientific site.	0	0	0	0	1
154	friends	0	0	0	0	1
155	friends	0	0	0	0	1
156	Sports coach.	0	0	0	0	1
157	Certified official scientific site.	0	0	0	0	1
158	Nutritionist, Sports coach., friends, Social media., Certified official scientific site.	0	0	0	0	1
159	Certified official scientific site.	0	0	0	0	1
160	Sports coach.	0	0	0	0	1
161	Nutritionist, Social media.	0	0	0	0	1
162	Nutritionist, Social media.	0	0	0	0	1
163	friends, Social media.	0	0	0	0	1
164	Sports coach.	0	0	0	0	1
165	Sports coach., friends, Social media.	0	0	0	0	1
166	Social media.	0	0	0	0	1
167	Social media.	0	0	0	0	1
168	Sports coach.	0	0	0	0	1
169	Sports coach., Social media.	0	0	0	0	1
170	friends	0	0	0	0	1
171	Social media.	0	0	0	0	1
172	Nutritionist, Sports coach., friends, Social media., Certified official scientific site.	0	0	0	0	1
173	Nutritionist, Social media., Certified official scientific site.	0	0	0	0	1
174	Nutritionist, Social media.	0	0	0	0	1
175	Certified official scientific site.	0	0	0	0	1
176	Nutritionist, Social media.	0	0	0	0	1
177	Nutritionist, Sports coach., friends, Social media., Certified official scientific site.	0	0	0	0	1
178	Social media.	0	0	0	0	1
179	Nutritionist, Sports coach., friends, Social media., Certified official scientific site.	0	0	0	0	1
180	Sports coach., friends, Social media., Certified official scientific site.	0	0	0	0	1
181	Social media.	0	0	0	0	1
182	Social media., Certified official scientific site.	0	0	0	0	1
183	Nutritionist, Sports coach., Social media., Certified official scientific site.	0	0	0	0	1
184	Sports coach., friends, Social media.	0	0	0	0	1
185	Nutritionist, Sports coach.	0	0	0	0	1
186	Social media.	0	0	0	0	1
187	Nutritionist, Sports coach., Certified official scientific site.	0	0	0	0	1
188	Nutritionist, Sports coach., Certified official scientific site.	0	0	0	0	1
189	Sports coach., friends	0	0	0	0	1
190	Nutritionist, Sports coach., Certified official scientific site.	0	0	0	0	1
191	Certified official scientific site.	0	0	0	0	1
192	Sports coach.	0	0	0	0	1
193	Sports coach.	0	0	0	0	1
194	Sports coach., Social media.	0	0	0	0	1
195	Nutritionist	0	0	0	0	1
196	friends, Social media.	0	0	0	0	1
197	Nutritionist, Sports coach., friends, Social media.	0	0	0	0	1
198	friends	0	0	0	0	1
199	Sports coach., friends, Social media.	0	0	0	0	1
200	Sports coach.	0	0	0	0	1
201	Nutritionist, Sports coach., Social media.	0	0	0	0	1
202	Nutritionist, Sports coach., friends, Social media.	0	0	0	0	1
203	Sports coach.	0	0	0	0	1
204	Social media.	0	0	0	0	1
205	Nutritionist, Sports coach., Social media.	0	0	0	0	1
206	friends	0	0	0	0	1
207	friends	0	0	0	0	1
208	Sports coach.	0	0	0	0	1
209	Sports coach.	0	0	0	0	1
210	Nutritionist, Sports coach., friends, Social media.	0	0	0	0	1
211	Social media.	0	0	0	0	1
212	Sports coach., friends, Social media.	0	0	0	0	1
213	Nutritionist, Certified official scientific site.	0	0	0	0	1
214	Nutritionist, Sports coach., Certified official scientific site.	0	0	0	0	1
215	friends, Social media.	0	0	0	0	1
216	Sports coach.	0	0	0	0	1
217	Sports coach., friends, Social media., Certified official scientific site.	0	0	0	0	1
218	Nutritionist	0	0	0	0	1
219	Nutritionist, Sports coach., friends, Social media.	0	0	0	0	1
220	Nutritionist, friends, Social media.	0	0	0	0	1
221	Sports coach.	0	0	0	0	1
222	Sports coach., Social media.	0	0	0	0	1
223	Social media.	0	0	0	0	1
224	Nutritionist	0	0	0	0	1
225	Social media.	0	0	0	0	1
226	Certified official scientific site.	0	0	0	0	1
227	Sports coach., Social media.	0	0	0	0	1
228	Nutritionist, friends, Social media.	0	0	0	0	1
229	Certified official scientific site.	0	0	0	0	1
230	Sports coach.	0	0	0	0	1
231	Social media.	0	0	0	0	1
232	friends, Social media.	0	0	0	0	1
233	Nutritionist, friends, Social media.	0	0	0	0	1
234	Social media.	0	0	0	0	1
235	Nutritionist, Certified official scientific site.	0	0	0	0	1
236	Nutritionist, friends, Social media.	0	0	0	0	1
237	Nutritionist	0	0	0	0	1
238	Certified official scientific site.	0	0	0	0	1
239	Nutritionist, friends, Social media.	0	0	0	0	1
240	Social media.	0	0	0	0	1
241	Nutritionist, friends, Social media.	0	0	0	0	1
242	friends, Social media., Certified official scientific site.	0	0	0	0	1
243	Social media.	0	0	0	0	1
244	Nutritionist, Sports coach., Social media., Certified official scientific site.	0	0	0	0	1
245	Social media.	0	0	0	0	1
246	Nutritionist, Sports coach.	0	0	0	0	1
247	Sports coach.	0	0	0	0	1
248	Nutritionist, Sports coach.	0	0	0	0	1
249	Nutritionist, Sports coach., friends, Social media., Certified official scientific site.	0	0	0	0	1
250	friends, Social media.	0	0	0	0	1
251	Nutritionist	0	0	0	0	1
252	Nutritionist, Sports coach.	0	0	0	0	1
253	Nutritionist, Sports coach., friends, Social media.	0	0	0	0	1
254	Sports coach.	0	0	0	0	1
255	Social media.	0	0	0	0	1
256	Social media.	0	0	0	0	1
257	Nutritionist	0	0	0	0	1
258	Nutritionist	0	0	0	0	1
259	Social media.	0	0	0	0	1
260	Social media.	0	0	0	0	1
261	Sports coach., friends, Social media., Certified official scientific site.	0	0	0	0	1
262	Sports coach., Social media.	0	0	0	0	1
263	Nutritionist	0	0	0	0	1
264	Social media.	0	0	0	0	1
265	Nutritionist, Sports coach., friends	0	0	0	0	1
266	friends, Certified official scientific site.	0	0	0	0	1
267	Social media.	0	0	0	0	1
268	Nutritionist, Social media.	0	0	0	0	1
269	Nutritionist	0	0	0	0	1
270	Social media.	0	0	0	0	1
271	Sports coach., friends, Social media.	0	0	0	0	1
272	friends, Social media.	0	0	0	0	1
273	Certified official scientific site.	0	0	0	0	1
274	Social media., Certified official scientific site.	0	0	0	0	1
275	Sports coach.	0	0	0	0	1
276	Nutritionist, Sports coach.	0	0	0	0	1
277	Certified official scientific site.	0	0	0	0	1
278	Nutritionist	0	0	0	0	1
279	Nutritionist	0	0	0	0	1
280	Social media.	0	0	0	0	1
281	Social media.	0	0	0	0	1
282	Certified official scientific site.	0	0	0	0	1
283	Nutritionist, Sports coach., Social media.	0	0	0	0	1
284	Nutritionist, Sports coach., Social media., Certified official scientific site.	0	0	0	0	1
285	Nutritionist	0	0	0	0	1
286	Social media.	0	0	0	0	1
287	friends, Social media.	0	0	0	0	1
288	Sports coach., Certified official scientific site.	0	0	0	0	1
289	Nutritionist, Social media.	0	0	0	0	1
290	Nutritionist	0	0	0	0	1
291	Nutritionist	0	0	0	0	1
292	Sports coach., friends, Social media.	0	0	0	0	1
293	Social media.	0	0	0	0	1
294	Social media.	0	0	0	0	1
295	Social media.	0	0	0	0	1
296	Certified official scientific site.	0	0	0	0	1
297	Social media.	0	0	0	0	1
298	Nutritionist, Sports coach., Social media.	0	0	0	0	1
299	Social media.	0	0	0	0	1
300	Social media.	0	0	0	0	1
301	Sports coach., friends	0	0	0	0	1
302	Social media.	0	0	0	0	1
303	friends	0	0	0	0	1
304	Nutritionist	0	0	0	0	1
305	Sports coach., Social media.	0	0	0	0	1
306	Social media.	0	0	0	0	1
307	Social media.	0	0	0	0	1
308	Sports coach.	0	0	0	0	1
309	Social media.	0	0	0	0	1
310	Social media.	0	0	0	0	1
311	Social media.	0	0	0	0	1
312	Nutritionist	0	0	0	0	1
313	Sports coach.	0	0	0	0	1
314	friends, Certified official scientific site.	0	0	0	0	1
315	Sports coach.	0	0	0	0	1
316	friends, Social media., Certified official scientific site.	0	0	0	0	1
317	friends, Social media.	0	0	0	0	1
318	Social media., Certified official scientific site.	0	0	0	0	1
319	Certified official scientific site.	0	0	0	0	1
320	Certified official scientific site.	0	0	0	0	1
321	Nutritionist, friends, Social media.	0	0	0	0	1
322	Social media.	0	0	0	0	1
323	Social media.	0	0	0	0	1
324	Sports coach., Certified official scientific site.	0	0	0	0	1
325	Social media.	0	0	0	0	1
326	friends, Certified official scientific site.	0	0	0	0	1
327	Social media.	0	0	0	0	1
328	Nutritionist	0	0	0	0	1
329	Social media.	0	0	0	0	1
330	Nutritionist, Social media.	0	0	0	0	1
331	Nutritionist	0	0	0	0	1
332	Social media.	0	0	0	0	1
333	Social media.	0	0	0	0	1
334	Sports coach.	0	0	0	0	1
335	Social media., Certified official scientific site.	0	0	0	0	1
336	Social media.	0	0	0	0	1
337	friends, Social media.	0	0	0	0	1
338	Social media.	0	0	0	0	1
339	Social media.	0	0	0	0	1
340	friends, Social media.	0	0	0	0	1
341	friends	0	0	0	0	1
342	Sports coach., Social media., Certified official scientific site.	0	0	0	0	1
343	friends, Social media.	0	0	0	0	1
344	Nutritionist	0	0	0	0	1
345	friends	0	0	0	0	1
346	Social media.	0	0	0	0	1
347	friends	0	0	0	0	1
348	Social media.	0	0	0	0	1
349	Nutritionist, Sports coach., Certified official scientific site.	0	0	0	0	1
350	Social media.	0	0	0	0	1
351	friends	0	0	0	0	1
352	friends, Social media.	0	0	0	0	1
353	Social media.	0	0	0	0	1
354	Social media.	0	0	0	0	1
355	Social media., Certified official scientific site.	0	0	0	0	1
356	Social media.	0	0	0	0	1
357	Nutritionist	0	0	0	0	1
358	Nutritionist	0	0	1	0	0
359	Nutritionist	0	0	1	0	0
360	Nutritionist	0	0	1	0	0
361	Nutritionist	0	0	1	0	0
362	Nutritionist, Sports coach., Social media.	0	0	1	0	0
363	Sports coach.	0	0	1	0	0
364	Social media.	0	0	1	0	0
365	Nutritionist, friends, Social media.	0	0	1	0	0
366	friends, Social media.	0	0	1	0	0
367	Nutritionist, Sports coach., friends	0	0	1	0	0
368	Certified official scientific site.	0	0	1	0	0
369	Sports coach.	0	0	1	0	0
370	friends	0	0	1	0	0
371	friends	0	0	1	0	0
372	Nutritionist	0	0	1	0	0
373	Certified official scientific site.	0	0	1	0	0
374	Social media., Certified official scientific site.	0	0	1	0	0
375	Social media.	0	0	1	0	0
376	Social media.	0	0	1	0	0
377	Certified official scientific site.	0	0	1	0	0
378	Social media.	0	0	1	0	0
379	Nutritionist, Sports coach., Social media.	0	0	1	0	0
380	Social media.	0	0	1	0	0
381	Social media.	0	0	1	0	0
382	Certified official scientific site.	0	0	1	0	0
383	Certified official scientific site.	0	0	1	0	0
384	Social media.	0	0	1	0	0
385	Social media.	0	0	1	0	0
386	Social media.	0	0	1	0	0
387	friends, Social media.	0	0	1	0	0
388	Sports coach.	0	0	1	0	0
389	friends, Social media.	0	0	1	0	0
390	Nutritionist, Social media.	0	0	1	0	0
391	Nutritionist, friends, Social media.	0	0	1	0	0
392	Social media.	0	0	1	0	0
393	Nutritionist	0	0	1	0	0
394	Nutritionist, friends, Social media.	0	0	1	0	0
395	Nutritionist, Sports coach., friends, Social media., Certified official scientific site.	0	0	1	0	0
396	Nutritionist	0	0	1	0	0
397	friends, Social media.	0	0	1	0	0
398	Nutritionist	0	0	1	0	0
399	Social media.	0	0	1	0	0
400	Nutritionist	0	0	1	0	0
401	Nutritionist, Sports coach., Social media.	0	0	1	0	0
402	Nutritionist, Social media.	0	0	1	0	0
403	Social media.	0	0	1	0	0
404	Nutritionist, Sports coach., Certified official scientific site.	0	0	1	0	0
405	Nutritionist	0	0	1	0	0
406	Sports coach.	0	0	1	0	0
407	Certified official scientific site.	0	0	1	0	0
408	Nutritionist, friends, Social media.	0	0	1	0	0
409	Nutritionist, friends, Social media.	0	0	1	0	0
410	Sports coach., Social media.	0	0	1	0	0
411	friends, Social media.	0	0	1	0	0
412	friends, Social media.	0	0	1	0	0
413	friends, Social media.	0	0	1	0	0
414	Nutritionist, friends, Social media.	0	0	1	0	0
415	Nutritionist, friends, Social media.	0	0	1	0	0
416	Certified official scientific site.	0	0	1	0	0
417	Sports coach.	0	0	1	0	0
418	Social media., Certified official scientific site.	0	0	1	0	0
419	Social media., Certified official scientific site.	0	0	1	0	0
420	Nutritionist	0	0	1	0	0
421	Sports coach., friends, Social media.	0	0	1	0	0
422	Sports coach.	0	0	1	0	0
423	Certified official scientific site.	0	0	1	0	0
424	Sports coach., friends, Social media.	0	0	1	0	0
425	Nutritionist, Sports coach., Certified official scientific site.	0	0	1	0	0
426	Nutritionist, Sports coach., Certified official scientific site.	0	0	1	0	0
427	Nutritionist, Sports coach., Certified official scientific site.	0	0	1	0	0
428	Nutritionist, Certified official scientific site.	0	0	1	0	0
429	Nutritionist, Social media.	0	0	1	0	0
430	Nutritionist, Sports coach., Social media.	0	0	1	0	0
431	friends	0	0	1	0	0
432	friends	0	0	1	0	0
433	friends	0	0	1	0	0
434	Nutritionist, Social media.	0	0	1	0	0
435	Social media.	0	0	1	0	0
436	Nutritionist	0	0	1	0	0
437	friends	0	0	1	0	0
438	Sports coach., friends	0	0	1	0	0
439	Nutritionist	0	0	1	0	0
440	friends, Social media.	0	0	1	0	0
441	Sports coach., friends	0	0	1	0	0
442	Nutritionist, friends, Social media.	0	0	1	0	0
443	Certified official scientific site.	0	0	1	0	0
444	Nutritionist, Sports coach., Certified official scientific site.	0	0	1	0	0
445	Certified official scientific site.	0	0	1	0	0
446	friends, Social media.	0	0	1	0	0
447	Certified official scientific site.	0	0	1	0	0
448	Social media., Certified official scientific site.	0	0	1	0	0
449	Social media., Certified official scientific site.	0	0	1	0	0
450	Certified official scientific site.	0	0	1	0	0
451	Certified official scientific site.	0	0	1	0	0
452	Nutritionist, Certified official scientific site.	0	0	1	0	0
453	friends	0	0	1	0	0
454	Nutritionist	0	0	1	0	0
455	Nutritionist	0	0	1	0	0
456	Nutritionist, Certified official scientific site.	0	0	1	0	0
457	Nutritionist, Social media.	0	0	1	0	0
458	Nutritionist, Social media.	0	0	1	0	0
459	Social media.	0	0	1	0	0
460	Nutritionist, Certified official scientific site.	0	0	1	0	0
461	Nutritionist, Certified official scientific site.	0	0	1	0	0
462	Certified official scientific site.	0	0	1	0	0
463	Social media.	0	0	1	0	0
464	Nutritionist, friends, Social media.	0	0	1	0	0
465	Social media.	0	0	1	0	0
466	Social media., Certified official scientific site.	0	0	1	0	0
467	friends, Certified official scientific site.	0	0	1	0	0
468	Nutritionist, Social media.	0	0	1	0	0
469	friends, Social media.	0	0	1	0	0
470	Social media.	0	0	1	0	0
471	Sports coach., Social media.	0	0	1	0	0
472	Nutritionist, Social media., Certified official scientific site.	0	0	1	0	0
473	Sports coach., friends, Social media.	0	0	1	0	0
474	Social media.	0	0	1	0	0
475	Nutritionist	0	0	1	0	0
476	friends, Social media.	0	0	1	0	0
477	Social media.	0	0	1	0	0
478	Social media., Certified official scientific site.	0	0	1	0	0
479	friends	0	0	1	0	0
480	Nutritionist, Social media.	0	0	1	0	0
481	Nutritionist	0	0	1	0	0
482	Nutritionist, Social media.	0	0	1	0	0
483	Nutritionist, Social media.	0	0	1	0	0
484	Certified official scientific site.	0	0	1	0	0
485	Social media., Certified official scientific site.	0	0	1	0	0
486	Nutritionist	0	0	1	0	0
487	Social media.	0	0	1	0	0
488	Social media.	0	0	1	0	0
489	Sports coach.	0	0	1	0	0
490	Social media.	0	0	1	0	0
491	Social media.	0	0	1	0	0
492	friends	0	0	1	0	0
493	Nutritionist, friends, Social media.	0	0	1	0	0
494	Social media.	0	0	1	0	0
495	Sports coach.	0	0	1	0	0
496	Social media.	0	0	1	0	0
497	Nutritionist	0	0	1	0	0
498	friends, Social media.	0	0	1	0	0
499	Certified official scientific site.	0	0	1	0	0
500	Sports coach., Social media.	0	0	1	0	0
501	friends, Social media., Certified official scientific site.	0	0	1	0	0
502	Nutritionist, Social media.	0	0	1	0	0
503	Sports coach., friends	0	0	1	0	0
504	Certified official scientific site.	0	0	1	0	0
505	Nutritionist, Sports coach.	0	0	1	0	0
506	Social media.	0	0	1	0	0
507	Sports coach., friends, Social media.	0	0	1	0	0
508	Sports coach., Certified official scientific site.	0	0	1	0	0
509	Social media., Certified official scientific site.	0	0	1	0	0
510	friends, Social media.	0	0	1	0	0
511	Social media.	0	0	1	0	0
512	Nutritionist, friends, Social media.	0	0	1	0	0
513	Nutritionist, friends, Social media.	0	0	1	0	0
514	Sports coach.	0	0	1	0	0
515	Sports coach.	0	0	1	0	0
516	Sports coach., Social media., Certified official scientific site.	0	0	1	0	0
517	Nutritionist	0	0	1	0	0
518	Certified official scientific site.	0	0	1	0	0
519	Nutritionist, Social media.	0	0	1	0	0
520	Sports coach.	0	0	1	0	0
521	Nutritionist, friends, Social media.	0	0	1	0	0
522	Nutritionist, friends, Social media.	0	0	1	0	0
523	Nutritionist	0	0	1	0	0
524	Social media.	0	0	1	0	0
525	Nutritionist, friends	0	0	1	0	0
526	Sports coach., Social media.	0	0	1	0	0
527	Nutritionist	0	0	1	0	0
528	Nutritionist, Sports coach., friends, Social media., Certified official scientific site.	0	0	1	0	0
529	Nutritionist, friends	0	0	1	0	0
530	Nutritionist	0	0	1	0	0
531	Nutritionist	0	0	1	0	0
532	Social media.	0	0	1	0	0
533	Social media.	0	0	1	0	0
534	Sports coach.	0	0	1	0	0
535	Nutritionist, Sports coach.	0	0	1	0	0
536	Nutritionist	0	0	1	0	0
537	Nutritionist, Sports coach., Social media.	0	0	1	0	0
538	Nutritionist, Sports coach.	0	0	1	0	0
539	Nutritionist, Sports coach.	0	0	1	0	0
540	Nutritionist	0	0	1	0	0
541	Nutritionist, Social media., Certified official scientific site.	0	0	1	0	0
542	Nutritionist, Social media.	0	0	1	0	0
543	Sports coach.	0	0	1	0	0
544	Sports coach.	0	0	1	0	0
545	Sports coach.	0	0	1	0	0
546	Nutritionist, friends	0	0	1	0	0
547	Sports coach.	0	0	1	0	0
548	Sports coach.	0	0	1	0	0
549	friends, Social media.	0	0	1	0	0
550	Social media.	0	0	1	0	0
551	Nutritionist, Sports coach.	0	0	1	0	0
552	Social media.	0	0	1	0	0
553	friends, Social media.	0	0	1	0	0
554	friends, Social media.	0	0	1	0	0
555	friends, Social media.	0	0	1	0	0
556	Sports coach.	0	0	1	0	0
557	Sports coach.	0	0	1	0	0
558	friends, Social media.	0	0	1	0	0
559	Sports coach.	0	0	1	0	0
560	friends, Social media.	0	0	1	0	0
561	Sports coach.	0	0	1	0	0
562	Sports coach., Social media.	0	0	1	0	0
563	Social media.	0	0	1	0	0
564	Sports coach., Social media.	0	0	1	0	0
565	Sports coach.	0	0	1	0	0
566	Social media.	0	0	1	0	0
567	Sports coach.	0	0	1	0	0
568	Nutritionist, friends	0	0	1	0	0
569	Nutritionist, Social media.	0	0	1	0	0
570	Nutritionist	0	0	1	0	0
571	Nutritionist, Sports coach.	0	0	1	0	0
572	Sports coach.	0	0	1	0	0
573	Nutritionist	0	0	1	0	0
574	Nutritionist	0	0	1	0	0
575	Nutritionist, Sports coach.	0	0	1	0	0
576	Certified official scientific site.	0	0	1	0	0
577	Sports coach., Social media.	0	0	1	0	0
578	Sports coach.	0	0	1	0	0
579	friends, Social media.	0	0	1	0	0
580	friends, Social media.	0	0	1	0	0
581	Nutritionist, friends, Social media.	0	0	1	0	0
582	Nutritionist	0	0	1	0	0
583	Sports coach.	0	0	1	0	0
584	Social media.	0	0	1	0	0
585	Nutritionist	0	0	1	0	0
586	friends	0	0	1	0	0
587	Sports coach.	0	0	1	0	0
588	Social media.	0	0	1	0	0
589	Sports coach.	0	0	1	0	0
590	Social media.	0	0	1	0	0
591	Nutritionist	0	0	1	0	0
592	Nutritionist	0	0	1	0	0
593	Nutritionist, friends, Social media.	0	0	1	0	0
594	Nutritionist, friends, Social media., Certified official scientific site.	0	0	1	0	0
595	friends, Social media., Certified official scientific site.	0	0	1	0	1
596	friends, Social media., Certified official scientific site.	0	0	1	0	1
597	friends	0	0	1	0	1
598	friends, Social media.	0	0	1	0	1
599	Sports coach.	0	0	1	0	1
600	friends, Social media.	0	0	1	0	1
601	Nutritionist, friends, Certified official scientific site.	0	0	1	0	1
602	Social media.	0	0	1	0	1
603	Social media.	0	0	1	0	1
604	Sports coach.	0	0	1	0	1
605	Sports coach., Social media.	0	0	1	0	1
606	Certified official scientific site.	0	0	1	0	1
607	Nutritionist, friends, Social media.	0	0	1	1	0
608	Nutritionist, Sports coach., Certified official scientific site.	0	0	1	1	0
609	Nutritionist, Sports coach., friends, Social media., Certified official scientific site.	0	0	1	1	0
610	Nutritionist, Sports coach., friends, Social media., Certified official scientific site.	0	0	1	1	0
611	Nutritionist, Sports coach., friends, Social media., Certified official scientific site.	0	0	1	1	0
612	Nutritionist, Sports coach., friends, Social media., Certified official scientific site.	0	0	1	1	0
613	Nutritionist, Sports coach., Social media.	0	0	1	1	0
614	Certified official scientific site.	0	0	1	1	0
615	Sports coach., Social media.	0	0	1	1	0
616	Nutritionist, friends, Social media.	0	0	1	1	0
617	friends	0	0	1	1	0
618	Nutritionist, Certified official scientific site.	0	0	1	1	0
619	Nutritionist, Sports coach., friends, Social media.	0	0	1	1	0
620	friends, Social media.	0	0	1	1	0
621	friends, Social media.	0	0	1	1	0
622	friends	0	0	1	1	0
623	Nutritionist	0	0	1	1	0
624	Nutritionist, Sports coach., Social media., Certified official scientific site.	0	0	1	1	0
625	Social media.	0	0	1	1	0
626	Nutritionist, Social media., Certified official scientific site.	0	0	1	1	0
627	Nutritionist, Social media.	0	0	1	1	0
628	Nutritionist, Sports coach., Social media., Certified official scientific site.	0	0	1	1	0
629	Nutritionist, Sports coach., Social media., Certified official scientific site.	0	0	1	1	0
630	Nutritionist, Sports coach., Certified official scientific site.	0	0	1	1	0
631	Nutritionist, Sports coach., Certified official scientific site.	0	0	1	1	0
632	Sports coach.	0	0	1	1	0
633	Nutritionist, Sports coach., Certified official scientific site.	0	0	1	1	0
634	Nutritionist, Sports coach., Social media., Certified official scientific site.	0	0	1	1	0
635	Nutritionist, Sports coach., Certified official scientific site.	0	0	1	1	0
636	Nutritionist, Sports coach., Social media.	0	0	1	1	0
637	Nutritionist, Sports coach., Certified official scientific site.	0	0	1	1	0
638	Nutritionist, Sports coach., Certified official scientific site.	0	0	1	1	0
639	Nutritionist, Sports coach., Certified official scientific site.	0	0	1	1	0
640	friends, Social media.	0	0	1	1	0
641	Sports coach., friends, Social media.	0	0	1	1	0
642	Social media.	0	0	1	1	0
643	Nutritionist, Sports coach., Social media.	0	0	1	1	0
644	Nutritionist, Sports coach., Social media.	0	0	1	1	0
645	Social media.	0	0	1	1	0
646	Sports coach., Social media.	0	0	1	1	0
647	Social media.	0	0	1	1	0
648	Social media.	0	0	1	1	0
649	friends, Social media.	0	0	1	1	0
650	Social media.	0	0	1	1	0
651	Social media.	0	0	1	1	0
652	Social media.	0	0	1	1	0
653	Social media.	0	0	1	1	0
654	Social media.	0	0	1	1	0
655	Sports coach., friends, Social media.	0	0	1	1	0
656	Sports coach., friends, Social media.	0	0	1	1	0
657	friends	0	0	1	1	0
658	Nutritionist, Sports coach., friends, Social media., Certified official scientific site.	0	0	1	1	0
659	Sports coach., Certified official scientific site.	0	0	1	1	0
660	Social media.	0	0	1	1	0
661	Social media.	0	0	1	1	0
662	Nutritionist, Sports coach., Social media.	0	0	1	1	0
663	Nutritionist, Sports coach., Social media.	0	0	1	1	0
664	Social media.	0	0	1	1	0
665	Sports coach., Social media.	0	0	1	1	0
666	friends, Social media.	0	0	1	1	0
667		0	0	1	1	0
668	friends, Social media.	0	0	1	1	0
669	Social media.	0	0	1	1	0
670	Sports coach., Social media.	0	0	1	1	0
671	friends, Social media.	0	0	1	1	0
672	Sports coach.	0	0	1	1	0
673	Nutritionist	0	0	1	1	0
674	Nutritionist	0	0	1	1	0
675	Social media.	0	0	1	1	0
676	Certified official scientific site.	0	0	1	1	0
677	Social media.	0	0	1	1	0
678	friends	0	0	1	1	0
679	Nutritionist, Sports coach., Certified official scientific site.	0	0	1	1	0
680	Nutritionist	0	0	1	1	0
681	friends, Social media.	0	0	1	1	0
682	Nutritionist	0	0	1	1	0
683	friends, Social media.	0	0	1	1	0
684	Sports coach.	0	0	1	1	0
685	Certified official scientific site.	0	0	1	1	0
686	Nutritionist, friends, Certified official scientific site.	0	0	1	1	0
687	Certified official scientific site.	0	0	1	1	0
688	Sports coach., friends, Certified official scientific site.	0	0	1	1	0
689	Sports coach., friends, Certified official scientific site.	0	0	1	1	0
690	Sports coach.	0	0	1	1	0
691	Nutritionist	0	0	1	1	0
692	Nutritionist	0	0	1	1	0
693	Nutritionist, Certified official scientific site.	0	0	1	1	0
694	Nutritionist	0	0	1	1	0
695	Sports coach., friends, Certified official scientific site.	0	0	1	1	0
696	Sports coach.	0	0	1	1	0
697	Social media., Certified official scientific site.	0	0	1	1	0
698	Social media.	0	0	1	1	0
699	Nutritionist	0	0	1	1	0
700	friends, Social media.	0	0	1	1	0
701	Nutritionist, Certified official scientific site.	0	0	1	1	0
702	Nutritionist, Certified official scientific site.	0	0	1	1	0
703	Nutritionist, friends	0	0	1	1	0
704	Sports coach.	0	0	1	1	0
705	Certified official scientific site.	0	0	1	1	0
706	Sports coach., Social media.	0	0	1	1	0
707	Nutritionist	0	0	1	1	0
708	Certified official scientific site.	0	0	1	1	0
709	Nutritionist, Certified official scientific site.	0	0	1	1	0
710	Certified official scientific site.	0	0	1	1	0
711	Nutritionist, friends, Social media., Certified official scientific site.	0	0	1	1	0
712	Nutritionist	0	0	1	1	0
713	Nutritionist, Social media., Certified official scientific site.	0	0	1	1	0
714	friends	0	0	1	1	0
715	Sports coach.	0	0	1	1	0
716	Sports coach.	0	0	1	1	0
717	Social media.	0	0	1	1	0
718	Certified official scientific site.	0	0	1	1	0
719	Sports coach.	0	0	1	1	0
720	Nutritionist	0	0	1	1	0
721	Nutritionist, Sports coach., friends, Social media., Certified official scientific site.	0	0	1	1	0
722	Nutritionist, Certified official scientific site.	0	0	1	1	0
723	Nutritionist, Certified official scientific site.	0	0	1	1	0
724	friends, Social media.	0	0	1	1	0
725	Nutritionist, Certified official scientific site.	0	0	1	1	0
726	Nutritionist, Sports coach., Certified official scientific site.	0	0	1	1	0
727	Nutritionist	0	0	1	1	0
728	Sports coach.	0	0	1	1	0
729	Sports coach.	0	0	1	1	0
730	Nutritionist, friends, Social media., Certified official scientific site.	0	0	1	1	0
731	Sports coach.	0	0	1	1	0
732	Social media.	0	0	1	1	0
733	Social media., Certified official scientific site.	0	0	1	1	0
734	Nutritionist, Sports coach., friends, Social media., Certified official scientific site.	0	0	1	1	0
735	Certified official scientific site.	0	0	1	1	0
736	Nutritionist	0	0	1	1	0
737	Nutritionist	0	0	1	1	0
738	Social media.	0	0	1	1	0
739	Nutritionist, Sports coach.	0	0	1	1	0
740	Social media.	0	0	1	1	0
741	Sports coach., friends	0	0	1	1	0
742	Sports coach.	0	0	1	1	0
743	Nutritionist	0	0	1	1	0
744	Nutritionist	0	0	1	1	0
745	Sports coach.	0	0	1	1	0
746	Social media.	0	0	1	1	0
747	Sports coach.	0	0	1	1	0
748	Nutritionist, Sports coach., Certified official scientific site.	0	0	1	1	0
749	Certified official scientific site.	0	0	1	1	0
750	Nutritionist	0	0	1	1	0
751	Certified official scientific site.	0	0	1	1	0
752	Nutritionist	0	0	1	1	0
753	Nutritionist, Social media., Certified official scientific site.	0	0	1	1	0
754	Certified official scientific site.	0	0	1	1	0
755	Social media.	0	0	1	1	0
756	Certified official scientific site.	0	0	1	1	0
757	Nutritionist	0	0	1	1	0
758	Sports coach.	0	0	1	1	0
759	Social media.	0	0	1	1	0
760	Social media.	0	0	1	1	0
761	Nutritionist, Sports coach., friends, Social media., Certified official scientific site.	0	0	1	1	0
762	Social media.	0	0	1	1	0
763	Nutritionist	0	0	1	1	0
764	Nutritionist, Sports coach., Certified official scientific site.	0	0	1	1	0
765	Sports coach.	0	0	1	1	0
766	Nutritionist, Sports coach.	0	0	1	1	0
767	Nutritionist	0	0	1	1	0
768	Sports coach.	0	0	1	1	0
769	Nutritionist, Sports coach., Social media.	0	0	1	1	0
770	Nutritionist, Sports coach., Social media., Certified official scientific site.	0	0	1	1	0
771	Sports coach., friends, Certified official scientific site.	0	0	1	1	0
772	Social media.	0	0	1	1	0
773	Nutritionist, Sports coach., Certified official scientific site.	0	0	1	1	0
774	Sports coach., Certified official scientific site.	0	0	1	1	0
775	Sports coach., Certified official scientific site.	0	0	1	1	0
776	Nutritionist	0	0	1	1	0
777	Nutritionist	0	0	1	1	0
778	Nutritionist, Certified official scientific site.	0	0	1	1	0
779	Social media.	0	0	1	1	0
780	Nutritionist	0	0	1	1	0
781	Sports coach., Social media., Certified official scientific site.	0	0	1	1	0
782	Sports coach.	0	0	1	1	0
783	Sports coach.	0	0	1	1	0
784	Social media., Certified official scientific site.	0	0	1	1	0
785	Nutritionist, Sports coach., friends, Social media., Certified official scientific site.	0	0	1	1	0
786	Social media.	0	0	1	1	0
787	Certified official scientific site.	0	0	1	1	0
788	Nutritionist, Social media., Certified official scientific site.	0	0	1	1	0
789	Nutritionist	0	0	1	1	0
790	Sports coach.	0	0	1	1	0
791	Certified official scientific site.	0	0	1	1	0
792	Nutritionist, Social media.	0	0	1	1	0
793	Nutritionist, Social media., Certified official scientific site.	0	0	1	1	0
794	Nutritionist, Sports coach., Social media., Certified official scientific site.	0	0	1	1	0
795	Nutritionist	0	0	1	1	0
796	Nutritionist, Sports coach., Social media.	0	0	1	1	0
797	Social media.	0	0	1	1	0
798	friends, Social media.	0	0	1	1	0
799	Sports coach., Certified official scientific site.	0	0	1	1	0
800	friends, Social media.	0	0	1	1	0
801	Social media.	0	0	1	1	0
802	Social media.	0	0	1	1	0
803	Social media., Certified official scientific site.	0	0	1	1	0
804	Sports coach., Certified official scientific site.	0	0	1	1	0
805	Social media.	0	0	1	1	0
806	friends	0	0	1	1	0
807	Nutritionist	0	0	1	1	0
808	Social media., Certified official scientific site.	0	0	1	1	0
809	Nutritionist	0	0	1	1	0
810	Nutritionist	0	0	1	1	0
811	Sports coach., friends	0	0	1	1	0
812	Sports coach., friends	0	0	1	1	0
813	Social media.	0	0	1	1	0
814	Nutritionist, Social media.	0	0	1	1	0
815	Nutritionist, Sports coach.	0	0	1	1	0
816	Nutritionist	0	0	1	1	0
817	Certified official scientific site.	0	0	1	1	0
818	Nutritionist	0	0	1	1	0
819	Social media.	0	0	1	1	0
820	Nutritionist	0	0	1	1	0
821	Social media., Certified official scientific site.	0	0	1	1	0
822	Nutritionist	0	0	1	1	0
823	Sports coach.	0	0	1	1	0
824	Social media.	0	0	1	1	0
825	Nutritionist	0	0	1	1	0
826	Certified official scientific site.	0	0	1	1	0
827	Sports coach.	0	0	1	1	0
828	friends	0	0	1	1	0
829	Social media.	0	0	1	1	0
830	Sports coach., Social media., Certified official scientific site.	0	0	1	1	0
831	Nutritionist, Sports coach.	0	0	1	1	0
832	Nutritionist	0	0	1	1	0
833	Nutritionist	0	0	1	1	0
834	Nutritionist	0	0	1	1	0
835	Nutritionist	0	0	1	1	0
836	Social media.	0	0	1	1	0
837	Certified official scientific site.	0	0	1	1	0
838	Nutritionist, friends, Social media.	0	0	1	1	0
839	Certified official scientific site.	0	0	1	1	0
840	Social media., Certified official scientific site.	0	0	1	1	0
841	Sports coach., friends, Certified official scientific site.	0	0	1	1	0
842	Nutritionist	0	0	1	1	0
843	Nutritionist	0	0	1	1	0
844	Nutritionist	0	0	1	1	0
845	friends, Social media., Certified official scientific site.	0	0	1	1	0
846	Social media.	0	0	1	1	0
847	friends	0	0	1	1	0
848	Nutritionist	0	0	1	1	0
849	Nutritionist, Social media.	0	0	1	1	0
850	Nutritionist, Sports coach., Certified official scientific site.	0	0	1	1	1
851	Social media.	0	0	1	1	1
852	Nutritionist, Sports coach., friends, Social media., Certified official scientific site.	0	0	1	1	1
853	Nutritionist, Social media.	0	0	1	1	1
854	Certified official scientific site.	0	0	1	1	1
855	friends, Social media.	0	0	1	1	1
856	Nutritionist	0	0	1	1	1
857	Certified official scientific site.	0	0	1	1	1
858	Sports coach., friends, Social media.	0	0	1	1	1
859	Sports coach., friends, Certified official scientific site.	0	0	1	1	1
860	Social media.	0	0	1	1	1
861	Sports coach., Social media.	0	0	1	1	1
862	Nutritionist	0	0	1	1	1
863	friends, Social media.	0	0	1	1	1
864	Sports coach.	0	0	1	1	1
865	Nutritionist, Social media.	0	0	1	1	1
866	Sports coach., friends	0	0	1	1	1
867	Sports coach., friends, Certified official scientific site.	0	0	1	1	1
868	friends	0	0	1	1	1
869	Sports coach.	0	0	1	1	1
870	Social media.	0	0	1	1	1
871	Sports coach., friends, Social media.	0	0	1	1	1
872	Nutritionist, Sports coach., Social media.	0	0	1	1	1
873	friends, Social media., Certified official scientific site.	0	0	1	1	1
874	Sports coach.	0	0	1	1	1
875	Nutritionist, Sports coach., Certified official scientific site.	0	0	1	1	1
876	Social media.	0	0	1	1	1
877	Social media.	0	0	1	1	1
878	Sports coach., friends, Social media.	0	0	1	1	1
879	Certified official scientific site.	0	0	1	1	1
880	Nutritionist	0	0	1	1	1
881	Nutritionist, Sports coach.	0	0	1	1	1
882	Nutritionist, Sports coach., Social media.	0	0	1	1	1
883	Social media.	0	0	1	1	1
884	friends	0	0	1	1	1
885	Nutritionist, friends, Certified official scientific site.	0	0	1	1	1
886	friends	0	0	1	1	1
887	Social media.	0	0	1	1	1
888	Social media.	0	0	1	1	1
889	Nutritionist	0	0	1	1	1
890	Nutritionist	0	0	1	1	1
891	Nutritionist, Social media.	0	0	1	1	1
892	Social media.	0	0	1	1	1
893	Social media., Certified official scientific site.	0	0	1	1	1
894	Nutritionist, Social media., Certified official scientific site.	0	0	1	1	1
895	Social media., Certified official scientific site.	0	0	1	1	1
896	friends	0	0	1	1	1
897	Nutritionist, Certified official scientific site.	0	0	1	1	1
898	Nutritionist, Certified official scientific site.	0	0	1	1	1
899	Certified official scientific site.	0	0	1	1	1
900	Nutritionist	0	0	1	1	1
901	Nutritionist	0	0	1	1	1
902	Nutritionist, Social media., Certified official scientific site.	0	0	1	1	1
903	Sports coach.	0	0	1	1	1
904	Certified official scientific site.	0	0	1	1	1
905	Sports coach., Certified official scientific site.	0	1	0	0	0
906	Nutritionist, friends, Social media.	0	1	0	0	0
907	Social media.	0	1	0	0	0
908	friends, Social media.	0	1	0	0	0
909	Nutritionist, Social media.	0	1	0	0	0
910	Nutritionist, Sports coach., Certified official scientific site.	0	1	0	0	0
911	Social media.	0	1	0	0	0
912	Nutritionist, friends, Social media.	0	1	0	0	0
913	Certified official scientific site.	0	1	0	0	0
914	Sports coach., friends, Social media.	0	1	0	0	0
915	Nutritionist, Certified official scientific site.	0	1	0	0	0
916	Nutritionist, Certified official scientific site.	0	1	0	0	0
917	Sports coach., friends, Social media.	0	1	0	0	0
918	Sports coach.	0	1	0	0	0
919	Nutritionist, Sports coach., Social media., Certified official scientific site.	0	1	0	0	0
920	Nutritionist	0	1	0	0	0
921	Certified official scientific site.	0	1	0	0	0
922	Nutritionist	0	1	0	0	0
923	Nutritionist, friends, Certified official scientific site.	0	1	0	0	0
924	Certified official scientific site.	0	1	0	0	0
925	Nutritionist	0	1	0	0	0
926	Nutritionist, Sports coach.	0	1	0	0	0
927	Social media.	0	1	0	0	0
928	Nutritionist	0	1	0	0	0
929	Nutritionist	0	1	0	0	0
930	Social media.	0	1	0	0	0
931	Nutritionist, friends, Certified official scientific site.	0	1	0	0	0
932	friends	0	1	0	0	0
933	Social media.	0	1	0	0	0
934	Nutritionist, Social media.	0	1	0	0	0
935	Nutritionist, Social media.	0	1	0	0	0
936	Nutritionist, Social media.	0	1	0	0	0
937	Sports coach., Social media.	0	1	0	0	0
938	Sports coach., Social media.	0	1	0	0	0
939	Nutritionist	0	1	0	0	0
940	friends	0	1	0	0	0
941	Nutritionist	0	1	0	0	0
942	Certified official scientific site.	0	1	0	0	0
943	friends, Social media., Certified official scientific site.	0	1	0	0	0
944	Nutritionist, friends, Social media., Certified official scientific site.	0	1	0	0	0
945	Nutritionist, friends, Social media., Certified official scientific site.	0	1	0	0	0
946	Certified official scientific site.	0	1	0	0	0
947	Nutritionist, Sports coach., friends	0	1	0	0	0
948	Nutritionist	0	1	0	0	0
949	Social media.	0	1	0	0	0
950	Certified official scientific site.	0	1	0	0	0
951	Nutritionist, Sports coach., friends	0	1	0	0	0
952	Sports coach., friends, Social media.	0	1	0	0	0
953	Social media.	0	1	0	0	0
954	Sports coach., Certified official scientific site.	0	1	0	0	0
955	friends	0	1	0	0	0
956	Nutritionist, Social media.	0	1	0	0	0
957	Nutritionist, Sports coach.	0	1	0	0	0
958	friends	0	1	0	0	0
959	Social media.	0	1	0	0	0
960	Nutritionist, Social media.	0	1	0	0	0
961	Certified official scientific site.	0	1	0	0	0
962	Nutritionist, Certified official scientific site.	0	1	0	0	0
963	Social media.	0	1	0	0	0
964	Nutritionist	0	1	0	0	0
965	Social media.	0	1	0	0	0
966	Social media.	0	1	0	0	0
967	Nutritionist, friends, Social media.	0	1	0	0	0
968	Nutritionist	0	1	0	0	0
969	Social media.	0	1	0	0	0
970	Social media.	0	1	0	0	0
971	Sports coach., Social media.	0	1	0	0	0
972	Nutritionist	0	1	0	0	0
973	Nutritionist	0	1	0	0	0
974	friends	0	1	0	0	0
975	Certified official scientific site.	0	1	0	0	0
976	Sports coach.	0	1	0	0	0
977	Nutritionist, Sports coach.	0	1	0	0	0
978	friends	0	1	0	0	0
979	friends	0	1	0	0	0
980	Certified official scientific site.	0	1	0	0	0
981	friends	0	1	0	0	0
982	Nutritionist, friends, Social media., Certified official scientific site.	0	1	0	0	0
983	Nutritionist, Social media.	0	1	0	0	0
984	friends, Social media.	0	1	0	0	0
985	Social media.	0	1	0	0	0
986	Social media.	0	1	0	0	0
987	friends, Social media.	0	1	0	0	0
988	Nutritionist	0	1	0	0	0
989	friends, Social media.	0	1	0	0	0
990	Nutritionist, Certified official scientific site.	0	1	0	0	0
991	Social media., Certified official scientific site.	0	1	0	0	0
992	Sports coach., friends, Social media.	0	1	0	0	0
993	Nutritionist	0	1	0	0	0
994	Nutritionist, Certified official scientific site.	0	1	0	0	0
995	Nutritionist	0	1	0	0	0
996	Nutritionist	0	1	0	0	0
997	friends, Social media.	0	1	0	0	0
998	Nutritionist, friends, Social media., Certified official scientific site.	0	1	0	0	0
999	Nutritionist, Sports coach.	0	1	0	0	0
1000	Nutritionist	0	1	0	0	0
1001	Nutritionist	0	1	0	0	0
1002	Nutritionist, friends	0	1	0	0	0
1003	Nutritionist	0	1	0	0	0
1004	Nutritionist, friends	0	1	0	0	0
1005	Nutritionist, friends, Social media.	0	1	0	0	0
1006	Nutritionist	0	1	0	0	0
1007	Sports coach.	0	1	0	0	0
1008	friends, Social media., Certified official scientific site.	0	1	0	0	0
1009	Certified official scientific site.	0	1	0	0	0
1010	Nutritionist, Sports coach., Certified official scientific site.	0	1	0	0	0
1011	Nutritionist, Sports coach., Certified official scientific site.	0	1	0	0	0
1012	Nutritionist, Certified official scientific site.	0	1	0	0	0
1013	Certified official scientific site.	0	1	0	0	0
1014	Sports coach., friends, Social media.	0	1	0	0	0
1015	Certified official scientific site.	0	1	0	0	0
1016	Sports coach., friends, Social media.	0	1	0	0	0
1017	Certified official scientific site.	0	1	0	0	0
1018	Sports coach.	0	1	0	0	0
1019	Nutritionist, Sports coach.	0	1	0	0	0
1020	Social media.	0	1	0	0	0
1021	friends	0	1	0	0	0
1022	Nutritionist, Sports coach.	0	1	0	0	0
1023	Sports coach., Social media.	0	1	0	0	0
1024	Nutritionist, Certified official scientific site.	0	1	0	0	0
1025	Sports coach., friends, Social media., Certified official scientific site.	0	1	0	0	0
1026	Nutritionist, friends, Certified official scientific site.	0	1	0	0	0
1027	Nutritionist, Certified official scientific site.	0	1	0	0	0
1028	Nutritionist, friends	0	1	0	0	0
1029	friends	0	1	0	0	0
1030	Sports coach., Social media.	0	1	0	0	0
1031	Sports coach.	0	1	0	0	0
1032	Sports coach., friends	0	1	0	0	0
1033	Certified official scientific site.	0	1	0	0	0
1034	Nutritionist, Social media.	0	1	0	0	0
1035	friends	0	1	0	0	0
1036	Nutritionist, Sports coach.	0	1	0	0	0
1037	Nutritionist, friends, Social media.	0	1	0	0	0
1038	Nutritionist, Sports coach., friends	0	1	0	0	0
1039	Nutritionist, Certified official scientific site.	0	1	0	0	0
1040	Sports coach., friends	0	1	0	0	0
1041	friends, Social media.	0	1	0	0	0
1042	Certified official scientific site.	0	1	0	0	0
1043	Nutritionist, Sports coach., friends	0	1	0	0	0
1044	Nutritionist, Sports coach.	0	1	0	0	0
1045	friends, Social media.	0	1	0	0	0
1046	Social media.	0	1	0	0	0
1047	Social media.	0	1	0	0	0
1048	Nutritionist, Certified official scientific site.	0	1	0	0	0
1049	Social media.	0	1	0	0	0
1050	Sports coach., friends, Social media.	0	1	0	0	0
1051	Nutritionist, Sports coach., friends, Social media.	0	1	0	0	0
1052	Social media.	0	1	0	0	0
1053	Nutritionist, Sports coach., Social media.	0	1	0	0	0
1054	Social media.	0	1	0	0	0
1055	friends, Social media., Certified official scientific site.	0	1	0	0	0
1056	Social media.	0	1	0	0	0
1057	friends, Social media.	0	1	0	0	0
1058	friends, Social media.	0	1	0	0	0
1059	Certified official scientific site.	0	1	0	0	0
1060	Sports coach.	0	1	0	0	0
1061	friends, Certified official scientific site.	0	1	0	0	0
1062	Nutritionist, Certified official scientific site.	0	1	0	0	0
1063	Nutritionist, Sports coach.	0	1	0	0	0
1064	Nutritionist, Sports coach.	0	1	0	0	0
1065	Certified official scientific site.	0	1	0	0	0
1066	Certified official scientific site.	0	1	0	0	0
1067	Sports coach.	0	1	0	0	0
1068	Social media.	0	1	0	0	0
1069	Sports coach., Social media.	0	1	0	0	0
1070	Certified official scientific site.	0	1	0	0	0
1071	Social media.	0	1	0	0	0
1072	Social media.	0	1	0	0	0
1073	friends	0	1	0	0	0
1074	Nutritionist, friends, Social media.	0	1	0	0	0
1075	Social media.	0	1	0	0	0
1076	Social media.	0	1	0	0	0
1077	Nutritionist	0	1	0	0	0
1078	Nutritionist	0	1	0	0	0
1079	Nutritionist, Sports coach., friends, Certified official scientific site.	0	1	0	0	0
1080	Nutritionist, friends, Social media.	0	1	0	0	0
1081	Nutritionist	0	1	0	0	0
1082	friends	0	1	0	0	0
1083	friends, Social media., Certified official scientific site.	0	1	0	0	0
1084	Sports coach.	0	1	0	0	0
1085	Sports coach., friends, Social media., Certified official scientific site.	0	1	0	0	0
1086	Social media.	0	1	0	0	0
1087	Nutritionist, Social media., Certified official scientific site.	0	1	0	0	0
1088	Nutritionist, friends, Social media., Certified official scientific site.	0	1	0	0	0
1089	Nutritionist	0	1	0	0	0
1090	Nutritionist	0	1	0	0	0
1091	Nutritionist	0	1	0	0	0
1092	Nutritionist, Certified official scientific site.	0	1	0	0	0
1093	Certified official scientific site.	0	1	0	0	0
1094	friends, Social media.	0	1	0	0	0
1095	Certified official scientific site.	0	1	0	0	0
1096	Nutritionist, Sports coach.	0	1	0	0	0
1097	Certified official scientific site.	0	1	0	0	0
1098	Nutritionist, Sports coach., Social media., Certified official scientific site.	0	1	0	0	0
1099	Certified official scientific site.	0	1	0	0	0
1100	friends	0	1	0	0	0
1101	Social media.	0	1	0	0	0
1102	Nutritionist, friends, Social media.	0	1	0	0	0
1103	Nutritionist	0	1	0	0	0
1104	Nutritionist	0	1	0	0	0
1105	Nutritionist, Sports coach., Social media., Certified official scientific site.	0	1	0	0	0
1106	Nutritionist	0	1	0	0	0
1107	Sports coach., Social media.	0	1	0	0	0
1108	Nutritionist, Social media.	0	1	0	0	0
1109	Nutritionist, friends, Social media.	0	1	0	0	0
1110	Nutritionist	0	1	0	0	0
1111	Social media.	0	1	0	0	0
1112	Nutritionist, Certified official scientific site.	0	1	0	0	0
1113	Social media.	0	1	0	0	0
1114	friends, Social media.	0	1	0	0	0
1115	friends	0	1	0	0	0
1116	Social media.	0	1	0	0	0
1117	Certified official scientific site.	0	1	0	0	0
1118	Nutritionist, Sports coach., Social media.	0	1	0	0	0
1119	Certified official scientific site.	0	1	0	0	0
1120	Sports coach.	0	1	0	0	0
1121	Nutritionist, Sports coach., friends, Social media., Certified official scientific site.	0	1	0	0	0
1122	friends, Social media.	0	1	0	0	0
1123	Nutritionist, Sports coach., friends, Social media., Certified official scientific site.	0	1	0	0	0
1124	Social media.	0	1	0	0	0
1125	friends	0	1	0	0	0
1126	Nutritionist, Sports coach.	0	1	0	0	0
1127	Nutritionist, Social media.	0	1	0	0	0
1128	Sports coach., friends, Social media.	0	1	0	0	0
1129	Social media.	0	1	0	0	0
1130	Nutritionist	0	1	0	0	0
1131	Sports coach.	0	1	0	0	0
1132	Nutritionist, friends, Social media.	0	1	0	0	0
1133	Social media.	0	1	0	0	0
1134	friends	0	1	0	0	0
1135	Certified official scientific site.	0	1	0	0	0
1136	Social media., Certified official scientific site.	0	1	0	0	0
1137	Nutritionist, friends, Certified official scientific site.	0	1	0	0	0
1138	Social media., Certified official scientific site.	0	1	0	0	0
1139	friends, Social media.	0	1	0	0	0
1140	friends, Social media.	0	1	0	0	0
1141	Certified official scientific site.	0	1	0	0	0
1142	friends	0	1	0	0	0
1143	Certified official scientific site.	0	1	0	0	0
1144	Social media.	0	1	0	0	0
1145	friends, Social media.	0	1	0	0	0
1146	Nutritionist	0	1	0	0	0
1147	Nutritionist, Social media.	0	1	0	0	0
1148	Social media.	0	1	0	0	0
1149	friends	0	1	0	0	0
1150	Sports coach., friends, Social media.	0	1	0	0	0
1151	Nutritionist, Sports coach., Social media., Certified official scientific site.	0	1	0	0	0
1152	friends, Social media.	0	1	0	0	0
1153	Nutritionist, friends	0	1	0	0	0
1154	Sports coach.	0	1	0	0	0
1155	Sports coach.	0	1	0	0	0
1156	Nutritionist	0	1	0	0	0
1157	friends	0	1	0	0	0
1158	Social media.	0	1	0	0	0
1159	Nutritionist	0	1	0	0	0
1160	Nutritionist	0	1	0	0	0
1161	Nutritionist	0	1	0	0	0
1162	Certified official scientific site.	0	1	0	0	0
1163	Social media., Certified official scientific site.	0	1	0	0	0
1164	Nutritionist, Social media.	0	1	0	0	0
1165	Nutritionist	0	1	0	0	0
1166	Sports coach., friends	0	1	0	0	0
1167	Social media.	0	1	0	0	0
1168	Nutritionist, Sports coach., Social media.	0	1	0	0	0
1169	Social media.	0	1	0	0	0
1170	Nutritionist, friends, Certified official scientific site.	0	1	0	0	0
1171	Nutritionist, Sports coach., friends	0	1	0	0	0
1172	Nutritionist	0	1	0	0	0
1173	Social media.	0	1	0	0	0
1174	Nutritionist, Social media.	0	1	0	0	0
1175	Nutritionist	0	1	0	0	0
1176	Nutritionist	0	1	0	0	0
1177	Nutritionist, Sports coach., Social media.	0	1	0	0	0
1178	Sports coach., friends, Social media.	0	1	0	0	0
1179	Nutritionist, Social media.	0	1	0	0	0
1180	Nutritionist, Social media.	0	1	0	0	0
1181	Social media.	0	1	0	0	0
1182	Sports coach.	0	1	0	0	0
1183	Nutritionist	0	1	0	0	0
1184	Nutritionist	0	1	0	0	0
1185	Nutritionist, friends, Social media.	0	1	0	0	0
1186	Sports coach., friends, Social media.	0	1	0	0	0
1187	Certified official scientific site.	0	1	0	0	0
1188	Social media.	0	1	0	0	0
1189	Sports coach., friends, Social media.	0	1	0	0	0
1190	Nutritionist	0	1	0	0	0
1191	Certified official scientific site.	0	1	0	0	0
1192	Social media.	0	1	0	0	0
1193	Nutritionist	0	1	0	0	0
1194	Certified official scientific site.	0	1	0	0	0
1195	Certified official scientific site.	0	1	0	0	0
1196	Social media.	0	1	0	0	1
1197	Nutritionist, friends, Social media.	0	1	0	0	1
1198	Sports coach.	0	1	0	0	1
1199	Social media.	0	1	0	0	1
1200	Nutritionist, Sports coach., friends, Social media., Certified official scientific site.	0	1	0	0	1
1201	Nutritionist	0	1	0	0	1
1202	Nutritionist, Sports coach.	0	1	0	0	1
1203	Nutritionist	0	1	0	0	1
1204	Certified official scientific site.	0	1	0	0	1
1205	Nutritionist, Social media.	0	1	0	0	1
1206	Nutritionist, Social media.	0	1	0	0	1
1207	Social media.	0	1	0	0	1
1208	friends, Social media., Certified official scientific site.	0	1	0	0	1
1209	Sports coach.	0	1	0	0	1
1210	friends	0	1	0	0	1
1211	Certified official scientific site.	0	1	0	0	1
1212	Nutritionist, Social media.	0	1	0	0	1
1213	Certified official scientific site.	0	1	0	0	1
1214	friends, Social media., Certified official scientific site.	0	1	0	0	1
1215	Certified official scientific site.	0	1	0	0	1
1216	Nutritionist, Sports coach.	0	1	0	0	1
1217	Nutritionist	0	1	0	0	1
1218	Nutritionist	0	1	0	0	1
1219	friends, Social media.	0	1	0	0	1
1220	friends, Social media.	0	1	0	0	1
1221	Nutritionist, Social media., Certified official scientific site.	0	1	0	0	1
1222	Sports coach.	0	1	0	0	1
1223	Nutritionist, Sports coach.	0	1	0	0	1
1224	Nutritionist, Sports coach., Social media.	0	1	0	0	1
1225	Nutritionist	0	1	0	0	1
1226	Social media.	0	1	0	0	1
1227	Nutritionist, Social media., Certified official scientific site.	0	1	0	0	1
1228	friends, Social media.	0	1	0	0	1
1229	Social media.	0	1	0	0	1
1230	Social media.	0	1	0	0	1
1231	Social media.	0	1	0	0	1
1232	Nutritionist, Sports coach., Social media., Certified official scientific site.	0	1	0	0	1
1233	Sports coach., friends	0	1	0	0	1
1234	Nutritionist	0	1	1	0	0
1235	Sports coach., Social media., Certified official scientific site.	0	1	1	0	0
1236	Sports coach., Social media.	0	1	1	0	0
1237	Nutritionist, Sports coach., Certified official scientific site.	0	1	1	0	0
1238	Certified official scientific site.	0	1	1	0	0
1239	Nutritionist, Social media., Certified official scientific site.	0	1	1	0	0
1240	Sports coach.	0	1	1	0	0
1241	Nutritionist, Sports coach., Social media.	0	1	1	0	0
1242	Sports coach.	0	1	1	0	0
1243	Nutritionist	0	1	1	0	0
1244	Sports coach.	0	1	1	0	0
1245	Nutritionist	0	1	1	0	0
1246	Nutritionist	0	1	1	0	0
1247	Nutritionist	0	1	1	0	0
1248	Nutritionist	0	1	1	0	0
1249	Nutritionist	0	1	1	0	0
1250	Nutritionist, Social media., Certified official scientific site.	0	1	1	0	0
1251	Nutritionist	0	1	1	0	0
1252	Nutritionist	0	1	1	0	0
1253	Sports coach., Social media.	0	1	1	0	0
1254	Nutritionist	0	1	1	0	0
1255	Social media.	0	1	1	0	0
1256	Social media.	0	1	1	0	0
1257	friends, Social media.	0	1	1	0	0
1258	Nutritionist	0	1	1	0	0
1259	Nutritionist	0	1	1	0	0
1260	Nutritionist	0	1	1	0	0
1261	Nutritionist	0	1	1	0	0
1262	Social media.	0	1	1	0	0
1263	Social media.	0	1	1	0	0
1264	Social media.	0	1	1	0	0
1265	Nutritionist	0	1	1	0	0
1266	Nutritionist, Certified official scientific site.	0	1	1	0	0
1267	Sports coach., Social media.	0	1	1	0	0
1268	Social media.	0	1	1	0	0
1269	Social media.	0	1	1	0	0
1270	Social media.	0	1	1	0	0
1271	friends, Social media.	0	1	1	0	0
1272	friends	0	1	1	0	0
1273	Social media.	0	1	1	0	0
1274	Sports coach., Social media.	0	1	1	0	0
1275	Social media.	0	1	1	0	0
1276	friends, Social media.	0	1	1	0	1
1277	Nutritionist, Social media.	0	1	1	0	1
1278	Sports coach.	0	1	1	0	1
1279	Social media.	0	1	1	0	1
1280	Social media.	0	1	1	0	1
1281	Social media.	0	1	1	0	1
1282	friends	0	1	1	0	1
1283	Sports coach., friends	0	1	1	0	1
1284	Social media.	0	1	1	0	1
1285	friends	0	1	1	0	1
1286	Nutritionist	0	1	1	1	0
1287	Social media.	0	1	1	1	0
1288	friends, Social media., Certified official scientific site.	0	1	1	1	0
1289	Sports coach., friends	0	1	1	1	0
1290	Sports coach.	0	1	1	1	0
1291	Social media., Certified official scientific site.	0	1	1	1	0
1292	Sports coach.	0	1	1	1	0
1293	Sports coach.	0	1	1	1	0
1294	Nutritionist, Sports coach., Certified official scientific site.	0	1	1	1	0
1295	Social media., Certified official scientific site.	0	1	1	1	0
1296	Certified official scientific site.	0	1	1	1	0
1297	Nutritionist	0	1	1	1	0
1298	Sports coach., Social media., Certified official scientific site.	0	1	1	1	0
1299	Sports coach.	0	1	1	1	0
1300	friends, Certified official scientific site.	0	1	1	1	0
1301	Sports coach., Social media.	0	1	1	1	0
1302	Nutritionist	0	1	1	1	0
1303	Social media.	0	1	1	1	0
1304	Nutritionist, Sports coach.	0	1	1	1	0
1305	Nutritionist, friends, Social media., Certified official scientific site.	0	1	1	1	0
1306	Social media., Certified official scientific site.	0	1	1	1	0
1307	Social media.	0	1	1	1	0
1308	Nutritionist	0	1	1	1	0
1309	Sports coach.	0	1	1	1	0
1310	Nutritionist, Sports coach., friends	0	1	1	1	0
1311	Sports coach.	0	1	1	1	0
1312	Nutritionist, friends	0	1	1	1	0
1313	Nutritionist, Sports coach., friends	0	1	1	1	0
1314	Certified official scientific site.	0	1	1	1	0
1315	Nutritionist, Sports coach., friends, Social media.	0	1	1	1	0
1316	Social media.	0	1	1	1	0
1317	Certified official scientific site.	0	1	1	1	0
1318	Sports coach.	0	1	1	1	0
1319	Social media.	0	1	1	1	0
1320	Nutritionist	0	1	1	1	0
1321	Social media.	0	1	1	1	0
1322	Nutritionist, Sports coach.	0	1	1	1	0
1323	Nutritionist, Sports coach.	0	1	1	1	0
1324	friends, Social media.	0	1	1	1	0
1325	Nutritionist, friends	0	1	1	1	0
1326	Social media.	0	1	1	1	0
1327	friends, Social media.	0	1	1	1	0
1328	Nutritionist	0	1	1	1	0
1329	Nutritionist, Sports coach., Social media., Certified official scientific site.	0	1	1	1	0
1330	friends, Social media.	0	1	1	1	0
1331	friends	0	1	1	1	0
1332	Social media.	0	1	1	1	0
1333	friends	0	1	1	1	0
1334	Nutritionist, friends, Social media.	0	1	1	1	0
1335	Certified official scientific site.	0	1	1	1	0
1336	Nutritionist, friends, Social media., Certified official scientific site.	0	1	1	1	0
1337	Nutritionist, friends, Social media.	0	1	1	1	0
1338	friends, Social media.	0	1	1	1	0
1339	friends, Social media.	0	1	1	1	0
1340	Social media.	0	1	1	1	0
1341	Social media.	0	1	1	1	0
1342	friends, Social media.	0	1	1	1	0
1343	Social media.	0	1	1	1	0
1344	Nutritionist	0	1	1	1	0
1345	Nutritionist, Certified official scientific site.	0	1	1	1	0
1346	Certified official scientific site.	0	1	1	1	0
1347	Social media.	0	1	1	1	0
1348	Sports coach.	0	1	1	1	0
1349	Social media.	0	1	1	1	0
1350	Nutritionist, Sports coach.	0	1	1	1	0
1351	Nutritionist, Sports coach.	0	1	1	1	0
1352	Social media.	0	1	1	1	0
1353	Social media.	0	1	1	1	0
1354	friends, Social media.	0	1	1	1	1
1355	Nutritionist, Certified official scientific site.	0	1	1	1	1
1356	Sports coach.	0	1	1	1	1
1357	Nutritionist, Sports coach., Certified official scientific site.	0	1	1	1	1
1358	Nutritionist	0	1	1	1	1
1359	Nutritionist	0	1	1	1	1
1360	Sports coach.	0	1	1	1	1
1361	Nutritionist, friends, Social media., Certified official scientific site.	0	1	1	1	1
1362	Sports coach.	0	1	1	1	1
1363	Social media.	0	1	1	1	1
1364	Sports coach., friends, Social media., Certified official scientific site.	0	1	1	1	1
1365	Nutritionist, Sports coach.	0	1	1	1	1
1366	Nutritionist	0	1	1	1	1
1367	Sports coach.	0	1	1	1	1
1368	Sports coach.	0	1	1	1	1
1369	Sports coach.	0	1	1	1	1
1370	Nutritionist, Sports coach.	0	1	1	1	1
1371	Social media.	0	1	1	1	1
1372	Nutritionist, Sports coach., Certified official scientific site.	0	1	0	1	0
1373	Nutritionist, Certified official scientific site.	0	1	0	1	0
1374	Nutritionist, Sports coach., Social media.	0	1	0	1	0
1375	Nutritionist	0	1	0	1	0
1376	Sports coach.	0	1	0	1	0
1377	Sports coach., friends, Social media.	0	1	0	1	0
1378	friends	0	1	0	1	0
1379	Sports coach., friends, Social media.	0	1	0	1	0
1380	friends	0	1	0	1	0
1381	Nutritionist, Sports coach., Certified official scientific site.	0	1	0	1	0
1382	Nutritionist, Sports coach., Certified official scientific site.	0	1	0	1	0
1383	friends, Social media.	0	1	0	1	0
1384	friends, Social media., Certified official scientific site.	0	1	0	1	0
1385	friends, Social media.	0	1	0	1	0
1386	Nutritionist	0	1	0	1	0
1387	Certified official scientific site.	0	1	0	1	0
1388	Nutritionist	0	1	0	1	0
1389	Social media.	0	1	0	1	0
1390	Nutritionist	0	1	0	1	0
1391	Social media.	0	1	0	1	0
1392	Nutritionist	0	1	0	1	0
1393	Nutritionist	0	1	0	1	0
1394	Nutritionist, Social media., Certified official scientific site.	0	1	0	1	0
1395	Nutritionist, friends, Certified official scientific site.	0	1	0	1	0
1396	Nutritionist, Certified official scientific site.	0	1	0	1	0
1397	Nutritionist, Sports coach., Certified official scientific site.	0	1	0	1	0
1398	Nutritionist	0	1	0	1	0
1399	friends	0	1	0	1	0
1400	Certified official scientific site.	0	1	0	1	0
1401	Nutritionist	0	1	0	1	0
1402	Nutritionist, Certified official scientific site.	0	1	0	1	0
1403	Nutritionist, Sports coach., Certified official scientific site.	0	1	0	1	0
1404	friends	0	1	0	1	0
1405	Certified official scientific site.	0	1	0	1	0
1406	Social media.	0	1	0	1	0
1407	friends, Social media.	0	1	0	1	0
1408	Certified official scientific site.	0	1	0	1	0
1409	Certified official scientific site.	0	1	0	1	0
1410	Certified official scientific site.	0	1	0	1	0
1411	Nutritionist, Certified official scientific site.	0	1	0	1	0
1412	Certified official scientific site.	0	1	0	1	0
1413	friends	0	1	0	1	0
1414	Nutritionist	0	1	0	1	0
1415	friends	0	1	0	1	0
1416	Sports coach.	0	1	0	1	0
1417	Social media.	0	1	0	1	0
1418	Social media.	0	1	0	1	0
1419	friends	0	1	0	1	0
1420	Social media.	0	1	0	1	0
1421	Nutritionist	0	1	0	1	0
1422	friends	0	1	0	1	0
1423	friends	0	1	0	1	0
1424	friends	0	1	0	1	0
1425	Sports coach.	0	1	0	1	0
1426	Nutritionist	0	1	0	1	0
1427	Nutritionist, Social media., Certified official scientific site.	0	1	0	1	0
1428	Nutritionist, Sports coach., Social media., Certified official scientific site.	0	1	0	1	0
1429	Nutritionist, Sports coach., Social media., Certified official scientific site.	0	1	0	1	0
1430	Nutritionist, Sports coach., Social media., Certified official scientific site.	0	1	0	1	0
1431	Nutritionist, Sports coach., Social media., Certified official scientific site.	0	1	0	1	0
1432	Nutritionist, Sports coach., Social media., Certified official scientific site.	0	1	0	1	0
1433	Nutritionist, Sports coach., Social media.	0	1	0	1	0
1434	Nutritionist, Social media.	0	1	0	1	0
1435	Certified official scientific site.	0	1	0	1	0
1436	Nutritionist, Social media., Certified official scientific site.	0	1	0	1	0
1437	Social media., Certified official scientific site.	0	1	0	1	0
1438	Nutritionist, Social media., Certified official scientific site.	0	1	0	1	0
1439	Nutritionist	0	1	0	1	0
1440	Social media.	0	1	0	1	0
1441	Certified official scientific site.	0	1	0	1	1
1442	Nutritionist	0	1	0	1	1
1443	Social media.	0	1	0	1	1
1444	Certified official scientific site.	0	1	0	1	1
1445	Nutritionist	0	1	0	1	1
1446	Social media.	0	1	0	1	1
1447	Social media.	0	1	0	1	1
1448	Sports coach., friends, Social media.	0	1	0	1	1
1449	friends	0	1	0	1	1
1450	Sports coach., Social media.	0	1	0	1	1
1451	Sports coach.	0	1	0	1	1
1452	Sports coach.	0	1	0	1	1
1453	friends, Social media.	0	1	0	1	1
1454	Sports coach., friends, Social media., Certified official scientific site.	0	1	0	1	1
1455	Sports coach.	0	1	0	1	1
1456	Social media.	0	1	0	1	1
1457	Nutritionist	0	1	0	1	1
1458	Sports coach., Social media.	0	1	0	1	1
1459	Nutritionist, Sports coach., Certified official scientific site.	0	1	0	1	1
1460	Sports coach.	0	1	0	1	1
1461	Social media., Certified official scientific site.	0	1	0	1	1
1462	Nutritionist, Certified official scientific site.	0	1	0	1	1
1463	Nutritionist, Certified official scientific site.	0	1	0	1	1
1464	friends, Social media.	0	1	0	1	1
1465	Nutritionist, Sports coach., Certified official scientific site.	0	1	0	1	1
1466	Social media.	0	1	0	1	1
1467	Nutritionist	0	1	0	1	1
1468	Social media.	0	1	0	1	1
1469	friends, Social media.	0	1	0	1	1
1470	Nutritionist, Sports coach., friends, Social media., Certified official scientific site.	0	1	0	1	1
1471	Nutritionist, Certified official scientific site.	0	1	0	1	1
1472	Sports coach., friends, Social media.	1	0	0	0	0
1473	Sports coach., friends	1	0	0	0	0
1474	friends, Social media.	1	0	0	0	0
1475	friends, Social media.	1	0	0	0	0
1476	Social media.	1	0	0	0	0
1477	Nutritionist, Social media.	1	0	0	0	0
1478	Social media.	1	0	0	0	0
1479	Nutritionist, Sports coach., Certified official scientific site.	1	0	0	0	0
1480	Nutritionist	1	0	0	0	0
1481	Sports coach., friends, Social media.	1	0	0	0	0
1482	Nutritionist, Certified official scientific site.	1	0	0	0	0
1483	Nutritionist, Sports coach., friends, Social media., Certified official scientific site.	1	0	0	0	0
1484	Certified official scientific site.	1	0	0	0	0
1485	Social media., Certified official scientific site.	1	0	0	0	0
1486	Certified official scientific site.	1	0	0	0	0
1487	Nutritionist, Sports coach., friends, Social media.	1	0	0	0	0
1488	Sports coach., Social media., Certified official scientific site.	1	0	0	0	0
1489	Nutritionist, Sports coach., friends, Social media., Certified official scientific site.	1	0	0	0	0
1490	Social media.	1	0	0	0	0
1491	Social media.	1	0	0	0	0
1492	Sports coach.	1	0	0	0	0
1493	Certified official scientific site.	1	0	0	0	0
1494	Nutritionist, friends, Social media., Certified official scientific site.	1	0	0	0	0
1495	friends	1	0	0	0	0
1496	Certified official scientific site.	1	0	0	0	0
1497	Nutritionist, friends, Social media., Certified official scientific site.	1	0	0	0	0
1498	friends, Social media., Certified official scientific site.	1	0	0	0	0
1499	friends, Social media., Certified official scientific site.	1	0	0	0	0
1500	friends	1	0	0	0	0
1501	Certified official scientific site.	1	0	0	0	0
1502	friends	1	0	0	0	0
1503	Social media.	1	0	0	0	0
1504	Sports coach., Social media., Certified official scientific site.	1	0	0	0	0
1505	Nutritionist, Social media.	1	0	0	0	0
1506	Social media.	1	0	0	0	0
1507	Certified official scientific site.	1	0	0	0	0
1508	Nutritionist, Certified official scientific site.	1	0	0	0	0
1509	Nutritionist, Sports coach., friends, Social media., Certified official scientific site.	1	0	0	0	0
1510	Sports coach.	1	0	0	0	0
1511	Sports coach., friends, Social media.	1	0	0	0	0
1512	Nutritionist, Sports coach.	1	0	0	0	0
1513	Sports coach., friends, Social media.	1	0	0	0	0
1514	Sports coach., friends, Social media.	1	0	0	0	0
1515	Certified official scientific site.	1	0	0	0	0
1516	Nutritionist, Sports coach., friends, Social media.	1	0	0	0	0
1517	friends, Social media., Certified official scientific site.	1	0	0	0	0
1518	Nutritionist	1	0	0	0	0
1519	Sports coach.	1	0	0	0	0
1520	friends, Social media.	1	0	0	0	0
1521	Social media.	1	0	0	0	0
1522	friends, Social media.	1	0	0	0	0
1523	Sports coach., friends	1	0	0	0	0
1524	Nutritionist, Sports coach., Social media., Certified official scientific site.	1	0	0	0	0
1525	friends, Social media.	1	0	0	0	0
1526	friends, Certified official scientific site.	1	0	0	0	0
1527	Sports coach., Social media.	1	0	0	0	0
1528	Certified official scientific site.	1	0	0	0	0
1529	Nutritionist, Social media., Certified official scientific site.	1	0	0	0	0
1530	Nutritionist	1	0	0	0	0
1531	Nutritionist, Sports coach.	1	0	0	0	0
1532	Nutritionist, Certified official scientific site.	1	0	0	0	0
1533	Nutritionist, Certified official scientific site.	1	0	0	0	0
1534	Sports coach., friends, Social media., Certified official scientific site.	1	0	0	0	0
1535	Nutritionist	1	0	0	0	0
1536	Nutritionist	1	0	0	0	0
1537	Nutritionist, Social media., Certified official scientific site.	1	0	0	0	0
1538	Certified official scientific site.	1	0	0	0	0
1539	Sports coach., friends	1	0	0	0	0
1540	Sports coach., friends	1	0	0	0	0
1541	Sports coach., Social media., Certified official scientific site.	1	0	0	0	0
1542	Social media.	1	0	0	0	0
1543	Social media.	1	0	0	0	0
1544	Social media.	1	0	0	0	0
1545	friends	1	0	0	0	0
1546	friends	1	0	0	0	0
1547	Sports coach.	1	0	0	0	0
1548	friends	1	0	0	0	0
1549	Certified official scientific site.	1	0	0	0	0
1550	friends	1	0	0	0	0
1551	Nutritionist	1	0	0	0	0
1552	Social media.	1	0	0	0	0
1553	Sports coach., Social media.	1	0	0	0	0
1554	Nutritionist	1	0	0	0	0
1555	Certified official scientific site.	1	0	0	0	0
1556	Nutritionist, Sports coach.	1	0	0	0	0
1557	Sports coach.	1	0	0	0	0
1558	Nutritionist	1	0	0	0	0
1559	Nutritionist	1	0	0	0	0
1560	Nutritionist	1	0	0	0	0
1561	Social media.	1	0	0	0	0
1562	Nutritionist, Social media.	1	0	0	0	0
1563	Nutritionist	1	0	0	0	0
1564	Nutritionist	1	0	0	0	0
1565	friends, Social media., Certified official scientific site.	1	0	0	0	0
1566	Nutritionist	1	0	0	0	0
1567	Nutritionist	1	0	0	0	0
1568	Certified official scientific site.	1	0	0	0	0
1569	Nutritionist	1	0	0	0	0
1570	Sports coach., Certified official scientific site.	1	0	0	0	0
1571	friends, Social media.	1	0	0	0	0
1572	Social media.	1	0	0	0	0
1573	Nutritionist, Sports coach.	1	0	0	0	0
1574	friends	1	0	0	0	0
1575	Nutritionist, Social media.	1	0	0	0	0
1576	Nutritionist, Sports coach., friends, Social media., Certified official scientific site.	1	0	0	0	0
1577	Sports coach.	1	0	0	0	0
1578	Sports coach., Certified official scientific site.	1	0	0	0	0
1579	Social media.	1	0	0	0	0
1580	friends	1	0	0	0	0
1581	Certified official scientific site.	1	0	0	0	0
1582	Nutritionist	1	0	0	0	0
1583	Nutritionist, Certified official scientific site.	1	0	0	0	0
1584	Nutritionist	1	0	0	0	0
1585	Nutritionist, friends, Social media.	1	0	0	0	0
1586	Nutritionist, Sports coach., Certified official scientific site.	1	0	0	0	0
1587	Nutritionist, Sports coach., Certified official scientific site.	1	0	0	0	0
1588	Nutritionist, Social media.	1	0	0	0	0
1589	friends	1	0	0	0	0
1590	Nutritionist, friends, Social media.	1	0	0	0	0
1591	Certified official scientific site.	1	0	0	0	0
1592	Social media.	1	0	0	0	0
1593	friends, Social media.	1	0	0	0	0
1594	Nutritionist, Social media., Certified official scientific site.	1	0	0	0	0
1595	Sports coach.	1	0	0	0	0
1596	Nutritionist, Sports coach., friends, Social media.	1	0	0	0	0
1597	Social media.	1	0	0	0	0
1598	Social media.	1	0	0	0	0
1599	Sports coach.	1	0	0	0	0
1600	friends, Social media.	1	0	0	0	0
1601	Sports coach.	1	0	0	0	0
1602	friends	1	0	0	0	0
1603	Social media.	1	0	0	0	0
1604	Nutritionist, Sports coach., Certified official scientific site.	1	0	0	0	0
1605	Nutritionist	1	0	0	0	0
1606	Social media.	1	0	0	0	0
1607	Nutritionist, Social media., Certified official scientific site.	1	0	0	0	0
1608	Nutritionist, Sports coach., friends	1	0	0	0	0
1609	Nutritionist, friends	1	0	0	0	0
1610	Sports coach.	1	0	0	0	0
1611	Social media.	1	0	0	0	0
1612	Nutritionist, Sports coach., friends, Social media., Certified official scientific site.	1	0	0	0	0
1613	Nutritionist	1	0	0	0	0
1614	Nutritionist	1	0	0	0	0
1615	Nutritionist	1	0	0	0	0
1616	Nutritionist	1	0	0	0	0
1617	Nutritionist	1	0	0	0	0
1618	Nutritionist	1	0	0	0	0
1619	Nutritionist	1	0	0	0	0
1620	Nutritionist	1	0	0	0	0
1621	Social media.	1	0	0	0	0
1622	Nutritionist, Social media.	1	0	0	0	0
1623	Sports coach.	1	0	0	0	0
1624	Social media.	1	0	0	0	0
1625	friends, Social media.	1	0	0	0	0
1626	Nutritionist, Certified official scientific site.	1	0	0	0	0
1627	Social media.	1	0	0	0	0
1628	Social media.	1	0	0	0	0
1629	friends, Certified official scientific site.	1	0	0	0	0
1630	Sports coach., Social media.	1	0	0	0	0
1631	Nutritionist	1	0	0	0	0
1632	Sports coach., Social media.	1	0	0	0	0
1633	Social media.	1	0	0	0	0
1634	Nutritionist, Social media., Certified official scientific site.	1	0	0	0	0
1635	Nutritionist	1	0	0	0	0
1636	Certified official scientific site.	1	0	0	0	0
1637	friends	1	0	0	0	0
1638	Nutritionist, Sports coach., friends, Social media., Certified official scientific site.	1	0	0	0	0
1639	Nutritionist, friends	1	0	0	0	0
1640	Nutritionist, Sports coach., friends, Social media.	1	0	0	0	0
1641	Social media.	1	0	0	0	0
1642	Certified official scientific site.	1	0	0	0	0
1643	Sports coach.	1	0	0	0	0
1644	Certified official scientific site.	1	0	0	0	0
1645	friends	1	0	0	0	0
1646	Nutritionist	1	0	0	0	0
1647	Social media.	1	0	0	0	0
1648	Social media., Certified official scientific site.	1	0	0	0	0
1649	Sports coach.	1	0	0	0	0
1650	Nutritionist	1	0	0	0	0
1651	Nutritionist	1	0	0	0	0
1652	Social media.	1	0	0	0	0
1653	Nutritionist, Sports coach., Certified official scientific site.	1	0	0	0	0
1654	Sports coach., Social media., Certified official scientific site.	1	0	0	0	0
1655	Social media.	1	0	0	0	0
1656	friends	1	0	0	0	0
1657	friends, Social media.	1	0	0	0	0
1658	friends	1	0	0	0	0
1659	Social media.	1	0	0	0	0
1660	friends, Social media., Certified official scientific site.	1	0	0	0	0
1661	Nutritionist	1	0	0	0	0
1662	Social media.	1	0	0	0	0
1663	friends, Social media.	1	0	0	0	0
1664	friends	1	0	0	0	0
1665	friends, Social media.	1	0	0	0	0
1666	Social media.	1	0	0	0	0
1667	Social media.	1	0	0	0	0
1668	Social media.	1	0	0	0	0
1669	Social media.	1	0	0	0	0
1670	Nutritionist, Social media.	1	0	0	0	0
1671	Social media.	1	0	0	0	0
1672	Certified official scientific site.	1	0	0	0	0
1673	Social media., Certified official scientific site.	1	0	0	0	0
1674	Nutritionist, Sports coach.	1	0	0	0	0
1675	Nutritionist, friends, Social media.	1	0	0	0	0
1676	Nutritionist, Sports coach., friends, Social media.	1	0	0	0	0
1677	Sports coach.	1	0	0	0	0
1678	friends, Social media.	1	0	0	0	0
1679	Nutritionist, Sports coach., friends, Social media.	1	0	0	0	0
1680	Nutritionist, Sports coach., Certified official scientific site.	1	0	0	0	0
1681	Nutritionist, Sports coach.	1	0	0	0	0
1682	Social media., Certified official scientific site.	1	0	0	0	0
1683	Nutritionist, Sports coach., Social media.	1	0	0	0	0
1684	Social media.	1	0	0	0	0
1685	friends	1	0	0	0	0
1686	Nutritionist, Sports coach., Social media.	1	0	0	0	0
1687	Nutritionist, Sports coach., friends, Social media.	1	0	0	0	0
1688	Nutritionist, Sports coach., Social media.	1	0	0	0	0
1689	Nutritionist	1	0	0	0	0
1690	friends, Social media., Certified official scientific site.	1	0	0	0	0
1691	Social media.	1	0	0	0	0
1692	friends, Social media.	1	0	0	0	0
1693	Sports coach.	1	0	0	0	0
1694	friends	1	0	0	0	0
1695	Nutritionist	1	0	0	0	0
1696	Social media.	1	0	0	0	0
1697	Social media.	1	0	0	0	0
1698	Social media.	1	0	0	0	0
1699	Nutritionist, Certified official scientific site.	1	0	0	0	0
1700	friends, Social media.	1	0	0	0	0
1701	Social media.	1	0	0	0	0
1702	Nutritionist, Certified official scientific site.	1	0	0	0	0
1703	Sports coach.	1	0	0	0	0
1704	Sports coach.	1	0	0	0	0
1705	Nutritionist, Certified official scientific site.	1	0	0	0	0
1706	Social media.	1	0	0	0	0
1707	Sports coach., Social media.	1	0	0	0	0
1708	Nutritionist	1	0	0	0	0
1709	friends	1	0	0	0	0
1710	friends, Social media.	1	0	0	0	0
1711	Nutritionist, friends, Social media.	1	0	0	0	0
1712	Social media.	1	0	0	0	0
1713	Social media.	1	0	0	0	0
1714	friends, Social media.	1	0	0	0	0
1715	Social media.	1	0	0	0	0
1716	Sports coach., Social media.	1	0	0	0	0
1717	Nutritionist, Sports coach., Social media.	1	0	0	0	0
1718	Certified official scientific site.	1	0	0	0	0
1719	Nutritionist, Sports coach., Social media.	1	0	0	0	0
1720	Social media.	1	0	0	0	0
1721	Social media., Certified official scientific site.	1	0	0	0	0
1722	Social media.	1	0	0	0	0
1723	Certified official scientific site.	1	0	0	0	0
1724	Social media.	1	0	0	0	0
1725	friends, Social media.	1	0	0	0	0
1726	friends	1	0	0	0	0
1727	Social media., Certified official scientific site.	1	0	0	0	0
1728	friends	1	0	0	0	0
1729	Nutritionist, Sports coach., Social media.	1	0	0	0	0
1730	friends, Social media.	1	0	0	0	0
1731	Social media.	1	0	0	0	0
1732	Nutritionist	1	0	0	0	0
1733	Social media.	1	0	0	0	0
1734	friends, Social media.	1	0	0	0	0
1735	Social media.	1	0	0	0	0
1736	friends	1	0	0	0	0
1737	friends	1	0	0	0	0
1738	Social media.	1	0	0	0	0
1739	Nutritionist, Sports coach., friends, Social media.	1	0	0	0	0
1740	Social media., Certified official scientific site.	1	0	0	0	0
1741	Social media.	1	0	0	0	0
1742	Nutritionist, Sports coach., Social media.	1	0	0	0	0
1743	Social media.	1	0	0	0	0
1744	Social media.	1	0	0	0	0
1745	friends, Social media.	1	0	0	0	0
1746	Social media.	1	0	0	0	0
1747	friends, Social media.	1	0	0	0	0
1748	Nutritionist	1	0	0	0	0
1749	Social media.	1	0	0	0	0
1750	Nutritionist, friends, Social media., Certified official scientific site.	1	0	0	0	0
1751	friends, Social media.	1	0	0	0	0
1752	Social media.	1	0	0	0	0
1753	Nutritionist, Sports coach., friends, Social media.	1	0	0	0	0
1754	Nutritionist, Social media., Certified official scientific site.	1	0	0	0	0
1755	Social media.	1	0	0	0	0
1756	Social media., Certified official scientific site.	1	0	0	0	0
1757	friends, Social media.	1	0	0	0	0
1758	Nutritionist, Sports coach.	1	0	0	0	0
1759	Nutritionist, Sports coach., friends, Social media., Certified official scientific site.	1	0	0	0	0
1760	Nutritionist, Sports coach., Social media., Certified official scientific site.	1	0	0	0	0
1761	Nutritionist, Sports coach., Social media., Certified official scientific site.	1	0	0	0	0
1762	Nutritionist, Sports coach., Certified official scientific site.	1	0	0	0	0
1763	Nutritionist, Sports coach., Social media., Certified official scientific site.	1	0	0	0	0
1764	Nutritionist, friends, Social media., Certified official scientific site.	1	0	0	0	0
1765	friends	1	0	0	0	0
1766	Nutritionist, Social media., Certified official scientific site.	1	0	0	0	0
1767	Nutritionist, Sports coach., Certified official scientific site.	1	0	0	0	0
1768	Nutritionist, Sports coach., Social media., Certified official scientific site.	1	0	0	0	0
1769	Nutritionist, Sports coach.	1	0	0	0	0
1770	Nutritionist, Sports coach., Social media., Certified official scientific site.	1	0	0	0	0
1771	Nutritionist, Sports coach., Certified official scientific site.	1	0	0	0	0
1772	Nutritionist, Social media., Certified official scientific site.	1	0	0	0	0
1773	Nutritionist, Social media., Certified official scientific site.	1	0	0	0	0
1774	Nutritionist, Sports coach., Social media., Certified official scientific site.	1	0	0	0	0
1775	Nutritionist, Sports coach., Social media., Certified official scientific site.	1	0	0	0	0
1776	Sports coach., Certified official scientific site.	1	0	0	0	0
1777	Sports coach., Certified official scientific site.	1	0	0	0	0
1778	Sports coach., Social media., Certified official scientific site.	1	0	0	0	0
1779	Nutritionist, Sports coach., Social media., Certified official scientific site.	1	0	0	0	0
1780	Nutritionist, Sports coach., friends, Social media.	1	0	0	0	0
1781	Nutritionist, Sports coach., Social media., Certified official scientific site.	1	0	0	0	0
1782	Nutritionist, Sports coach.	1	0	0	0	0
1783	Nutritionist, Sports coach., friends, Social media., Certified official scientific site.	1	0	0	0	0
1784	Nutritionist, Sports coach., Social media., Certified official scientific site.	1	0	0	0	0
1785	Nutritionist, Sports coach., Certified official scientific site.	1	0	0	0	0
1786	Nutritionist, Sports coach., Certified official scientific site.	1	0	0	0	0
1787	Nutritionist, Certified official scientific site.	1	0	0	0	0
1788	Nutritionist, Certified official scientific site.	1	0	0	0	0
1789	Nutritionist	1	0	0	0	0
1790	friends	1	0	0	0	0
1791	Nutritionist	1	0	0	0	0
1792	Nutritionist	1	0	0	0	0
1793	Sports coach., Social media.	1	0	0	0	0
1794	friends, Social media.	1	0	0	0	0
1795	Sports coach., friends, Social media.	1	0	0	0	0
1796	Nutritionist, Sports coach., Social media.	1	0	0	0	0
1797	friends, Social media.	1	0	0	0	0
1798	friends, Social media.	1	0	0	0	0
1799	Sports coach., Social media.	1	0	0	0	0
1800	friends, Social media.	1	0	0	0	0
1801	friends, Social media.	1	0	0	0	0
1802	friends, Social media.	1	0	0	0	0
1803	Nutritionist, Sports coach., friends	1	0	0	0	0
1804	Social media.	1	0	0	0	0
1805	Social media.	1	0	0	0	0
1806	Nutritionist, Social media.	1	0	0	0	0
1807	Social media.	1	0	0	0	0
1808	friends	1	0	0	0	0
1809	Social media.	1	0	0	0	0
1810	Nutritionist, Sports coach., friends, Social media.	1	0	0	0	0
1811	friends, Social media.	1	0	0	0	0
1812	Social media.	1	0	0	0	0
1813	Nutritionist, Social media., Certified official scientific site.	1	0	0	0	0
1814	friends	1	0	0	0	0
1815	Sports coach., friends	1	0	0	0	0
1816	Nutritionist	1	0	0	0	0
1817	Nutritionist, Certified official scientific site.	1	0	0	0	0
1818	friends	1	0	0	0	0
1819	Certified official scientific site.	1	0	0	0	0
1820	Nutritionist, Certified official scientific site.	1	0	0	0	0
1821	friends, Social media., Certified official scientific site.	1	0	0	0	0
1822	friends, Social media.	1	0	0	0	0
1823	Nutritionist	1	0	0	0	0
1824	Sports coach., friends	1	0	0	0	0
1825	Sports coach., Social media.	1	0	0	0	0
1826	Nutritionist, Sports coach., Social media.	1	0	0	0	0
1827	friends, Certified official scientific site.	1	0	0	0	0
1828	Nutritionist	1	0	0	0	0
1829	Certified official scientific site.	1	0	0	0	0
1830	friends, Social media.	1	0	0	0	0
1831	friends, Social media.	1	0	0	0	0
1832	friends	1	0	0	0	0
1833	Social media.	1	0	0	0	0
1834	Social media.	1	0	0	0	0
1835	Nutritionist, Sports coach., friends, Social media.	1	0	0	0	0
1836	friends	1	0	0	0	0
1837	Social media.	1	0	0	0	0
1838	friends	1	0	0	0	0
1839	Sports coach.	1	0	0	0	0
1840	friends, Social media.	1	0	0	0	0
1841	Certified official scientific site.	1	0	0	0	0
1842	Certified official scientific site.	1	0	0	0	0
1843	Sports coach.	1	0	0	0	0
1844	Sports coach.	1	0	0	0	0
1845	Sports coach.	1	0	0	0	0
1846	Social media.	1	0	0	0	0
1847	Nutritionist, Sports coach., friends, Social media.	1	0	0	0	0
1848	friends, Social media.	1	0	0	0	0
1849	Nutritionist, Sports coach., Social media.	1	0	0	0	0
1850	Nutritionist, Sports coach., Social media.	1	0	0	0	0
1851	Social media.	1	0	0	0	0
1852	Social media.	1	0	0	0	0
1853	Nutritionist, Sports coach.	1	0	0	0	0
1854	Sports coach.	1	0	0	0	0
1855	Nutritionist	1	0	0	0	0
1856	Nutritionist, Sports coach., Social media.	1	0	0	0	0
1857	Social media.	1	0	0	0	0
1858	Nutritionist, Sports coach., Social media., Certified official scientific site.	1	0	0	0	0
1859	Social media.	1	0	0	0	0
1860	Sports coach.	1	0	0	0	0
1861	Social media.	1	0	0	0	0
1862	Nutritionist, friends, Social media., Certified official scientific site.	1	0	0	0	0
1863	Social media.	1	0	0	0	0
1864	Sports coach., friends	1	0	0	0	0
1865	Certified official scientific site.	1	0	0	0	0
1866	Certified official scientific site.	1	0	0	0	0
1867	Sports coach., friends	1	0	0	0	0
1868	Nutritionist	1	0	0	0	0
1869	Social media.	1	0	0	0	0
1870	Sports coach.	1	0	0	0	0
1871	friends	1	0	0	0	0
1872	Nutritionist, Sports coach., friends	1	0	0	0	0
1873	Certified official scientific site.	1	0	0	0	0
1874	Nutritionist	1	0	0	0	0
1875	Certified official scientific site.	1	0	0	0	0
1876	friends	1	0	0	0	0
1877	Nutritionist	1	0	0	0	0
1878	Nutritionist, Sports coach., Certified official scientific site.	1	0	0	0	0
1879	Nutritionist, Sports coach., Social media.	1	0	0	0	0
1880	Nutritionist, Sports coach., Social media., Certified official scientific site.	1	0	0	0	0
1881	Nutritionist	1	0	0	0	0
1882	Nutritionist	1	0	0	0	0
1883	Nutritionist	1	0	0	0	0
1884	Nutritionist	1	0	0	0	0
1885	Nutritionist	1	0	0	0	0
1886	Nutritionist	1	0	0	0	0
1887	Nutritionist	1	0	0	0	0
1888	Nutritionist	1	0	0	0	0
1889	Nutritionist	1	0	0	0	0
1890	friends	1	0	0	0	0
1891	Nutritionist, Sports coach.	1	0	0	0	0
1892	Nutritionist, Sports coach.	1	0	0	0	0
1893	Nutritionist, Sports coach.	1	0	0	0	0
1894	Nutritionist	1	0	0	0	0
1895	Social media.	1	0	0	0	0
1896	Sports coach., Certified official scientific site.	1	0	0	0	0
1897	Nutritionist, Sports coach., Certified official scientific site.	1	0	0	0	0
1898	Nutritionist, Social media., Certified official scientific site.	1	0	0	0	0
1899	Certified official scientific site.	1	0	0	0	0
1900	Nutritionist	1	0	0	0	0
1901	Social media.	1	0	0	0	0
1902	Nutritionist, Sports coach.	1	0	0	0	0
1903	Social media.	1	0	0	0	0
1904	Nutritionist	1	0	0	0	0
1905	Nutritionist, friends, Social media.	1	0	0	0	0
1906	friends, Social media.	1	0	0	0	0
1907	friends, Social media.	1	0	0	0	0
1908	friends, Social media., Certified official scientific site.	1	0	0	0	0
1909	Nutritionist, Sports coach., Certified official scientific site.	1	0	0	0	0
1910	Social media.	1	0	0	0	0
1911	Nutritionist, Sports coach., Social media.	1	0	0	0	0
1912	Certified official scientific site.	1	0	0	0	0
1913	Nutritionist, Sports coach., Certified official scientific site.	1	0	0	0	0
1914	Nutritionist, Social media., Certified official scientific site.	1	0	0	0	0
1915	Nutritionist, Sports coach., friends, Certified official scientific site.	1	0	0	0	0
1916	Certified official scientific site.	1	0	0	0	0
1917	Social media.	1	0	0	0	0
1918	Certified official scientific site.	1	0	0	0	0
1919	Nutritionist, Sports coach., Certified official scientific site.	1	0	0	0	0
1920	Nutritionist, Certified official scientific site.	1	0	0	0	0
1921	Nutritionist, Sports coach.	1	0	0	0	0
1922	Nutritionist, Sports coach.	1	0	0	0	0
1923	Sports coach., Social media.	1	0	0	0	0
1924	Nutritionist, Sports coach.	1	0	0	0	0
1925	Nutritionist, friends, Social media.	1	0	0	0	0
1926	Nutritionist, Sports coach., Certified official scientific site.	1	0	0	0	0
1927	Certified official scientific site.	1	0	0	0	0
1928	Social media.	1	0	0	0	0
1929	Nutritionist	1	0	0	0	0
1930	Sports coach., Certified official scientific site.	1	0	0	0	0
1931	Nutritionist, Sports coach., Social media.	1	0	0	0	0
1932	Nutritionist	1	0	0	0	0
1933	Nutritionist, Social media.	1	0	0	0	0
1934	Nutritionist	1	0	0	0	0
1935	Sports coach., friends	1	0	0	0	0
1936	Nutritionist	1	0	0	0	0
1937	Social media.	1	0	0	0	0
1938	Nutritionist, friends, Social media.	1	0	0	0	0
1939	Nutritionist	1	0	0	0	0
1940	Nutritionist, friends	1	0	0	0	0
1941	Certified official scientific site.	1	0	0	0	0
1942	Nutritionist, Social media., Certified official scientific site.	1	0	0	0	0
1943	Social media., Certified official scientific site.	1	0	0	0	0
1944	Nutritionist	1	0	0	0	0
1945	Nutritionist, Social media.	1	0	0	0	0
1946	Nutritionist, Social media.	1	0	0	0	0
1947	friends, Social media., Certified official scientific site.	1	0	0	0	0
1948	friends	1	0	0	0	0
1949	friends, Social media.	1	0	0	0	0
1950	Nutritionist	1	0	0	0	0
1951	Sports coach., friends, Certified official scientific site.	1	0	0	0	0
1952	friends, Social media.	1	0	0	0	0
1953	Sports coach., Certified official scientific site.	1	0	0	0	0
1954	friends, Social media.	1	0	0	0	0
1955	Nutritionist, Sports coach., Social media.	1	0	0	0	0
1956	Nutritionist, Sports coach., Social media.	1	0	0	0	0
1957	Certified official scientific site.	1	0	0	0	0
1958	Social media.	1	0	0	0	0
1959	Nutritionist, Certified official scientific site.	1	0	0	0	0
1960	friends, Social media.	1	0	0	0	0
1961	Sports coach.	1	0	0	0	0
1962	Sports coach.	1	0	0	0	0
1963	Sports coach., Social media., Certified official scientific site.	1	0	0	0	0
1964	Nutritionist, friends, Social media.	1	0	0	0	0
1965	Nutritionist, Sports coach.	1	0	0	0	0
1966	Nutritionist, Sports coach.	1	0	0	0	0
1967	Certified official scientific site.	1	0	0	0	0
1968	Nutritionist, Sports coach., Social media.	1	0	0	0	0
1969	Nutritionist	1	1	0	0	0
1970	Sports coach.	1	0	0	0	0
1971	friends, Social media.	1	0	0	0	0
1972	Nutritionist	1	0	0	0	0
1973	Nutritionist, Sports coach., friends, Social media., Certified official scientific site.	1	0	0	0	0
1974	Nutritionist	1	0	0	0	0
1975	Sports coach., friends, Social media.	1	0	0	0	0
1976	Nutritionist, Certified official scientific site.	1	0	0	0	0
1977	Certified official scientific site.	1	0	0	0	0
1978	Social media.	1	0	0	0	0
1979	Social media.	1	0	0	0	0
1980	Nutritionist, Sports coach., Social media.	1	0	0	0	0
1981	Nutritionist, Sports coach., friends	1	0	0	0	0
1982	Certified official scientific site.	1	0	0	0	0
1983	Social media.	1	0	0	0	0
1984	Nutritionist	1	0	0	0	0
1985	Social media.	1	0	0	0	0
1986	Certified official scientific site.	1	0	0	0	0
1987	friends	1	0	0	0	0
1988	Social media.	1	0	0	0	0
1989	Social media.	1	0	0	0	0
1990	Nutritionist	1	0	0	0	0
1991	Social media.	1	0	0	0	0
1992	Social media.	1	0	0	0	0
1993	Social media., Certified official scientific site.	1	0	0	0	0
1994	friends, Social media.	1	0	0	0	0
1995	Sports coach., friends, Social media.	1	0	0	0	0
1996	friends, Social media.	1	0	0	0	0
1997	Social media., Certified official scientific site.	1	0	0	0	0
1998	Sports coach., Social media.	1	0	0	0	0
1999	Social media.	1	0	0	0	0
[truncated: 1,641 more rows]
